# Supplementary material for: FDA Drug Repurposing Uncovers Modulators of Dopamine D2 Receptor Localization via Disruption of the NCS‑1 Interaction
Source: J Med Chem. 2025 Nov 10;68(22):23993–4010. doi: 10.1021/acs.jmedchem.5c01626 (PMC12670427; doi:10.1021/acs.jmedchem.5c01626)
Supplement: Supplementary file 2 [file jm5c01626_si_002.csv]

Compound	FDA-numer	SMILES	Cat. Number / Purity (%, HPLC)	NCS-1/FDA Affinity, Kd( µM)	PPI modulation (BLI) Kd (mM)	PPI modulation (PLA)
Azilsartan medoxomil	FDA02	CCOC1=NC2=CC=CC(=C2N1CC3=CC=C(C=C3)C4=CC=CC=C4C5=NOC(=O)N5)C(=O)OCC6=C(OC(=O)O6)C	HY-14736 / 99.60	0.2 ± 0.1	36.6 ± 1.6	94.0 ± 3.7
Sunitinib	FDA03	CCN(CC)CCNC(=O)C1=C(NC(=C1C)/C=C\2/C3=C(C=CC(=C3)F)NC2=O)C	HY-10255A / 99.04	320 ± 63
Nelfinavir	FDA04	CC1=C(C=CC=C1O)C(=O)N[C@@H](CSC2=CC=CC=C2)[C@@H](CN3C[C@H]4CCCC[C@H]4C[C@H]3C(=O)NC(C)(C)C)O	HY-15287 / 98.66	47.6 ± 4.1		112.0 ± 12.7
Ibutilide fumarate	FDA05	CCCCCCCN(CC)CCCC(C1=CC=C(C=C1)NS(=O)(=O)C)O	HY-B0387 / 99.58	No affinity
Lapatinib	FDA06	CS(=O)(=O)CCNCC1=CC=C(O1)C2=CC3=C(C=C2)N=CN=C3NC4=CC(=C(C=C4)OCC5=CC(=CC=C5)F)Cl	HY-50898 / 99.83	3.7 ± 0.7		126.4 ± 15.9
Capreomycin sulfate	FDA07	OS(O)(=O)=O.NCCC[C@H](N)C(=O)NC[C@H]1NC(=O)[C@H](CO)NC(=O)[C@H](N)CNC(=O)[C@@H](NC(=O)\C(NC1=O)=C\NC(N)=O)[C@H]2CCNC(=N)N2	HY-17566 / ≥99.00	540 ± 264
Ergotamine	FDA08	C[C@@]1(C(=O)N2[C@H](C(=O)N3CCC[C@H]3[C@@]2(O1)O)CC4=CC=CC=C4)NC(=O)[C@H]5CN([C@@H]6CC7=CNC8=CC=CC(=C78)C6=C5)C	45510 / ≥97.00	122 ± 18
Darunavir	FDA09	CC(C)CN(C[C@H]([C@H](CC1=CC=CC=C1)NC(=O)O[C@H]2CO[C@@H]3[C@H]2CCO3)O)S(=O)(=O)C4=CC=C(C=C4)N	SML0937 / ≥98.00	884.9
Dabigatran etexilate	FDA10	CCCCCCOC(=O)NC(=N)C1=CC=C(C=C1)NCC2=NC3=C(N2C)C=CC(=C3)C(=O)N(CCC(=O)OCC)C4=CC=CC=N4	SML2351 / ≥98.00	13.2 ± 2.5
Faslodex	FDA11	C[C@]12CC[C@H]3[C@H]([C@@H]1CC[C@@H]2O)[C@@H](CC4=C3C=CC(=C4)O)CCCCCCCCCS(=O)CCCC(C(F)(F)F)(F)F	HY-13636 / 99.95	No affinity		114.8 ± 15.5
Atorvastatin	FDA12	CC(C)C1=C(C(=C(N1CC[C@H](C[C@H](CC(=O)O)O)O)C2=CC=C(C=C2)F)C3=CC=CC=C3)C(=O)NC4=CC=CC=C4	HY-B0589 / 98.96	53.1 ± 6.7	28.2 ± 0.4	91.6 ± 7.9
Hydroxychloroquine sulfate	FDA13	CCN(CCCC(C)NC1=C2C=CC(=CC2=NC=C1)Cl)CCO	HY-B1370 / 99.95	353 ± 138
Chloroquine	FDA14	CCN(CC)CCCC(C)NC1=C2C=CC(=CC2=NC=C1)Cl	HY-17589A / 99.50	200 ± 35
Salmeterol	FDA15	C1=CC=C(C=C1)CCCCOCCCCCCNCC(C2=CC(=C(C=C2)O)CO)O	HY-14302 / 99.70	68.2 ± 17.9		96.5 ± 17.2
Vilazodone	FDA16	C1CN(CCN1CCCCC2=CNC3=C2C=C(C=C3)C#N)C4=CC5=C(C=C4)OC(=C5)C(=O)N	HY-14261 / 99.57	34.4 ± 2.3	74.8 ± 1.5	83.8 ± 6.7
Clomiphene citrate	FDA17	CCN(CC)CCOC1=CC=C(C=C1)C(=C(C2=CC=CC=C2)Cl)C3=CC=CC=C3	HY-B0463 / 98.40	9.0 ± 1.2		112.6 ± 22.4
Ponatinib	FDA18	CC1=C(C=C(C=C1)C(=O)NC2=CC(=C(C=C2)CN3CCN(CC3)C)C(F)(F)F)C#CC4=CN=C5N4N=CC=C5	HY-12047 / 99.67	5.6 ± 0.2		177.7 ± 16.2
Imatinib	FDA19	CC1=C(C=C(C=C1)NC(=O)C2=CC=C(C=C2)CN3CCN(CC3)C)NC4=NC=CC(=N4)C5=CN=CC=C5	HY-15463 / 99.95	127 ± 5
Daclatasvir	FDA20	CC(C)[C@@H](C(=O)N1CCC[C@H]1C2=NC=C(N2)C3=CC=C(C=C3)C4=CC=C(C=C4)C5=CN=C(N5)[C@@H]6CCCN6C(=O)[C@H](C(C)C)NC(=O)OC)NC(=O)OC	HY-10466 / 98.68	7.2 ± 0.1		114.6 ± 17.4
Protriptyline hydrochloride	FDA22	CNCCCC1C2=CC=CC=C2C=CC3=CC=CC=C13	HY-B0949 / 99.88	No affinity
Fluoxetine	FDA82	CNCCC(C1=CC=CC=C1)OC2=CC=C(C=C2)C(F)(F)F	HY-B0102 / 99.13	No affinity
