# Supplementary material for: FDA Drug Repurposing Uncovers Modulators of Dopamine D2 Receptor Localization via Disruption of the NCS‑1 Interaction
Source: J Med Chem. 2025 Nov 10;68(22):23993–4010. doi: 10.1021/acs.jmedchem.5c01626 (PMC12670427; doi:10.1021/acs.jmedchem.5c01626)
Supplement: Supplementary file 3 [file jm5c01626_si_003.zip]

Archive with 21 entries (20 files):
- PDB_Files_DockingModels/
- PDB_Files_DockingModels/6QI4_FDA-82_lig.pdb
- PDB_Files_DockingModels/6QI4_FDA-17_lig.pdb
- PDB_Files_DockingModels/5AAN_FDA-08_lig.pdb
- PDB_Files_DockingModels/5AAN_FDA-02_lig.pdb
- PDB_Files_DockingModels/6QI4_FDA-11_lig.pdb
- PDB_Files_DockingModels/5AAN_FDA-03_lig.pdb
- PDB_Files_DockingModels/6QI4_FDA-12_lig.pdb
- PDB_Files_DockingModels/6QI4_FDA-13_lig.pdb
- PDB_Files_DockingModels/6QI4_FDA-14_lig.pdb
- PDB_Files_DockingModels/6QI4_FDA-15_lig.pdb
- PDB_Files_DockingModels/5AAN_FDA-04_lig.pdb
- PDB_Files_DockingModels/5AAN_FDA-05_lig.pdb
- PDB_Files_DockingModels/5AAN_FDA-06_lig.pdb
- PDB_Files_DockingModels/6QI4_FDA-16_lig.pdb
- PDB_Files_DockingModels/6QI4_FDA-18_lig.pdb
- PDB_Files_DockingModels/6QI4_FDA-19_lig.pdb
- PDB_Files_DockingModels/6QI4_FDA-20_lig.pdb
- PDB_Files_DockingModels/5AAN_FDA-09_lig.pdb
- PDB_Files_DockingModels/5AAN_FDA-10_lig.pdb
- PDB_Files_DockingModels/6QI4_FDA-22_lig.pdb
