# Supplementary material for: FDA Drug Repurposing Uncovers Modulators of Dopamine D2 Receptor Localization via Disruption of the NCS‑1 Interaction
Source: J Med Chem. 2025 Nov 10;68(22):23993–4010. doi: 10.1021/acs.jmedchem.5c01626 (PMC12670427; doi:10.1021/acs.jmedchem.5c01626)
Supplement: Supplementary file 3 [file jm5c01626_si_003.zip › PDB_Files_DockingModels/6QI4_FDA-12_lig.pdb]

HEADER    METAL BINDING PROTEIN                      6QI4
TITLE     NCS-1 BOUND TO A LIGAND
EXPDTA    X-RAY DIFFRACTION
REMARK   2 RESOLUTION.    1.78 ANGSTROMS
REMARK   3  R VALUE : 0.214000
REMARK   3  FREE R VALUE : 0.232000
REMARK   4      COMPLIES WITH FORMAT V. 3.30,
REMARK 200  TEMPERATURE           (KELVIN) : 100.00
REMARK 200  PH                             : NULL
REMARK 350 BIOMOLECULE: 1
REMARK 350 APPLY THE FOLLOWING TO CHAINS: B
REMARK 350   BIOMT1  1   1.000000 0.000000 0.000000   0.000000
REMARK 350   BIOMT2  1   0.000000 1.000000 0.000000   0.000000
REMARK 350   BIOMT3  1   0.000000 0.000000 1.000000   0.000000
REMARK 350 BIOMOLECULE: 2
REMARK 350 APPLY THE FOLLOWING TO CHAINS: C
REMARK 350   BIOMT1  1   1.000000 0.000000 0.000000   0.000000
REMARK 350   BIOMT2  1   0.000000 1.000000 0.000000   0.000000
REMARK 350   BIOMT3  1   0.000000 0.000000 1.000000   0.000000
REMARK 888
REMARK 888 WRITTEN BY MAESTRO (A PRODUCT OF SCHRODINGER, LLC)
CRYST1   53.729   55.603   77.725  90.00  94.97  90.00 P 1 21 1      4
ATOM      1  N   LYS B   3     -15.925  20.542   7.937  1.00 79.18           N  
ANISOU    1  N   LYS B   3     9527   9546  11011    798   1518   -495
ATOM      2  CA  LYS B   3     -15.950  19.132   8.317  1.00 68.31           C  
ANISOU    2  CA  LYS B   3     8118   8244   9593    750   1403   -438
ATOM      3  C   LYS B   3     -15.380  18.271   7.208  1.00 77.39           C  
ANISOU    3  C   LYS B   3     9243   9346  10816    743   1592   -404
ATOM      4  O   LYS B   3     -14.540  17.408   7.470  1.00 71.18           O  
ANISOU    4  O   LYS B   3     8568   8605   9873    737   1602   -364
ATOM      5  CB  LYS B   3     -17.367  18.659   8.654  1.00 63.86           C  
ANISOU    5  CB  LYS B   3     7374   7709   9180    698   1194   -427
ATOM      6  CG  LYS B   3     -17.846  19.121  10.018  1.00 68.06           C  
ANISOU    6  CG  LYS B   3     7957   8304   9598    687    991   -443
ATOM      7  CD  LYS B   3     -18.702  20.387   9.927  1.00 74.34           C  
ANISOU    7  CD  LYS B   3     8691   9040  10513    708    960   -492
ATOM      8  CE  LYS B   3     -20.178  20.078  10.251  1.00 69.00           C  
ANISOU    8  CE  LYS B   3     7887   8363   9968    665    762   -480
ATOM      9  NZ  LYS B   3     -20.873  21.225  10.968  1.00 60.34           N1+
ANISOU    9  NZ  LYS B   3     6811   7250   8865    675    653   -518
ATOM     10  HA  LYS B   3     -15.409  19.026   9.115  1.00 81.97           H  
ATOM     11  HB2 LYS B   3     -17.981  19.008   7.989  1.00 76.63           H  
ATOM     12  HB3 LYS B   3     -17.384  17.690   8.645  1.00 76.63           H  
ATOM     13  HG2 LYS B   3     -18.382  18.421  10.422  1.00 81.67           H  
ATOM     14  HG3 LYS B   3     -17.077  19.315  10.578  1.00 81.67           H  
ATOM     15  HD2 LYS B   3     -18.379  21.043  10.564  1.00 89.20           H  
ATOM     16  HD3 LYS B   3     -18.654  20.746   9.027  1.00 89.20           H  
ATOM     17  HE2 LYS B   3     -20.654  19.910   9.423  1.00 82.80           H  
ATOM     18  HE3 LYS B   3     -20.219  19.296  10.823  1.00 82.80           H  
ATOM     19  HZ1 LYS B   3     -21.545  20.913  11.459  1.00 72.41           H  
ATOM     20  HZ2 LYS B   3     -20.296  21.644  11.501  1.00 72.41           H  
ATOM     21  HZ3 LYS B   3     -21.192  21.806  10.375  1.00 72.41           H  
ATOM     22  H1  LYS B   3     -16.308  21.101   8.686  1.00  0.00           H  
ATOM     23  H2  LYS B   3     -14.973  20.827   7.758  1.00  0.00           H  
ATOM     24  N   SER B   4     -15.841  18.513   5.972  1.00 81.35           N  
ANISOU   24  N   SER B   4     9592   9745  11572    743   1743   -425
ATOM     25  CA  SER B   4     -15.465  17.693   4.820  1.00 75.00           C  
ANISOU   25  CA  SER B   4     8720   8874  10902    726   1934   -399
ATOM     26  C   SER B   4     -15.826  16.245   5.078  1.00 66.01           C  
ANISOU   26  C   SER B   4     7495   7802   9783    673   1775   -347
ATOM     27  O   SER B   4     -15.130  15.312   4.651  1.00 65.93           O  
ANISOU   27  O   SER B   4     7521   7785   9744    659   1883   -307
ATOM     28  CB  SER B   4     -13.986  17.829   4.524  1.00 76.62           C  
ANISOU   28  CB  SER B   4     9156   9042  10912    766   2174   -385
ATOM     29  OG  SER B   4     -13.627  19.164   4.256  1.00 81.02           O  
ANISOU   29  OG  SER B   4     9827   9536  11421    803   2297   -426
ATOM     30  H   SER B   4     -16.378  19.156   5.778  1.00 97.62           H  
ATOM     31  HA  SER B   4     -15.950  17.995   4.036  1.00 90.00           H  
ATOM     32  HB2 SER B   4     -13.483  17.521   5.295  1.00 91.94           H  
ATOM     33  HB3 SER B   4     -13.771  17.287   3.749  1.00 91.94           H  
ATOM     34  HG  SER B   4     -13.806  19.649   4.918  1.00 97.23           H  
ATOM     35  N   ASN B   5     -16.873  16.086   5.884  1.00 73.78           N  
ANISOU   35  N   ASN B   5     8395   8850  10787    646   1518   -348
ATOM     36  CA  ASN B   5     -17.271  14.811   6.460  1.00 52.28           C  
ANISOU   36  CA  ASN B   5     5633   6204   8027    599   1333   -303
ATOM     37  C   ASN B   5     -16.171  14.155   7.266  1.00 70.71           C  
ANISOU   37  C   ASN B   5     8148   8625  10092    598   1325   -263
ATOM     38  O   ASN B   5     -16.139  12.937   7.340  1.00 90.06           O  
ANISOU   38  O   ASN B   5    10572  11114  12532    564   1268   -222
ATOM     39  CB  ASN B   5     -17.697  13.842   5.371  1.00 46.96           C  
ANISOU   39  CB  ASN B   5     4784   5465   7592    568   1374   -288
ATOM     40  CG  ASN B   5     -19.107  13.345   5.524  1.00 70.19           C  
ANISOU   40  CG  ASN B   5     7575   8406  10686    536   1140   -291
ATOM     41  OD1 ASN B   5     -19.686  13.402   6.611  1.00 79.69           O  
ANISOU   41  OD1 ASN B   5     8832   9678  11769    524    945   -285
ATOM     42  ND2 ASN B   5     -19.679  12.847   4.411  1.00 75.13           N  
ANISOU   42  ND2 ASN B   5     8017   8938  11591    523   1159   -305
ATOM     43  H   ASN B   5     -17.388  16.734   6.118  1.00 88.53           H  
ATOM     44  HA  ASN B   5     -18.015  14.988   7.056  1.00 62.73           H  
ATOM     45  HB2 ASN B   5     -17.632  14.288   4.513  1.00 56.35           H  
ATOM     46  HB3 ASN B   5     -17.108  13.072   5.391  1.00 56.35           H  
ATOM     47 HD21 ASN B   5     -20.484  12.548   4.439  1.00 90.16           H  
ATOM     48 HD22 ASN B   5     -19.238  12.828   3.673  1.00 90.16           H  
ATOM     49  N   SER B   6     -15.193  14.897   7.784  1.00 63.54           N  
ANISOU   49  N   SER B   6     7430   7737   8975    642   1387   -278
ATOM     50  CA  SER B   6     -14.254  14.288   8.716  1.00 64.04           C  
ANISOU   50  CA  SER B   6     7659   7879   8796    647   1319   -252
ATOM     51  C   SER B   6     -14.772  14.372  10.134  1.00 65.18           C  
ANISOU   51  C   SER B   6     7810   8107   8848    628   1085   -267
ATOM     52  O   SER B   6     -14.176  13.776  11.032  1.00 56.71           O  
ANISOU   52  O   SER B   6     6832   7098   7616    624    993   -254
ATOM     53  CB  SER B   6     -12.873  14.942   8.643  1.00 63.93           C  
ANISOU   53  CB  SER B   6     7874   7831   8587    711   1469   -265
ATOM     54  OG  SER B   6     -11.927  14.118   7.975  1.00 54.97           O  
ANISOU   54  OG  SER B   6     6826   6663   7399    718   1621   -224
ATOM     55  H   SER B   6     -15.058  15.730   7.614  1.00 76.25           H  
ATOM     56  HA  SER B   6     -14.124  13.360   8.465  1.00 76.85           H  
ATOM     57  HB2 SER B   6     -12.951  15.779   8.161  1.00 76.72           H  
ATOM     58  HB3 SER B   6     -12.558  15.106   9.546  1.00 76.72           H  
ATOM     59  HG  SER B   6     -11.846  13.387   8.382  1.00 65.97           H  
ATOM     60  N   LYS B   7     -15.837  15.145  10.331  1.00 57.79           N  
ANISOU   60  N   LYS B   7     6780   7159   8020    618   1001   -297
ATOM     61  CA  LYS B   7     -16.714  15.069  11.488  1.00 59.50           C  
ANISOU   61  CA  LYS B   7     6958   7431   8218    581    795   -303
ATOM     62  C   LYS B   7     -17.958  14.232  11.159  1.00 56.35           C  
ANISOU   62  C   LYS B   7     6402   7022   7988    530    704   -275
ATOM     63  O   LYS B   7     -18.570  14.349  10.091  1.00 50.89           O  
ANISOU   63  O   LYS B   7     5590   6259   7487    533    757   -279
ATOM     64  CB  LYS B   7     -17.087  16.488  11.976  1.00 57.67           C  
ANISOU   64  CB  LYS B   7     6754   7179   7978    605    752   -354
ATOM     65  CG  LYS B   7     -16.445  16.919  13.339  1.00 67.73           C  
ANISOU   65  CG  LYS B   7     8166   8505   9062    619    657   -385
ATOM     66  CD  LYS B   7     -14.920  16.906  13.332  1.00 63.71           C  
ANISOU   66  CD  LYS B   7     7824   8002   8381    671    742   -393
ATOM     67  CE  LYS B   7     -14.378  16.085  14.490  1.00 61.20           C  
ANISOU   67  CE  LYS B   7     7567   7751   7936    654    611   -390
ATOM     68  NZ  LYS B   7     -13.950  16.947  15.639  1.00 71.81           N1+
ANISOU   68  NZ  LYS B   7     9012   9102   9171    683    504   -451
ATOM     69  H   LYS B   7     -16.081  15.753   9.774  1.00 69.35           H  
ATOM     70  HA  LYS B   7     -16.265  14.621  12.220  1.00 71.40           H  
ATOM     71  HB2 LYS B   7     -16.800  17.128  11.306  1.00 69.20           H  
ATOM     72  HB3 LYS B   7     -18.050  16.530  12.084  1.00 69.20           H  
ATOM     73  HG2 LYS B   7     -16.730  17.823  13.548  1.00 81.27           H  
ATOM     74  HG3 LYS B   7     -16.742  16.309  14.032  1.00 81.27           H  
ATOM     75  HD2 LYS B   7     -14.604  16.513  12.503  1.00 76.45           H  
ATOM     76  HD3 LYS B   7     -14.589  17.813  13.417  1.00 76.45           H  
ATOM     77  HE2 LYS B   7     -15.069  15.481  14.805  1.00 73.44           H  
ATOM     78  HE3 LYS B   7     -13.606  15.578  14.189  1.00 73.44           H  
ATOM     79  HZ1 LYS B   7     -13.947  16.471  16.391  1.00 86.18           H  
ATOM     80  HZ2 LYS B   7     -13.130  17.263  15.494  1.00 86.18           H  
ATOM     81  HZ3 LYS B   7     -14.511  17.630  15.731  1.00 86.18           H  
ATOM     82  N   LEU B   8     -18.259  13.309  12.050  1.00 46.34           N  
ANISOU   82  N   LEU B   8     5139   5814   6654    487    571   -250
ATOM     83  CA  LEU B   8     -19.544  12.640  12.132  1.00 40.05           C  
ANISOU   83  CA  LEU B   8     4247   5007   5962    442    440   -230
ATOM     84  C   LEU B   8     -20.628  13.579  12.692  1.00 33.11           C  
ANISOU   84  C   LEU B   8     3360   4101   5121    436    331   -258
ATOM     85  O   LEU B   8     -20.347  14.528  13.433  1.00 42.27           O  
ANISOU   85  O   LEU B   8     4592   5276   6191    452    327   -289
ATOM     86  CB  LEU B   8     -19.396  11.416  13.040  1.00 36.16           C  
ANISOU   86  CB  LEU B   8     3798   4584   5358    400    358   -199
ATOM     87  CG  LEU B   8     -18.407  10.362  12.546  1.00 43.63           C  
ANISOU   87  CG  LEU B   8     4755   5554   6266    402    444   -168
ATOM     88  CD1 LEU B   8     -18.058   9.384  13.676  1.00 44.96           C  
ANISOU   88  CD1 LEU B   8     4985   5795   6304    371    364   -153
ATOM     89  CD2 LEU B   8     -18.957   9.604  11.342  1.00 48.34           C  
ANISOU   89  CD2 LEU B   8     5235   6098   7033    388    468   -142
ATOM     90  H   LEU B   8     -17.709  13.036  12.653  1.00 55.61           H  
ATOM     91  HA  LEU B   8     -19.835  12.365  11.249  1.00 48.06           H  
ATOM     92  HB2 LEU B   8     -19.091  11.716  13.911  1.00 43.39           H  
ATOM     93  HB3 LEU B   8     -20.263  10.988  13.122  1.00 43.39           H  
ATOM     94  HG  LEU B   8     -17.596  10.812  12.262  1.00 52.35           H  
ATOM     95 HD11 LEU B   8     -17.436   8.720  13.339  1.00 53.96           H  
ATOM     96 HD12 LEU B   8     -17.651   9.877  14.406  1.00 53.96           H  
ATOM     97 HD13 LEU B   8     -18.871   8.951  13.982  1.00 53.96           H  
ATOM     98 HD21 LEU B   8     -18.360   8.869  11.132  1.00 58.01           H  
ATOM     99 HD22 LEU B   8     -19.839   9.261  11.561  1.00 58.01           H  
ATOM    100 HD23 LEU B   8     -19.015  10.210  10.587  1.00 58.01           H  
ATOM    101  N   LYS B   9     -21.886  13.263  12.361  1.00 36.99           N  
ANISOU  101  N   LYS B   9     3773   4541   5742    416    229   -247
ATOM    102  CA  LYS B   9     -22.992  13.931  13.034  1.00 43.84           C  
ANISOU  102  CA  LYS B   9     4663   5375   6618    405    104   -262
ATOM    103  C   LYS B   9     -23.011  13.543  14.515  1.00 43.19           C  
ANISOU  103  C   LYS B   9     4681   5353   6374    361     35   -250
ATOM    104  O   LYS B   9     -22.661  12.404  14.864  1.00 32.13           O  
ANISOU  104  O   LYS B   9     3301   4002   4904    331     31   -221
ATOM    105  CB  LYS B   9     -24.332  13.593  12.395  1.00 40.18           C  
ANISOU  105  CB  LYS B   9     4126   4828   6311    400    -15   -254
ATOM    106  CG  LYS B   9     -24.459  14.167  10.984  1.00 44.69           C  
ANISOU  106  CG  LYS B   9     4570   5315   7094    445     42   -285
ATOM    107  CD  LYS B   9     -25.636  13.525  10.239  1.00 63.41           C  
ANISOU  107  CD  LYS B   9     6853   7596   9643    444    -97   -282
ATOM    108  CE  LYS B   9     -26.996  13.863  10.876  1.00 67.89           C  
ANISOU  108  CE  LYS B   9     7491   8107  10199    440   -289   -284
ATOM    109  NZ  LYS B   9     -27.466  15.259  10.595  1.00 74.52           N1+
ANISOU  109  NZ  LYS B   9     8294   8873  11149    482   -306   -330
ATOM    110  H   LYS B   9     -22.116  12.683  11.769  1.00 44.39           H  
ATOM    111  HA  LYS B   9     -22.874  14.892  12.958  1.00 52.61           H  
ATOM    112  HB2 LYS B   9     -24.423  12.629  12.339  1.00 48.21           H  
ATOM    113  HB3 LYS B   9     -25.046  13.963  12.937  1.00 48.21           H  
ATOM    114  HG2 LYS B   9     -24.612  15.122  11.036  1.00 53.62           H  
ATOM    115  HG3 LYS B   9     -23.646  13.987  10.487  1.00 53.62           H  
ATOM    116  HD2 LYS B   9     -25.645  13.847   9.324  1.00 76.09           H  
ATOM    117  HD3 LYS B   9     -25.530  12.561  10.250  1.00 76.09           H  
ATOM    118  HE2 LYS B   9     -27.664  13.251  10.530  1.00 81.47           H  
ATOM    119  HE3 LYS B   9     -26.922  13.765  11.839  1.00 81.47           H  
ATOM    120  HZ1 LYS B   9     -26.782  15.826  10.641  1.00 89.43           H  
ATOM    121  HZ2 LYS B   9     -28.082  15.499  11.192  1.00 89.43           H  
ATOM    122  HZ3 LYS B   9     -27.823  15.302   9.780  1.00 89.43           H  
ATOM    123  N   PRO B  10     -23.417  14.472  15.381  1.00 37.11           N  
ANISOU  123  N   PRO B  10     3967   4572   5562    356    -13   -274
ATOM    124  CA  PRO B  10     -23.497  14.194  16.821  1.00 33.91           C  
ANISOU  124  CA  PRO B  10     3643   4202   5039    309    -61   -272
ATOM    125  C   PRO B  10     -24.251  12.954  17.184  1.00 36.18           C  
ANISOU  125  C   PRO B  10     3957   4484   5308    259   -129   -232
ATOM    126  O   PRO B  10     -23.832  12.243  18.119  1.00 34.73           O  
ANISOU  126  O   PRO B  10     3813   4349   5034    222   -116   -227
ATOM    127  CB  PRO B  10     -24.240  15.422  17.381  1.00 40.96           C  
ANISOU  127  CB  PRO B  10     4574   5043   5946    310   -110   -301
ATOM    128  CG  PRO B  10     -24.163  16.459  16.369  1.00 45.45           C  
ANISOU  128  CG  PRO B  10     5089   5572   6608    366    -72   -328
ATOM    129  CD  PRO B  10     -23.958  15.814  15.061  1.00 46.91           C  
ANISOU  129  CD  PRO B  10     5190   5748   6886    390    -26   -308
ATOM    130  HA  PRO B  10     -22.588  14.142  17.155  1.00 40.69           H  
ATOM    131  HB2 PRO B  10     -25.164  15.186  17.557  1.00 49.15           H  
ATOM    132  HB3 PRO B  10     -23.810  15.712  18.200  1.00 49.15           H  
ATOM    133  HG2 PRO B  10     -24.992  16.962  16.367  1.00 54.54           H  
ATOM    134  HG3 PRO B  10     -23.419  17.046  16.573  1.00 54.54           H  
ATOM    135  HD2 PRO B  10     -24.800  15.735  14.586  1.00 56.29           H  
ATOM    136  HD3 PRO B  10     -23.323  16.318  14.530  1.00 56.29           H  
ATOM    137  N   GLU B  11     -25.383  12.673  16.506  1.00 33.55           N  
ANISOU  137  N   GLU B  11     3608   4079   5060    261   -211   -210
ATOM    138  CA  GLU B  11     -26.166  11.523  16.914  1.00 34.26           C  
ANISOU  138  CA  GLU B  11     3759   4148   5108    218   -283   -174
ATOM    139  C   GLU B  11     -25.467  10.250  16.510  1.00 33.54           C  
ANISOU  139  C   GLU B  11     3626   4112   5006    210   -244   -150
ATOM    140  O   GLU B  11     -25.651   9.214  17.157  1.00 32.15           O  
ANISOU  140  O   GLU B  11     3508   3951   4755    168   -262   -128
ATOM    141  CB  GLU B  11     -27.571  11.513  16.326  1.00 34.63           C  
ANISOU  141  CB  GLU B  11     3831   4090   5238    231   -413   -161
ATOM    142  CG  GLU B  11     -27.615  11.526  14.839  1.00 36.50           C  
ANISOU  142  CG  GLU B  11     3947   4286   5636    279   -438   -170
ATOM    143  CD  GLU B  11     -27.723  12.940  14.309  1.00 56.16           C  
ANISOU  143  CD  GLU B  11     6376   6730   8234    325   -430   -208
ATOM    144  OE1 GLU B  11     -27.098  13.881  14.870  1.00 48.79           O  
ANISOU  144  OE1 GLU B  11     5459   5840   7241    328   -347   -231
ATOM    145  OE2 GLU B  11     -28.489  13.112  13.340  1.00 69.94           O1-
ANISOU  145  OE2 GLU B  11     8057   8382  10134    361   -521   -222
ATOM    146  H   GLU B  11     -25.694  13.118  15.839  1.00 40.26           H  
ATOM    147  HA  GLU B  11     -26.272  11.580  17.877  1.00 41.11           H  
ATOM    148  HB2 GLU B  11     -28.026  10.712  16.626  1.00 41.56           H  
ATOM    149  HB3 GLU B  11     -28.043  12.300  16.640  1.00 41.56           H  
ATOM    150  HG2 GLU B  11     -26.802  11.128  14.489  1.00 43.80           H  
ATOM    151  HG3 GLU B  11     -28.388  11.024  14.535  1.00 43.80           H  
ATOM    152  N   VAL B  12     -24.641  10.342  15.445  1.00 29.12           N  
ANISOU  152  N   VAL B  12     2969   3574   4520    248   -174   -158
ATOM    153  CA  VAL B  12     -23.895   9.196  14.947  1.00 29.24           C  
ANISOU  153  CA  VAL B  12     2942   3633   4533    244   -124   -135
ATOM    154  C   VAL B  12     -22.699   8.922  15.863  1.00 26.04           C  
ANISOU  154  C   VAL B  12     2581   3315   3996    230    -49   -139
ATOM    155  O   VAL B  12     -22.479   7.767  16.247  1.00 29.21           O  
ANISOU  155  O   VAL B  12     3002   3752   4343    200    -55   -118
ATOM    156  CB  VAL B  12     -23.433   9.344  13.482  1.00 28.73           C  
ANISOU  156  CB  VAL B  12     2769   3543   4604    286    -53   -140
ATOM    157  CG1 VAL B  12     -22.526   8.084  13.147  1.00 36.74           C  
ANISOU  157  CG1 VAL B  12     3763   4607   5591    275     13   -111
ATOM    158  CG2 VAL B  12     -24.656   9.481  12.515  1.00 31.63           C  
ANISOU  158  CG2 VAL B  12     3064   3805   5147    303   -153   -147
ATOM    159  H   VAL B  12     -24.501  11.063  14.997  1.00 34.94           H  
ATOM    160  HA  VAL B  12     -24.510   8.446  14.960  1.00 35.08           H  
ATOM    161  HB  VAL B  12     -22.917  10.155  13.353  1.00 34.48           H  
ATOM    162 HG11 VAL B  12     -22.451   7.995  12.184  1.00 44.09           H  
ATOM    163 HG12 VAL B  12     -21.647   8.215  13.536  1.00 44.09           H  
ATOM    164 HG13 VAL B  12     -22.938   7.289  13.521  1.00 44.09           H  
ATOM    165 HG21 VAL B  12     -24.330   9.555  11.604  1.00 37.95           H  
ATOM    166 HG22 VAL B  12     -25.217   8.696  12.604  1.00 37.95           H  
ATOM    167 HG23 VAL B  12     -25.158  10.277  12.753  1.00 37.95           H  
ATOM    168  N   VAL B  13     -21.962   9.964  16.267  1.00 35.02           N  
ANISOU  168  N   VAL B  13     3741   4479   5088    254      5   -173
ATOM    169  CA  VAL B  13     -20.939   9.800  17.323  1.00 32.63           C  
ANISOU  169  CA  VAL B  13     3487   4239   4670    244     33   -193
ATOM    170  C   VAL B  13     -21.511   9.126  18.577  1.00 28.11           C  
ANISOU  170  C   VAL B  13     2956   3673   4051    186    -23   -191
ATOM    171  O   VAL B  13     -20.866   8.242  19.146  1.00 27.36           O  
ANISOU  171  O   VAL B  13     2870   3622   3904    168    -11   -191
ATOM    172  CB  VAL B  13     -20.296  11.149  17.704  1.00 38.54           C  
ANISOU  172  CB  VAL B  13     4269   4993   5383    280     61   -241
ATOM    173  CG1 VAL B  13     -19.313  10.990  18.925  1.00 37.91           C  
ANISOU  173  CG1 VAL B  13     4237   4960   5207    274     50   -276
ATOM    174  CG2 VAL B  13     -19.580  11.800  16.513  1.00 40.85           C  
ANISOU  174  CG2 VAL B  13     4548   5272   5702    340    150   -247
ATOM    175  H   VAL B  13     -22.027  10.764  15.957  1.00 42.03           H  
ATOM    176  HA  VAL B  13     -20.260   9.219  16.946  1.00 39.15           H  
ATOM    177  HB  VAL B  13     -21.013  11.744  17.972  1.00 46.25           H  
ATOM    178 HG11 VAL B  13     -18.731  11.765  18.965  1.00 45.49           H  
ATOM    179 HG12 VAL B  13     -19.832  10.925  19.742  1.00 45.49           H  
ATOM    180 HG13 VAL B  13     -18.786  10.186  18.803  1.00 45.49           H  
ATOM    181 HG21 VAL B  13     -19.125  12.601  16.818  1.00 49.02           H  
ATOM    182 HG22 VAL B  13     -18.937  11.172  16.149  1.00 49.02           H  
ATOM    183 HG23 VAL B  13     -20.237  12.030  15.837  1.00 49.02           H  
ATOM    184  N   GLU B  14     -22.630   9.644  19.129  1.00 31.81           N  
ANISOU  184  N   GLU B  14     3462   4090   4536    159    -73   -196
ATOM    185  CA  GLU B  14     -23.282   9.032  20.298  1.00 31.51           C  
ANISOU  185  CA  GLU B  14     3481   4033   4456     98    -94   -192
ATOM    186  C   GLU B  14     -23.645   7.571  20.033  1.00 31.26           C  
ANISOU  186  C   GLU B  14     3463   4002   4414     72   -111   -150
ATOM    187  O   GLU B  14     -23.423   6.693  20.883  1.00 29.14           O  
ANISOU  187  O   GLU B  14     3217   3755   4101     34    -85   -153
ATOM    188  CB  GLU B  14     -24.542   9.840  20.688  1.00 28.86           C  
ANISOU  188  CB  GLU B  14     3209   3619   4136     79   -137   -193
ATOM    189  CG  GLU B  14     -25.382   9.305  21.917  1.00 35.72           C  
ANISOU  189  CG  GLU B  14     4174   4440   4959     12   -131   -186
ATOM    190  CD  GLU B  14     -26.163   7.955  21.727  1.00 43.49           C  
ANISOU  190  CD  GLU B  14     5225   5391   5909    -16   -158   -140
ATOM    191  OE1 GLU B  14     -26.557   7.593  20.584  1.00 48.65           O  
ANISOU  191  OE1 GLU B  14     5866   6026   6592     16   -225   -110
ATOM    192  OE2 GLU B  14     -26.398   7.272  22.773  1.00 51.39           O1-
ANISOU  192  OE2 GLU B  14     6293   6371   6862    -71   -109   -141
ATOM    193  H   GLU B  14     -23.031  10.349  18.844  1.00 38.18           H  
ATOM    194  HA  GLU B  14     -22.664   9.056  21.046  1.00 37.81           H  
ATOM    195  HB2 GLU B  14     -24.263  10.743  20.909  1.00 34.63           H  
ATOM    196  HB3 GLU B  14     -25.138   9.855  19.923  1.00 34.63           H  
ATOM    197  HG2 GLU B  14     -24.773   9.173  22.660  1.00 42.87           H  
ATOM    198  HG3 GLU B  14     -26.041   9.979  22.144  1.00 42.87           H  
ATOM    199  N   GLU B  15     -24.184   7.277  18.847  1.00 31.06           N  
ANISOU  199  N   GLU B  15     3415   3945   4442     95   -155   -119
ATOM    200  CA  GLU B  15     -24.584   5.922  18.535  1.00 31.66           C  
ANISOU  200  CA  GLU B  15     3508   4009   4512     76   -189    -84
ATOM    201  C   GLU B  15     -23.374   4.992  18.444  1.00 27.67           C  
ANISOU  201  C   GLU B  15     2951   3580   3984     77   -129    -80
ATOM    202  O   GLU B  15     -23.426   3.881  18.959  1.00 29.55           O  
ANISOU  202  O   GLU B  15     3224   3829   4177     43   -127    -67
ATOM    203  CB  GLU B  15     -25.389   5.857  17.224  1.00 34.78           C  
ANISOU  203  CB  GLU B  15     3873   4339   5002    106   -271    -63
ATOM    204  CG  GLU B  15     -25.840   4.420  16.845  1.00 47.26           C  
ANISOU  204  CG  GLU B  15     5477   5896   6583     91   -328    -33
ATOM    205  CD  GLU B  15     -26.020   4.194  15.332  1.00 65.64           C  
ANISOU  205  CD  GLU B  15     7710   8180   9049    129   -386    -26
ATOM    206  OE1 GLU B  15     -26.474   3.096  14.937  1.00 69.48           O  
ANISOU  206  OE1 GLU B  15     8213   8632   9554    122   -456     -8
ATOM    207  OE2 GLU B  15     -25.689   5.111  14.542  1.00 63.24           O1-
ANISOU  207  OE2 GLU B  15     7311   7869   8847    167   -355    -45
ATOM    208  H   GLU B  15     -24.325   7.844  18.215  1.00 37.27           H  
ATOM    209  HA  GLU B  15     -25.164   5.619  19.250  1.00 37.99           H  
ATOM    210  HB2 GLU B  15     -26.186   6.404  17.318  1.00 41.74           H  
ATOM    211  HB3 GLU B  15     -24.838   6.196  16.500  1.00 41.74           H  
ATOM    212  HG2 GLU B  15     -25.171   3.791  17.159  1.00 56.71           H  
ATOM    213  HG3 GLU B  15     -26.692   4.237  17.273  1.00 56.71           H  
ATOM    214  N   LEU B  16     -22.299   5.406  17.753  1.00 27.45           N  
ANISOU  214  N   LEU B  16     2854   3593   3982    120    -76    -89
ATOM    215  CA  LEU B  16     -21.187   4.497  17.562  1.00 27.41           C  
ANISOU  215  CA  LEU B  16     2821   3644   3949    127    -28    -79
ATOM    216  C   LEU B  16     -20.382   4.332  18.851  1.00 28.37           C  
ANISOU  216  C   LEU B  16     2973   3814   3992    111     -5   -110
ATOM    217  O   LEU B  16     -19.773   3.262  19.039  1.00 27.11           O  
ANISOU  217  O   LEU B  16     2808   3688   3803    102      8   -103
ATOM    218  CB  LEU B  16     -20.256   4.966  16.441  1.00 21.72           C  
ANISOU  218  CB  LEU B  16     2051   2935   3267    179     39    -78
ATOM    219  CG  LEU B  16     -20.998   4.949  15.094  1.00 28.15           C  
ANISOU  219  CG  LEU B  16     2801   3689   4207    192     24    -56
ATOM    220  CD1 LEU B  16     -20.143   5.539  13.970  1.00 33.17           C  
ANISOU  220  CD1 LEU B  16     3386   4315   4903    238    128    -60
ATOM    221  CD2 LEU B  16     -21.460   3.531  14.750  1.00 35.54           C  
ANISOU  221  CD2 LEU B  16     3719   4610   5173    165    -25    -25
ATOM    222  H   LEU B  16     -22.200   6.184  17.401  1.00 32.94           H  
ATOM    223  HA  LEU B  16     -21.554   3.640  17.295  1.00 32.89           H  
ATOM    224  HB2 LEU B  16     -19.959   5.872  16.621  1.00 26.07           H  
ATOM    225  HB3 LEU B  16     -19.491   4.372  16.383  1.00 26.07           H  
ATOM    226  HG  LEU B  16     -21.787   5.508  15.172  1.00 33.78           H  
ATOM    227 HD11 LEU B  16     -20.641   5.497  13.139  1.00 39.81           H  
ATOM    228 HD12 LEU B  16     -19.933   6.461  14.184  1.00 39.81           H  
ATOM    229 HD13 LEU B  16     -19.326   5.023  13.892  1.00 39.81           H  
ATOM    230 HD21 LEU B  16     -21.687   3.493  13.808  1.00 42.64           H  
ATOM    231 HD22 LEU B  16     -20.739   2.910  14.941  1.00 42.64           H  
ATOM    232 HD23 LEU B  16     -22.236   3.313  15.287  1.00 42.64           H  
ATOM    233  N   THR B  17     -20.343   5.371  19.697  1.00 24.79           N  
ANISOU  233  N   THR B  17     2542   3356   3522    110     -7   -151
ATOM    234  CA  THR B  17     -19.681   5.266  21.009  1.00 25.84           C  
ANISOU  234  CA  THR B  17     2685   3514   3620     93     -1   -196
ATOM    235  C   THR B  17     -20.422   4.268  21.878  1.00 25.02           C  
ANISOU  235  C   THR B  17     2603   3389   3516     30     -1   -190
ATOM    236  O   THR B  17     -19.816   3.408  22.521  1.00 23.65           O  
ANISOU  236  O   THR B  17     2413   3240   3335     15     13   -209
ATOM    237  CB  THR B  17     -19.610   6.657  21.695  1.00 22.68           C  
ANISOU  237  CB  THR B  17     2295   3095   3225    103    -10   -247
ATOM    238  OG1 THR B  17     -18.866   7.609  20.914  1.00 25.83           O  
ANISOU  238  OG1 THR B  17     2695   3506   3611    166      0   -257
ATOM    239  CG2 THR B  17     -18.928   6.576  23.090  1.00 25.12           C  
ANISOU  239  CG2 THR B  17     2594   3412   3538     85    -19   -309
ATOM    240  H   THR B  17     -20.687   6.143  19.542  1.00 29.75           H  
ATOM    241  HA  THR B  17     -18.766   4.963  20.890  1.00 31.01           H  
ATOM    242  HB  THR B  17     -20.527   6.958  21.790  1.00 27.21           H  
ATOM    243  HG1 THR B  17     -19.349   7.917  20.299  1.00 30.99           H  
ATOM    244 HG21 THR B  17     -18.793   7.469  23.445  1.00 30.14           H  
ATOM    245 HG22 THR B  17     -19.485   6.074  23.704  1.00 30.14           H  
ATOM    246 HG23 THR B  17     -18.066   6.135  23.014  1.00 30.14           H  
ATOM    247  N   ARG B  18     -21.753   4.328  21.877  1.00 24.92           N  
ANISOU  247  N   ARG B  18     2639   3320   3510     -3    -15   -165
ATOM    248  CA  ARG B  18     -22.590   3.389  22.604  1.00 27.19           C  
ANISOU  248  CA  ARG B  18     2987   3567   3778    -60      1   -154
ATOM    249  C   ARG B  18     -22.516   1.961  22.051  1.00 32.30           C  
ANISOU  249  C   ARG B  18     3633   4233   4408    -63     -6   -118
ATOM    250  O   ARG B  18     -22.746   1.014  22.808  1.00 29.89           O  
ANISOU  250  O   ARG B  18     3366   3910   4081   -106     28   -122
ATOM    251  CB  ARG B  18     -24.038   3.907  22.603  1.00 32.82           C  
ANISOU  251  CB  ARG B  18     3792   4197   4481    -81    -27   -132
ATOM    252  CG  ARG B  18     -24.997   2.948  23.219  1.00 41.89           C  
ANISOU  252  CG  ARG B  18     5048   5283   5583   -134     -4   -113
ATOM    253  CD  ARG B  18     -26.339   3.602  23.486  1.00 52.28           C  
ANISOU  253  CD  ARG B  18     6491   6501   6871   -154    -23    -98
ATOM    254  NE  ARG B  18     -26.794   4.437  22.368  1.00 46.32           N  
ANISOU  254  NE  ARG B  18     5727   5726   6145   -104   -121    -79
ATOM    255  CZ  ARG B  18     -27.324   3.974  21.237  1.00 48.64           C  
ANISOU  255  CZ  ARG B  18     6037   5993   6450    -72   -215    -45
ATOM    256  NH1 ARG B  18     -27.463   2.662  21.040  1.00 46.17           N  
ANISOU  256  NH1 ARG B  18     5762   5676   6104    -83   -229    -22
ATOM    257  NH2 ARG B  18     -27.685   4.830  20.287  1.00 58.49           N1+
ANISOU  257  NH2 ARG B  18     7252   7212   7760    -26   -297    -41
ATOM    258  H   ARG B  18     -22.207   4.922  21.450  1.00 29.90           H  
ATOM    259  HA  ARG B  18     -22.286   3.335  23.524  1.00 32.63           H  
ATOM    260  HB2 ARG B  18     -24.077   4.735  23.106  1.00 39.38           H  
ATOM    261  HB3 ARG B  18     -24.316   4.062  21.686  1.00 39.38           H  
ATOM    262  HG2 ARG B  18     -25.137   2.200  22.615  1.00 50.26           H  
ATOM    263  HG3 ARG B  18     -24.638   2.631  24.062  1.00 50.26           H  
ATOM    264  HD2 ARG B  18     -27.004   2.912  23.635  1.00 62.73           H  
ATOM    265  HD3 ARG B  18     -26.265   4.166  24.271  1.00 62.73           H  
ATOM    266  HE  ARG B  18     -26.713   5.289  22.451  1.00 55.58           H  
ATOM    267 HH11 ARG B  18     -27.210   2.107  21.645  1.00 55.40           H  
ATOM    268 HH12 ARG B  18     -27.806   2.372  20.307  1.00 55.40           H  
ATOM    269 HH21 ARG B  18     -27.575   5.675  20.405  1.00 70.19           H  
ATOM    270 HH22 ARG B  18     -28.028   4.539  19.555  1.00 70.19           H  
ATOM    271  N   LYS B  19     -22.156   1.751  20.796  1.00 28.79           N  
ANISOU  271  N   LYS B  19     3143   3815   3981    -22    -37    -88
ATOM    272  CA  LYS B  19     -22.114   0.395  20.280  1.00 29.22           C  
ANISOU  272  CA  LYS B  19     3194   3878   4029    -27    -48    -57
ATOM    273  C   LYS B  19     -20.731  -0.220  20.304  1.00 31.96           C  
ANISOU  273  C   LYS B  19     3482   4292   4370     -9    -12    -68
ATOM    274  O   LYS B  19     -20.578  -1.338  19.793  1.00 30.24           O  
ANISOU  274  O   LYS B  19     3254   4085   4152    -10    -18    -42
ATOM    275  CB  LYS B  19     -22.625   0.350  18.845  1.00 29.07           C  
ANISOU  275  CB  LYS B  19     3154   3829   4061      2   -105    -21
ATOM    276  CG  LYS B  19     -24.088   0.670  18.741  1.00 31.07           C  
ANISOU  276  CG  LYS B  19     3485   3999   4321     -9   -177     -9
ATOM    277  CD  LYS B  19     -24.615   0.595  17.257  1.00 33.22           C  
ANISOU  277  CD  LYS B  19     3714   4223   4685     26   -261     14
ATOM    278  CE  LYS B  19     -26.106   0.745  17.145  1.00 43.79           C  
ANISOU  278  CE  LYS B  19     5150   5460   6028     25   -372     22
ATOM    279  NZ  LYS B  19     -26.492   0.849  15.714  1.00 51.88           N1+
ANISOU  279  NZ  LYS B  19     6097   6429   7185     67   -464     25
ATOM    280  H   LYS B  19     -21.935   2.366  20.237  1.00 34.55           H  
ATOM    281  HA  LYS B  19     -22.701  -0.140  20.838  1.00 35.06           H  
ATOM    282  HB2 LYS B  19     -22.136   1.000  18.315  1.00 34.88           H  
ATOM    283  HB3 LYS B  19     -22.485  -0.541  18.488  1.00 34.88           H  
ATOM    284  HG2 LYS B  19     -24.592   0.033  19.272  1.00 37.28           H  
ATOM    285  HG3 LYS B  19     -24.242   1.569  19.070  1.00 37.28           H  
ATOM    286  HD2 LYS B  19     -24.206   1.308  16.743  1.00 39.86           H  
ATOM    287  HD3 LYS B  19     -24.374  -0.266  16.882  1.00 39.86           H  
ATOM    288  HE2 LYS B  19     -26.543  -0.030  17.532  1.00 52.55           H  
ATOM    289  HE3 LYS B  19     -26.390   1.550  17.606  1.00 52.55           H  
ATOM    290  HZ1 LYS B  19     -26.475   1.701  15.455  1.00 62.25           H  
ATOM    291  HZ2 LYS B  19     -25.925   0.384  15.211  1.00 62.25           H  
ATOM    292  HZ3 LYS B  19     -27.314   0.529  15.596  1.00 62.25           H  
ATOM    293  N   THR B  20     -19.701   0.510  20.774  1.00 21.55           N  
ANISOU  293  N   THR B  20     2132   3011   3046     16     11   -107
ATOM    294  CA  THR B  20     -18.321   0.039  20.703  1.00 17.84           C  
ANISOU  294  CA  THR B  20     1630   2590   2559     49     23   -118
ATOM    295  C   THR B  20     -17.617   0.235  22.049  1.00 28.28           C  
ANISOU  295  C   THR B  20     2941   3923   3881     44     20   -182
ATOM    296  O   THR B  20     -18.108   0.976  22.900  1.00 24.65           O  
ANISOU  296  O   THR B  20     2487   3435   3444     19     23   -218
ATOM    297  CB  THR B  20     -17.518   0.781  19.632  1.00 26.82           C  
ANISOU  297  CB  THR B  20     2758   3743   3689    108     37   -105
ATOM    298  OG1 THR B  20     -17.425   2.137  20.025  1.00 23.72           O  
ANISOU  298  OG1 THR B  20     2378   3342   3291    127     33   -142
ATOM    299  CG2 THR B  20     -18.155   0.646  18.204  1.00 27.25           C  
ANISOU  299  CG2 THR B  20     2791   3771   3790    114     48    -53
ATOM    300  H   THR B  20     -19.787   1.283  21.140  1.00 25.86           H  
ATOM    301  HA  THR B  20     -18.355  -0.909  20.497  1.00 21.41           H  
ATOM    302  HB  THR B  20     -16.631   0.394  19.553  1.00 32.19           H  
ATOM    303  HG1 THR B  20     -18.104   2.558  19.764  1.00 28.46           H  
ATOM    304 HG21 THR B  20     -17.619   1.127  17.555  1.00 32.69           H  
ATOM    305 HG22 THR B  20     -18.197  -0.288  17.947  1.00 32.69           H  
ATOM    306 HG23 THR B  20     -19.052   1.013  18.205  1.00 32.69           H  
ATOM    307  N   TYR B  21     -16.403  -0.334  22.191  1.00 20.82           N  
ANISOU  307  N   TYR B  21     1980   3008   2922     75      7   -202
ATOM    308  CA  TYR B  21     -15.540  -0.127  23.374  1.00 23.18           C  
ANISOU  308  CA  TYR B  21     2256   3306   3245     88    -27   -276
ATOM    309  C   TYR B  21     -14.662   1.122  23.236  1.00 20.00           C  
ANISOU  309  C   TYR B  21     1881   2906   2811    150    -67   -308
ATOM    310  O   TYR B  21     -13.672   1.257  23.959  1.00 24.05           O  
ANISOU  310  O   TYR B  21     2390   3414   3335    185   -127   -371
ATOM    311  CB  TYR B  21     -14.671  -1.361  23.671  1.00 20.48           C  
ANISOU  311  CB  TYR B  21     1892   2979   2910     98    -48   -291
ATOM    312  CG  TYR B  21     -15.502  -2.527  24.166  1.00 22.91           C  
ANISOU  312  CG  TYR B  21     2175   3271   3258     34     -4   -282
ATOM    313  CD1 TYR B  21     -16.107  -2.500  25.403  1.00 24.56           C  
ANISOU  313  CD1 TYR B  21     2355   3439   3537    -20     31   -334
ATOM    314  CD2 TYR B  21     -15.687  -3.661  23.389  1.00 24.08           C  
ANISOU  314  CD2 TYR B  21     2338   3434   3377     26     14   -225
ATOM    315  CE1 TYR B  21     -16.933  -3.545  25.834  1.00 26.54           C  
ANISOU  315  CE1 TYR B  21     2614   3662   3810    -80     96   -324
ATOM    316  CE2 TYR B  21     -16.475  -4.719  23.824  1.00 27.30           C  
ANISOU  316  CE2 TYR B  21     2748   3819   3806    -29     55   -220
ATOM    317  CZ  TYR B  21     -17.064  -4.654  25.067  1.00 30.54           C  
ANISOU  317  CZ  TYR B  21     3147   4187   4270    -80    101   -270
ATOM    318  OH  TYR B  21     -17.832  -5.708  25.493  1.00 31.00           O  
ANISOU  318  OH  TYR B  21     3233   4210   4337   -133    162   -264
ATOM    319  H   TYR B  21     -16.052  -0.853  21.603  1.00 24.98           H  
ATOM    320  HA  TYR B  21     -16.119  -0.012  24.144  1.00 27.81           H  
ATOM    321  HB2 TYR B  21     -14.218  -1.634  22.858  1.00 24.57           H  
ATOM    322  HB3 TYR B  21     -14.022  -1.138  24.355  1.00 24.57           H  
ATOM    323  HD1 TYR B  21     -15.963  -1.772  25.964  1.00 29.47           H  
ATOM    324  HD2 TYR B  21     -15.274  -3.715  22.557  1.00 28.90           H  
ATOM    325  HE1 TYR B  21     -17.389  -3.479  26.642  1.00 31.85           H  
ATOM    326  HE2 TYR B  21     -16.604  -5.464  23.282  1.00 32.76           H  
ATOM    327  HH  TYR B  21     -17.823  -6.321  24.921  1.00 37.21           H  
ATOM    328  N   PHE B  22     -15.014   2.032  22.307  1.00 19.97           N  
ANISOU  328  N   PHE B  22     1910   2901   2776    170    -41   -272
ATOM    329  CA  PHE B  22     -14.353   3.289  22.041  1.00 20.57           C  
ANISOU  329  CA  PHE B  22     2032   2971   2811    228    -58   -297
ATOM    330  C   PHE B  22     -15.078   4.441  22.747  1.00 19.59           C  
ANISOU  330  C   PHE B  22     1893   2820   2730    205    -71   -338
ATOM    331  O   PHE B  22     -16.298   4.396  22.987  1.00 20.17           O  
ANISOU  331  O   PHE B  22     1940   2875   2849    146    -44   -321
ATOM    332  CB  PHE B  22     -14.268   3.592  20.527  1.00 23.44           C  
ANISOU  332  CB  PHE B  22     2436   3338   3133    265      4   -237
ATOM    333  CG  PHE B  22     -13.476   2.552  19.730  1.00 23.49           C  
ANISOU  333  CG  PHE B  22     2468   3358   3099    290     33   -195
ATOM    334  CD1 PHE B  22     -12.121   2.341  19.970  1.00 30.08           C  
ANISOU  334  CD1 PHE B  22     3370   4194   3864    345     -3   -220
ATOM    335  CD2 PHE B  22     -14.082   1.743  18.782  1.00 25.95           C  
ANISOU  335  CD2 PHE B  22     2742   3672   3447    262     85   -133
ATOM    336  CE1 PHE B  22     -11.375   1.365  19.226  1.00 27.30           C  
ANISOU  336  CE1 PHE B  22     3059   3847   3469    369     30   -177
ATOM    337  CE2 PHE B  22     -13.340   0.731  18.103  1.00 28.82           C  
ANISOU  337  CE2 PHE B  22     3125   4041   3783    280    116    -96
ATOM    338  CZ  PHE B  22     -12.012   0.573  18.314  1.00 25.41           C  
ANISOU  338  CZ  PHE B  22     2769   3612   3274    331     97   -114
ATOM    339  H   PHE B  22     -15.688   1.917  21.785  1.00 23.96           H  
ATOM    340  HA  PHE B  22     -13.448   3.230  22.383  1.00 24.68           H  
ATOM    341  HB2 PHE B  22     -15.167   3.620  20.164  1.00 28.13           H  
ATOM    342  HB3 PHE B  22     -13.834   4.451  20.406  1.00 28.13           H  
ATOM    343  HD1 PHE B  22     -11.689   2.842  20.624  1.00 36.09           H  
ATOM    344  HD2 PHE B  22     -14.984   1.861  18.587  1.00 31.14           H  
ATOM    345  HE1 PHE B  22     -10.460   1.273  19.365  1.00 32.76           H  
ATOM    346  HE2 PHE B  22     -13.777   0.170  17.505  1.00 34.58           H  
ATOM    347  HZ  PHE B  22     -11.538  -0.072  17.842  1.00 30.50           H  
ATOM    348  N   THR B  23     -14.283   5.445  23.120  1.00 22.06           N  
ANISOU  348  N   THR B  23     2240   3119   3022    254   -118   -395
ATOM    349  CA  THR B  23     -14.728   6.731  23.604  1.00 22.82           C  
ANISOU  349  CA  THR B  23     2336   3187   3149    249   -134   -437
ATOM    350  C   THR B  23     -15.116   7.593  22.403  1.00 29.39           C  
ANISOU  350  C   THR B  23     3208   4016   3942    276    -81   -391
ATOM    351  O   THR B  23     -14.647   7.368  21.283  1.00 25.98           O  
ANISOU  351  O   THR B  23     2814   3598   3458    315    -36   -347
ATOM    352  CB  THR B  23     -13.620   7.505  24.271  1.00 23.76           C  
ANISOU  352  CB  THR B  23     2490   3285   3253    307   -219   -519
ATOM    353  OG1 THR B  23     -12.599   7.759  23.278  1.00 29.71           O  
ANISOU  353  OG1 THR B  23     3347   4048   3896    387   -217   -498
ATOM    354  CG2 THR B  23     -13.120   6.761  25.558  1.00 27.10           C  
ANISOU  354  CG2 THR B  23     2851   3692   3754    289   -292   -588
ATOM    355  H   THR B  23     -13.425   5.395  23.097  1.00 26.47           H  
ATOM    356  HA  THR B  23     -15.453   6.569  24.228  1.00 27.39           H  
ATOM    357  HB  THR B  23     -13.912   8.368  24.604  1.00 28.51           H  
ATOM    358  HG1 THR B  23     -12.151   7.063  23.141  1.00 35.66           H  
ATOM    359 HG21 THR B  23     -12.494   7.320  26.043  1.00 32.52           H  
ATOM    360 HG22 THR B  23     -13.873   6.557  26.137  1.00 32.52           H  
ATOM    361 HG23 THR B  23     -12.679   5.933  25.313  1.00 32.52           H  
ATOM    362  N   GLU B  24     -15.769   8.711  22.687  1.00 24.13           N  
ANISOU  362  N   GLU B  24     2538   3322   3308    265    -85   -416
ATOM    363  CA  GLU B  24     -16.193   9.599  21.594  1.00 23.96           C  
ANISOU  363  CA  GLU B  24     2542   3288   3275    291    -36   -383
ATOM    364  C   GLU B  24     -15.000  10.090  20.797  1.00 24.09           C  
ANISOU  364  C   GLU B  24     2635   3306   3211    371    -10   -389
ATOM    365  O   GLU B  24     -15.057  10.235  19.568  1.00 25.46           O  
ANISOU  365  O   GLU B  24     2823   3474   3378    395     69   -345
ATOM    366  CB  GLU B  24     -16.961  10.819  22.146  1.00 25.73           C  
ANISOU  366  CB  GLU B  24     2760   3474   3544    274    -57   -418
ATOM    367  CG  GLU B  24     -18.325  10.421  22.720  1.00 30.57           C  
ANISOU  367  CG  GLU B  24     3332   4062   4220    197    -56   -397
ATOM    368  CD  GLU B  24     -19.242  11.564  23.158  1.00 38.39           C  
ANISOU  368  CD  GLU B  24     4331   5003   5253    175    -66   -419
ATOM    369  OE1 GLU B  24     -20.121  11.236  23.987  1.00 43.82           O  
ANISOU  369  OE1 GLU B  24     5013   5657   5979    111    -62   -417
ATOM    370  OE2 GLU B  24     -19.103  12.727  22.699  1.00 35.25           O1-
ANISOU  370  OE2 GLU B  24     3954   4591   4849    220    -68   -437
ATOM    371  H   GLU B  24     -15.977   8.980  23.477  1.00 28.96           H  
ATOM    372  HA  GLU B  24     -16.787   9.094  21.015  1.00 28.75           H  
ATOM    373  HB2 GLU B  24     -16.440  11.230  22.855  1.00 30.88           H  
ATOM    374  HB3 GLU B  24     -17.106  11.456  21.429  1.00 30.88           H  
ATOM    375  HG2 GLU B  24     -18.802   9.919  22.040  1.00 36.68           H  
ATOM    376  HG3 GLU B  24     -18.172   9.864  23.498  1.00 36.68           H  
ATOM    377  N   LYS B  25     -13.935  10.429  21.502  1.00 23.98           N  
ANISOU  377  N   LYS B  25     2681   3287   3144    415    -75   -450
ATOM    378  CA  LYS B  25     -12.717  10.891  20.848  1.00 27.01           C  
ANISOU  378  CA  LYS B  25     3186   3657   3420    499    -57   -460
ATOM    379  C   LYS B  25     -12.119   9.803  19.982  1.00 29.42           C  
ANISOU  379  C   LYS B  25     3526   3980   3674    515      4   -402
ATOM    380  O   LYS B  25     -11.683  10.060  18.846  1.00 28.21           O  
ANISOU  380  O   LYS B  25     3449   3807   3462    559    104   -368
ATOM    381  CB  LYS B  25     -11.755  11.282  21.948  1.00 32.95           C  
ANISOU  381  CB  LYS B  25     3999   4387   4134    542   -182   -545
ATOM    382  CG  LYS B  25     -10.595  12.123  21.567  1.00 48.53           C  
ANISOU  382  CG  LYS B  25     6136   6323   5982    637   -196   -578
ATOM    383  CD  LYS B  25      -9.997  12.776  22.853  1.00 55.70           C  
ANISOU  383  CD  LYS B  25     7075   7192   6896    671   -359   -683
ATOM    384  CE  LYS B  25     -10.857  13.941  23.392  1.00 68.06           C  
ANISOU  384  CE  LYS B  25     8575   8737   8546    640   -375   -727
ATOM    385  NZ  LYS B  25     -11.812  13.534  24.473  1.00 72.09           N1+
ANISOU  385  NZ  LYS B  25     8924   9258   9211    550   -410   -747
ATOM    386  H   LYS B  25     -13.884  10.403  22.359  1.00 28.78           H  
ATOM    387  HA  LYS B  25     -12.895  11.650  20.272  1.00 32.41           H  
ATOM    388  HB2 LYS B  25     -12.254  11.776  22.618  1.00 39.54           H  
ATOM    389  HB3 LYS B  25     -11.397  10.467  22.335  1.00 39.54           H  
ATOM    390  HG2 LYS B  25      -9.914  11.577  21.145  1.00 58.24           H  
ATOM    391  HG3 LYS B  25     -10.880  12.825  20.961  1.00 58.24           H  
ATOM    392  HD2 LYS B  25      -9.934  12.103  23.549  1.00 66.84           H  
ATOM    393  HD3 LYS B  25      -9.115  13.126  22.649  1.00 66.84           H  
ATOM    394  HE2 LYS B  25     -10.269  14.620  23.758  1.00 81.67           H  
ATOM    395  HE3 LYS B  25     -11.377  14.310  22.662  1.00 81.67           H  
ATOM    396  HZ1 LYS B  25     -12.371  12.912  24.168  1.00 86.51           H  
ATOM    397  HZ2 LYS B  25     -11.363  13.203  25.167  1.00 86.51           H  
ATOM    398  HZ3 LYS B  25     -12.284  14.238  24.745  1.00 86.51           H  
ATOM    399  N   GLU B  26     -12.100   8.597  20.486  1.00 26.06           N  
ANISOU  399  N   GLU B  26     3045   3581   3275    479    -40   -392
ATOM    400  CA  GLU B  26     -11.527   7.503  19.705  1.00 33.36           C  
ANISOU  400  CA  GLU B  26     4002   4520   4156    493     12   -338
ATOM    401  C   GLU B  26     -12.345   7.281  18.447  1.00 30.45           C  
ANISOU  401  C   GLU B  26     3577   4152   3841    462    132   -266
ATOM    402  O   GLU B  26     -11.780   7.034  17.373  1.00 29.61           O  
ANISOU  402  O   GLU B  26     3527   4030   3695    494    225   -225
ATOM    403  CB  GLU B  26     -11.455   6.262  20.571  1.00 30.15           C  
ANISOU  403  CB  GLU B  26     3532   4138   3785    456    -63   -348
ATOM    404  CG  GLU B  26     -10.328   6.374  21.644  1.00 30.59           C  
ANISOU  404  CG  GLU B  26     3648   4174   3801    507   -192   -428
ATOM    405  CD  GLU B  26     -10.228   5.137  22.536  1.00 30.83           C  
ANISOU  405  CD  GLU B  26     3599   4219   3897    473   -261   -450
ATOM    406  OE1 GLU B  26     -11.283   4.535  22.811  1.00 28.10           O  
ANISOU  406  OE1 GLU B  26     3142   3894   3641    395   -222   -428
ATOM    407  OE2 GLU B  26      -9.096   4.729  22.885  1.00 34.31           O1-
ANISOU  407  OE2 GLU B  26     4102   4641   4294    527   -350   -486
ATOM    408  H   GLU B  26     -12.403   8.373  21.259  1.00 31.27           H  
ATOM    409  HA  GLU B  26     -10.620   7.712  19.430  1.00 40.04           H  
ATOM    410  HB2 GLU B  26     -12.302   6.142  21.029  1.00 36.18           H  
ATOM    411  HB3 GLU B  26     -11.268   5.491  20.011  1.00 36.18           H  
ATOM    412  HG2 GLU B  26      -9.476   6.488  21.195  1.00 36.71           H  
ATOM    413  HG3 GLU B  26     -10.509   7.139  22.212  1.00 36.71           H  
ATOM    414  N   VAL B  27     -13.674   7.348  18.559  1.00 25.13           N  
ANISOU  414  N   VAL B  27     2800   3483   3266    402    128   -254
ATOM    415  CA  VAL B  27     -14.500   7.141  17.370  1.00 27.28           C  
ANISOU  415  CA  VAL B  27     3010   3741   3614    380    208   -198
ATOM    416  C   VAL B  27     -14.174   8.193  16.317  1.00 33.09           C  
ANISOU  416  C   VAL B  27     3792   4437   4345    430    308   -196
ATOM    417  O   VAL B  27     -14.137   7.891  15.115  1.00 31.31           O  
ANISOU  417  O   VAL B  27     3545   4185   4165    438    409   -156
ATOM    418  CB  VAL B  27     -16.001   7.194  17.713  1.00 24.50           C  
ANISOU  418  CB  VAL B  27     2574   3382   3355    320    161   -194
ATOM    419  CG1 VAL B  27     -16.839   7.341  16.386  1.00 29.20           C  
ANISOU  419  CG1 VAL B  27     3108   3937   4049    317    218   -155
ATOM    420  CG2 VAL B  27     -16.529   5.962  18.431  1.00 23.64           C  
ANISOU  420  CG2 VAL B  27     2426   3294   3263    263    106   -180
ATOM    421  H   VAL B  27     -14.109   7.504  19.284  1.00 30.16           H  
ATOM    422  HA  VAL B  27     -14.294   6.258  17.025  1.00 32.74           H  
ATOM    423  HB  VAL B  27     -16.105   7.950  18.311  1.00 29.41           H  
ATOM    424 HG11 VAL B  27     -17.758   7.085  16.563  1.00 35.04           H  
ATOM    425 HG12 VAL B  27     -16.804   8.266  16.093  1.00 35.04           H  
ATOM    426 HG13 VAL B  27     -16.459   6.764  15.707  1.00 35.04           H  
ATOM    427 HG21 VAL B  27     -17.468   6.096  18.638  1.00 28.37           H  
ATOM    428 HG22 VAL B  27     -16.425   5.190  17.853  1.00 28.37           H  
ATOM    429 HG23 VAL B  27     -16.024   5.833  19.249  1.00 28.37           H  
ATOM    430  N   GLN B  28     -14.080   9.463  16.744  1.00 29.84           N  
ANISOU  430  N   GLN B  28     3428   4008   3901    460    289   -244
ATOM    431  CA  GLN B  28     -13.780  10.580  15.853  1.00 34.74           C  
ANISOU  431  CA  GLN B  28     4104   4583   4512    511    392   -253
ATOM    432  C   GLN B  28     -12.395  10.454  15.226  1.00 38.04           C  
ANISOU  432  C   GLN B  28     4658   4979   4818    572    487   -242
ATOM    433  O   GLN B  28     -12.231  10.726  14.037  1.00 29.88           O  
ANISOU  433  O   GLN B  28     3643   3898   3813    595    635   -218
ATOM    434  CB  GLN B  28     -13.960  11.892  16.635  1.00 27.98           C  
ANISOU  434  CB  GLN B  28     3280   3715   3636    529    329   -312
ATOM    435  CG  GLN B  28     -15.454  12.072  16.989  1.00 32.40           C  
ANISOU  435  CG  GLN B  28     3720   4275   4314    469    269   -310
ATOM    436  CD  GLN B  28     -15.797  13.314  17.747  1.00 52.38           C  
ANISOU  436  CD  GLN B  28     6268   6787   6846    475    212   -364
ATOM    437  OE1 GLN B  28     -16.614  14.166  17.135  1.00 47.59           O  
ANISOU  437  OE1 GLN B  28     5704   6194   6184    478    129   -411
ATOM    438  NE2 GLN B  28     -15.341  13.511  18.881  1.00 55.63           N  
ANISOU  438  NE2 GLN B  28     6638   7160   7339    478    249   -363
ATOM    439  H   GLN B  28     -14.188   9.706  17.562  1.00 35.80           H  
ATOM    440  HA  GLN B  28     -14.402  10.590  15.109  1.00 41.69           H  
ATOM    441  HB2 GLN B  28     -13.444  11.858  17.457  1.00 33.58           H  
ATOM    442  HB3 GLN B  28     -13.671  12.641  16.092  1.00 33.58           H  
ATOM    443  HG2 GLN B  28     -15.963  12.092  16.163  1.00 38.88           H  
ATOM    444  HG3 GLN B  28     -15.733  11.319  17.531  1.00 38.88           H  
ATOM    445 HE21 GLN B  28     -14.729  12.828  19.305  1.00 66.76           H  
ATOM    446 HE22 GLN B  28     -15.580  14.354  19.383  1.00 66.76           H  
ATOM    447  N   GLN B  29     -11.387  10.037  15.998  1.00 31.76           N  
ANISOU  447  N   GLN B  29     3964   4202   3902    600    408   -262
ATOM    448  CA  GLN B  29     -10.071   9.806  15.416  1.00 38.08           C  
ANISOU  448  CA  GLN B  29     4926   4968   4575    662    487   -246
ATOM    449  C   GLN B  29     -10.092   8.685  14.373  1.00 34.94           C  
ANISOU  449  C   GLN B  29     4479   4564   4231    634    602   -176
ATOM    450  O   GLN B  29      -9.430   8.798  13.333  1.00 39.68           O  
ANISOU  450  O   GLN B  29     5179   5109   4790    671    758   -148
ATOM    451  CB  GLN B  29      -9.063   9.431  16.493  1.00 38.81           C  
ANISOU  451  CB  GLN B  29     5125   5072   4547    699    342   -285
ATOM    452  CG  GLN B  29      -8.882  10.387  17.574  1.00 51.33           C  
ANISOU  452  CG  GLN B  29     6758   6651   6093    730    209   -363
ATOM    453  CD  GLN B  29      -8.210   9.692  18.751  1.00 60.11           C  
ANISOU  453  CD  GLN B  29     7891   7779   7170    743     37   -407
ATOM    454  OE1 GLN B  29      -7.824   8.524  18.660  1.00 68.48           O  
ANISOU  454  OE1 GLN B  29     8949   8854   8216    736     30   -373
ATOM    455  NE2 GLN B  29      -8.059  10.402  19.852  1.00 54.14           N  
ANISOU  455  NE2 GLN B  29     7146   7009   6415    764   -105   -488
ATOM    456  H   GLN B  29     -11.439   9.884  16.842  1.00 38.11           H  
ATOM    457  HA  GLN B  29      -9.800  10.635  14.993  1.00 45.70           H  
ATOM    458  HB2 GLN B  29      -9.350   8.597  16.897  1.00 46.57           H  
ATOM    459  HB3 GLN B  29      -8.199   9.314  16.070  1.00 46.57           H  
ATOM    460  HG2 GLN B  29      -8.317  11.119  17.276  1.00 61.59           H  
ATOM    461  HG3 GLN B  29      -9.743  10.730  17.860  1.00 61.59           H  
ATOM    462 HE21 GLN B  29      -8.336  11.216  19.878  1.00 64.97           H  
ATOM    463 HE22 GLN B  29      -7.686  10.052  20.542  1.00 64.97           H  
ATOM    464  N   TRP B  30     -10.775   7.567  14.653  1.00 31.57           N  
ANISOU  464  N   TRP B  30     3917   4185   3893    572    534   -151
ATOM    465  CA  TRP B  30     -10.880   6.533  13.628  1.00 38.13           C  
ANISOU  465  CA  TRP B  30     4690   5004   4796    544    634    -90
ATOM    466  C   TRP B  30     -11.616   7.023  12.389  1.00 33.59           C  
ANISOU  466  C   TRP B  30     4022   4378   4362    529    771    -70
ATOM    467  O   TRP B  30     -11.264   6.633  11.270  1.00 32.47           O  
ANISOU  467  O   TRP B  30     3887   4188   4264    534    917    -33
ATOM    468  CB  TRP B  30     -11.572   5.301  14.169  1.00 29.92           C  
ANISOU  468  CB  TRP B  30     3529   4016   3824    483    528    -73
ATOM    469  CG  TRP B  30     -10.576   4.422  14.847  1.00 30.50           C  
ANISOU  469  CG  TRP B  30     3686   4114   3789    502    457    -75
ATOM    470  CD1 TRP B  30     -10.475   4.171  16.183  1.00 41.07           C  
ANISOU  470  CD1 TRP B  30     5021   5491   5092    496    312   -118
ATOM    471  CD2 TRP B  30      -9.498   3.725  14.230  1.00 39.77           C  
ANISOU  471  CD2 TRP B  30     4965   5261   4887    537    530    -40
ATOM    472  NE1 TRP B  30      -9.472   3.277  16.428  1.00 37.96           N  
ANISOU  472  NE1 TRP B  30     4702   5100   4620    523    273   -114
ATOM    473  CE2 TRP B  30      -8.802   3.049  15.259  1.00 43.56           C  
ANISOU  473  CE2 TRP B  30     5499   5769   5284    554    400    -64
ATOM    474  CE3 TRP B  30      -9.051   3.593  12.918  1.00 46.62           C  
ANISOU  474  CE3 TRP B  30     5884   6071   5759    553    699      8
ATOM    475  CZ2 TRP B  30      -7.687   2.247  15.010  1.00 50.80           C  
ANISOU  475  CZ2 TRP B  30     6533   6662   6108    592    416    -38
ATOM    476  CZ3 TRP B  30      -7.931   2.771  12.671  1.00 45.04           C  
ANISOU  476  CZ3 TRP B  30     5809   5845   5458    586    735     39
ATOM    477  CH2 TRP B  30      -7.264   2.128  13.720  1.00 47.17           C  
ANISOU  477  CH2 TRP B  30     6145   6148   5630    608    584     17
ATOM    478  H   TRP B  30     -11.169   7.392  15.397  1.00 37.89           H  
ATOM    479  HA  TRP B  30      -9.975   6.291  13.373  1.00 45.76           H  
ATOM    480  HB2 TRP B  30     -12.249   5.562  14.813  1.00 35.91           H  
ATOM    481  HB3 TRP B  30     -11.980   4.808  13.440  1.00 35.91           H  
ATOM    482  HD1 TRP B  30     -11.015   4.554  16.836  1.00 49.29           H  
ATOM    483  HE1 TRP B  30      -9.293   2.919  17.188  1.00 45.55           H  
ATOM    484  HE3 TRP B  30      -9.480   4.037  12.222  1.00 55.95           H  
ATOM    485  HZ2 TRP B  30      -7.247   1.808  15.703  1.00 60.96           H  
ATOM    486  HZ3 TRP B  30      -7.631   2.655  11.798  1.00 54.05           H  
ATOM    487  HH2 TRP B  30      -6.516   1.608  13.533  1.00 56.61           H  
ATOM    488  N   TYR B  31     -12.672   7.823  12.553  1.00 26.41           N  
ANISOU  488  N   TYR B  31     3018   3469   3547    508    726    -97
ATOM    489  CA  TYR B  31     -13.376   8.264  11.354  1.00 30.54           C  
ANISOU  489  CA  TYR B  31     3439   3932   4234    499    840    -88
ATOM    490  C   TYR B  31     -12.472   9.138  10.503  1.00 36.32           C  
ANISOU  490  C   TYR B  31     4283   4595   4924    556   1027    -96
ATOM    491  O   TYR B  31     -12.559   9.128   9.269  1.00 40.35           O  
ANISOU  491  O   TYR B  31     4732   5035   5565    553   1187    -79
ATOM    492  CB  TYR B  31     -14.667   9.011  11.705  1.00 33.76           C  
ANISOU  492  CB  TYR B  31     3742   4341   4744    475    744   -118
ATOM    493  CG  TYR B  31     -15.485   9.343  10.473  1.00 33.88           C  
ANISOU  493  CG  TYR B  31     3626   4283   4963    468    827   -116
ATOM    494  CD1 TYR B  31     -16.102   8.348   9.714  1.00 39.04           C  
ANISOU  494  CD1 TYR B  31     4153   4910   5771    431    823    -87
ATOM    495  CD2 TYR B  31     -15.626  10.649  10.077  1.00 41.42           C  
ANISOU  495  CD2 TYR B  31     4581   5187   5970    500    902   -152
ATOM    496  CE1 TYR B  31     -16.828   8.673   8.561  1.00 33.82           C  
ANISOU  496  CE1 TYR B  31     3355   4163   5331    430    885   -100
ATOM    497  CE2 TYR B  31     -16.341  10.978   8.963  1.00 42.30           C  
ANISOU  497  CE2 TYR B  31     4558   5218   6293    498    975   -162
ATOM    498  CZ  TYR B  31     -16.935  10.002   8.216  1.00 41.07           C  
ANISOU  498  CZ  TYR B  31     4267   5030   6306    464    961   -138
ATOM    499  OH  TYR B  31     -17.652  10.399   7.140  1.00 45.05           O  
ANISOU  499  OH  TYR B  31     4625   5441   7050    467   1014   -163
ATOM    500  H   TYR B  31     -12.984   8.108  13.302  1.00 31.69           H  
ATOM    501  HA  TYR B  31     -13.635   7.479  10.844  1.00 36.65           H  
ATOM    502  HB2 TYR B  31     -15.208   8.456  12.288  1.00 40.51           H  
ATOM    503  HB3 TYR B  31     -14.443   9.842  12.154  1.00 40.51           H  
ATOM    504  HD1 TYR B  31     -16.029   7.459   9.977  1.00 46.85           H  
ATOM    505  HD2 TYR B  31     -15.227  11.323  10.578  1.00 49.71           H  
ATOM    506  HE1 TYR B  31     -17.227   8.011   8.044  1.00 40.58           H  
ATOM    507  HE2 TYR B  31     -16.423  11.869   8.710  1.00 50.75           H  
ATOM    508  HH  TYR B  31     -17.619  11.236   7.066  1.00 54.06           H  
ATOM    509  N   LYS B  32     -11.653   9.964  11.148  1.00 37.09           N  
ANISOU  509  N   LYS B  32     4544   4696   4851    608   1013   -129
ATOM    510  CA  LYS B  32     -10.736  10.829  10.429  1.00 44.92           C  
ANISOU  510  CA  LYS B  32     5691   5613   5764    669   1192   -139
ATOM    511  C   LYS B  32      -9.738  10.010   9.611  1.00 56.15           C  
ANISOU  511  C   LYS B  32     7217   6988   7130    685   1347    -92
ATOM    512  O   LYS B  32      -9.484  10.317   8.443  1.00 40.96           O  
ANISOU  512  O   LYS B  32     5318   4976   5270    699   1567    -79
ATOM    513  CB  LYS B  32     -10.020  11.736  11.420  1.00 46.74           C  
ANISOU  513  CB  LYS B  32     6101   5856   5804    727   1101   -188
ATOM    514  CG  LYS B  32      -8.705  12.232  10.914  1.00 53.25           C  
ANISOU  514  CG  LYS B  32     7169   6602   6459    802   1251   -190
ATOM    515  CD  LYS B  32      -7.976  13.020  11.982  1.00 63.19           C  
ANISOU  515  CD  LYS B  32     8615   7867   7525    866   1113   -247
ATOM    516  CE  LYS B  32      -7.107  14.124  11.373  1.00 70.83           C  
ANISOU  516  CE  LYS B  32     9817   8737   8358    945   1278   -269
ATOM    517  NZ  LYS B  32      -6.959  15.289  12.303  1.00 74.50           N1+
ANISOU  517  NZ  LYS B  32    10383   9203   8722    994   1139   -342
ATOM    518  H   LYS B  32     -11.609  10.043  12.003  1.00 44.50           H  
ATOM    519  HA  LYS B  32     -11.233  11.387   9.809  1.00 53.90           H  
ATOM    520  HB2 LYS B  32     -10.580  12.506  11.604  1.00 56.09           H  
ATOM    521  HB3 LYS B  32      -9.857  11.241  12.239  1.00 56.09           H  
ATOM    522  HG2 LYS B  32      -8.152  11.478  10.657  1.00 63.90           H  
ATOM    523  HG3 LYS B  32      -8.852  12.813  10.150  1.00 63.90           H  
ATOM    524  HD2 LYS B  32      -8.623  13.433  12.574  1.00 75.82           H  
ATOM    525  HD3 LYS B  32      -7.400  12.422  12.484  1.00 75.82           H  
ATOM    526  HE2 LYS B  32      -6.223  13.770  11.186  1.00 85.00           H  
ATOM    527  HE3 LYS B  32      -7.519  14.440  10.553  1.00 85.00           H  
ATOM    528  HZ1 LYS B  32      -7.743  15.479  12.680  1.00 89.40           H  
ATOM    529  HZ2 LYS B  32      -6.369  15.096  12.941  1.00 89.40           H  
ATOM    530  HZ3 LYS B  32      -6.675  16.003  11.854  1.00 89.40           H  
ATOM    531  N   GLY B  33      -9.124   8.989  10.218  1.00 41.44           N  
ANISOU  531  N   GLY B  33     5424   5170   5153    685   1245    -69
ATOM    532  CA  GLY B  33      -8.267   8.102   9.443  1.00 44.94           C  
ANISOU  532  CA  GLY B  33     5958   5565   5553    693   1382    -18
ATOM    533  C   GLY B  33      -9.017   7.348   8.357  1.00 49.63           C  
ANISOU  533  C   GLY B  33     6353   6130   6373    632   1495     21
ATOM    534  O   GLY B  33      -8.523   7.198   7.235  1.00 51.74           O  
ANISOU  534  O   GLY B  33     6664   6309   6683    638   1712     50
ATOM    535  H   GLY B  33      -9.187   8.795  11.053  1.00 49.73           H  
ATOM    536  HA2 GLY B  33      -7.568   8.625   9.021  1.00 53.93           H  
ATOM    537  HA3 GLY B  33      -7.861   7.453  10.038  1.00 53.93           H  
ATOM    538  N   PHE B  34     -10.217   6.855   8.677  1.00 36.44           N  
ANISOU  538  N   PHE B  34     4472   4521   4855    573   1349     17
ATOM    539  CA  PHE B  34     -10.998   6.114   7.698  1.00 34.76           C  
ANISOU  539  CA  PHE B  34     4066   4272   4868    519   1411     43
ATOM    540  C   PHE B  34     -11.228   6.970   6.458  1.00 43.87           C  
ANISOU  540  C   PHE B  34     5154   5322   6191    527   1618     27
ATOM    541  O   PHE B  34     -11.163   6.467   5.337  1.00 42.96           O  
ANISOU  541  O   PHE B  34     4964   5129   6228    507   1777     50
ATOM    542  CB  PHE B  34     -12.313   5.655   8.328  1.00 39.19           C  
ANISOU  542  CB  PHE B  34     4453   4900   5538    468   1202     32
ATOM    543  CG  PHE B  34     -13.153   4.805   7.458  1.00 36.39           C  
ANISOU  543  CG  PHE B  34     3915   4508   5404    419   1209     51
ATOM    544  CD1 PHE B  34     -12.987   3.448   7.454  1.00 45.48           C  
ANISOU  544  CD1 PHE B  34     5047   5681   6551    391   1168     87
ATOM    545  CD2 PHE B  34     -14.196   5.349   6.733  1.00 37.21           C  
ANISOU  545  CD2 PHE B  34     3858   4551   5728    405   1223     24
ATOM    546  CE1 PHE B  34     -13.780   2.672   6.708  1.00 43.47           C  
ANISOU  546  CE1 PHE B  34     4630   5386   6500    350   1150     97
ATOM    547  CE2 PHE B  34     -15.000   4.551   5.953  1.00 41.77           C  
ANISOU  547  CE2 PHE B  34     4266   5081   6525    367   1195     31
ATOM    548  CZ  PHE B  34     -14.785   3.221   5.939  1.00 37.49           C  
ANISOU  548  CZ  PHE B  34     3716   4560   5969    339   1159     67
ATOM    549  H   PHE B  34     -10.596   6.936   9.445  1.00 43.73           H  
ATOM    550  HA  PHE B  34     -10.524   5.314   7.423  1.00 41.71           H  
ATOM    551  HB2 PHE B  34     -12.109   5.145   9.127  1.00 47.03           H  
ATOM    552  HB3 PHE B  34     -12.834   6.440   8.559  1.00 47.03           H  
ATOM    553  HD1 PHE B  34     -12.319   3.062   7.971  1.00 54.57           H  
ATOM    554  HD2 PHE B  34     -14.355   6.265   6.772  1.00 44.65           H  
ATOM    555  HE1 PHE B  34     -13.653   1.751   6.708  1.00 52.16           H  
ATOM    556  HE2 PHE B  34     -15.682   4.924   5.444  1.00 50.13           H  
ATOM    557  HZ  PHE B  34     -15.316   2.672   5.409  1.00 44.99           H  
ATOM    558  N   ILE B  35     -11.419   8.289   6.647  1.00 40.33           N  
ANISOU  558  N   ILE B  35     4738   4861   5724    559   1630    -16
ATOM    559  CA  ILE B  35     -11.771   9.177   5.535  1.00 40.79           C  
ANISOU  559  CA  ILE B  35     4708   4817   5971    566   1816    -43
ATOM    560  C   ILE B  35     -10.553   9.542   4.691  1.00 46.41           C  
ANISOU  560  C   ILE B  35     5598   5429   6607    607   2101    -31
ATOM    561  O   ILE B  35     -10.624   9.546   3.456  1.00 64.84           O  
ANISOU  561  O   ILE B  35     7840   7656   9141    590   2309    -30
ATOM    562  CB  ILE B  35     -12.472  10.441   6.063  1.00 49.04           C  
ANISOU  562  CB  ILE B  35     5723   5881   7029    584   1721    -95
ATOM    563  CG1 ILE B  35     -13.900  10.090   6.445  1.00 43.89           C  
ANISOU  563  CG1 ILE B  35     4867   5277   6532    537   1503   -105
ATOM    564  CG2 ILE B  35     -12.437  11.526   5.004  1.00 57.92           C  
ANISOU  564  CG2 ILE B  35     6826   6891   8288    612   1950   -129
ATOM    565  CD1 ILE B  35     -14.727   9.484   5.317  1.00 60.77           C  
ANISOU  565  CD1 ILE B  35     6787   7342   8962    498   1543   -103
ATOM    566  H   ILE B  35     -11.349   8.689   7.405  1.00 48.39           H  
ATOM    567  HA  ILE B  35     -12.388   8.693   4.965  1.00 48.94           H  
ATOM    568  HB  ILE B  35     -12.012  10.773   6.850  1.00 58.85           H  
ATOM    569 HG12 ILE B  35     -13.877   9.446   7.170  1.00 52.67           H  
ATOM    570 HG13 ILE B  35     -14.350  10.900   6.735  1.00 52.67           H  
ATOM    571 HG21 ILE B  35     -13.108  12.194   5.214  1.00 69.50           H  
ATOM    572 HG22 ILE B  35     -11.556  11.933   4.998  1.00 69.50           H  
ATOM    573 HG23 ILE B  35     -12.625  11.129   4.139  1.00 69.50           H  
ATOM    574 HD11 ILE B  35     -15.669   9.588   5.524  1.00 72.93           H  
ATOM    575 HD12 ILE B  35     -14.518   9.944   4.489  1.00 72.93           H  
ATOM    576 HD13 ILE B  35     -14.508   8.542   5.237  1.00 72.93           H  
ATOM    577  N   LYS B  36      -9.425   9.875   5.324  1.00 48.54           N  
ANISOU  577  N   LYS B  36     6135   5716   6593    662   2109    -25
ATOM    578  CA  LYS B  36      -8.191  10.075   4.567  1.00 64.45           C  
ANISOU  578  CA  LYS B  36     8374   7624   8490    706   2376     -5
ATOM    579  C   LYS B  36      -7.814   8.839   3.737  1.00 63.07           C  
ANISOU  579  C   LYS B  36     8171   7397   8396    669   2507     51
ATOM    580  O   LYS B  36      -7.315   8.971   2.613  1.00 67.62           O  
ANISOU  580  O   LYS B  36     8806   7851   9034    643   2686     72
ATOM    581  CB  LYS B  36      -7.053  10.434   5.517  1.00 62.47           C  
ANISOU  581  CB  LYS B  36     8433   7400   7902    777   2294     -8
ATOM    582  CG  LYS B  36      -5.781  10.822   4.809  1.00 70.57           C  
ANISOU  582  CG  LYS B  36     9751   8301   8763    836   2559      9
ATOM    583  CD  LYS B  36      -4.719  11.259   5.802  1.00 64.21           C  
ANISOU  583  CD  LYS B  36     9264   7511   7623    919   2431     -7
ATOM    584  CE  LYS B  36      -3.423  11.681   5.091  1.00 80.32           C  
ANISOU  584  CE  LYS B  36    11621   9409   9489    960   2619     21
ATOM    585  NZ  LYS B  36      -2.376  12.145   6.058  1.00 86.76           N1+
ANISOU  585  NZ  LYS B  36    12770  10221   9973   1059   2478     -5
ATOM    586  H   LYS B  36      -9.348   9.991   6.173  1.00 58.25           H  
ATOM    587  HA  LYS B  36      -8.328  10.812   3.952  1.00 77.34           H  
ATOM    588  HB2 LYS B  36      -7.328  11.184   6.066  1.00 74.96           H  
ATOM    589  HB3 LYS B  36      -6.858   9.667   6.078  1.00 74.96           H  
ATOM    590  HG2 LYS B  36      -5.442  10.060   4.312  1.00 84.69           H  
ATOM    591  HG3 LYS B  36      -5.958  11.560   4.204  1.00 84.69           H  
ATOM    592  HD2 LYS B  36      -5.049  12.015   6.312  1.00 77.06           H  
ATOM    593  HD3 LYS B  36      -4.514  10.522   6.398  1.00 77.06           H  
ATOM    594  HE2 LYS B  36      -3.067  10.924   4.600  1.00 96.39           H  
ATOM    595  HE3 LYS B  36      -3.617  12.411   4.481  1.00 96.39           H  
ATOM    596  HZ1 LYS B  36      -2.176  11.491   6.627  1.00104.11           H  
ATOM    597  HZ2 LYS B  36      -1.640  12.383   5.619  1.00104.11           H  
ATOM    598  HZ3 LYS B  36      -2.676  12.845   6.519  1.00104.11           H  
ATOM    599  N   ASP B  37      -8.022   7.639   4.270  1.00 53.91           N  
ANISOU  599  N   ASP B  37     6931   6323   7230    634   2323     81
ATOM    600  CA  ASP B  37      -7.622   6.441   3.529  1.00 54.89           C  
ANISOU  600  CA  ASP B  37     7038   6396   7421    602   2442    134
ATOM    601  C   ASP B  37      -8.688   5.979   2.532  1.00 55.81           C  
ANISOU  601  C   ASP B  37     6861   6466   7879    522   2449    129
ATOM    602  O   ASP B  37      -8.361   5.248   1.586  1.00 71.81           O  
ANISOU  602  O   ASP B  37     8873   8407  10005    480   2551    161
ATOM    603  CB  ASP B  37      -7.309   5.311   4.512  1.00 59.67           C  
ANISOU  603  CB  ASP B  37     7701   7104   7866    598   2217    165
ATOM    604  CG  ASP B  37      -5.982   5.479   5.241  1.00 70.70           C  
ANISOU  604  CG  ASP B  37     9419   8507   8937    670   2185    176
ATOM    605  OD1 ASP B  37      -5.975   5.996   6.378  1.00 77.82           O  
ANISOU  605  OD1 ASP B  37    10387   9486   9694    704   1984    139
ATOM    606  OD2 ASP B  37      -4.960   5.009   4.703  1.00 82.02           O1-
ANISOU  606  OD2 ASP B  37    11037   9861  10267    693   2345    219
ATOM    607  H   ASP B  37      -8.383   7.491   5.036  1.00 64.69           H  
ATOM    608  HA  ASP B  37      -6.816   6.636   3.026  1.00 65.87           H  
ATOM    609  HB2 ASP B  37      -8.010   5.276   5.180  1.00 71.60           H  
ATOM    610  HB3 ASP B  37      -7.274   4.474   4.024  1.00 71.60           H  
ATOM    611  N   CYS B  38      -9.948   6.405   2.710  1.00 49.36           N  
ANISOU  611  N   CYS B  38     5825   5688   7241    502   2318     84
ATOM    612  CA  CYS B  38     -11.064   6.010   1.844  1.00 48.62           C  
ANISOU  612  CA  CYS B  38     5471   5543   7460    434   2255     67
ATOM    613  C   CYS B  38     -12.018   7.183   1.611  1.00 61.20           C  
ANISOU  613  C   CYS B  38     6937   7104   9213    433   2216      9
ATOM    614  O   CYS B  38     -13.140   7.239   2.153  1.00 41.95           O  
ANISOU  614  O   CYS B  38     4345   4727   6868    427   2022    -19
ATOM    615  CB  CYS B  38     -11.818   4.816   2.432  1.00 60.80           C  
ANISOU  615  CB  CYS B  38     6864   7175   9061    405   2047     81
ATOM    616  SG ACYS B  38     -13.175   4.180   1.449  0.50 61.41           S  
ANISOU  616  SG ACYS B  38     6669   7181   9482    335   1918     55
ATOM    617  SG BCYS B  38     -10.837   3.458   2.908  0.50 48.88           S  
ANISOU  617  SG BCYS B  38     5489   5722   7361    409   2048    144
ATOM    618  H   CYS B  38     -10.182   6.937   3.343  1.00 59.23           H  
ATOM    619  HA  CYS B  38     -10.693   5.768   0.982  1.00 58.34           H  
ATOM    620  HB2ACYS B  38     -11.186   4.089   2.552  0.50 72.96           H  
ATOM    621  HB2BCYS B  38     -12.294   5.116   3.222  0.50 72.96           H  
ATOM    622  HB3ACYS B  38     -12.185   5.081   3.289  0.50 72.96           H  
ATOM    623  HB3BCYS B  38     -12.447   4.496   1.766  0.50 72.96           H  
ATOM    624  HG ACYS B  38     -13.098   2.984   1.404  0.50 73.69           H  
ATOM    625  HG BCYS B  38     -11.540   2.624   3.411  0.50 58.65           H  
ATOM    626  N   PRO B  39     -11.632   8.116   0.750  1.00 55.70           N  
ANISOU  626  N   PRO B  39     6302   6297   8565    437   2397     -9
ATOM    627  CA  PRO B  39     -12.403   9.367   0.660  1.00 58.87           C  
ANISOU  627  CA  PRO B  39     6615   6672   9080    448   2370    -65
ATOM    628  C   PRO B  39     -13.893   9.178   0.485  1.00 63.12           C  
ANISOU  628  C   PRO B  39     6896   7209   9876    411   2172   -102
ATOM    629  O   PRO B  39     -14.664  10.002   0.978  1.00 53.83           O  
ANISOU  629  O   PRO B  39     5657   6067   8730    433   2059   -142
ATOM    630  CB  PRO B  39     -11.770  10.068  -0.547  1.00 67.73           C  
ANISOU  630  CB  PRO B  39     7813   7643  10277    437   2616    -72
ATOM    631  CG  PRO B  39     -10.349   9.631  -0.493  1.00 67.51           C  
ANISOU  631  CG  PRO B  39     8036   7603  10013    459   2769    -17
ATOM    632  CD  PRO B  39     -10.346   8.205   0.032  1.00 63.43           C  
ANISOU  632  CD  PRO B  39     7484   7175   9443    444   2638     23
ATOM    633  HA  PRO B  39     -12.255   9.896   1.459  1.00 70.64           H  
ATOM    634  HB2 PRO B  39     -12.198   9.779  -1.367  1.00 81.27           H  
ATOM    635  HB3 PRO B  39     -11.847  11.031  -0.454  1.00 81.27           H  
ATOM    636  HG2 PRO B  39      -9.967   9.666  -1.384  1.00 81.02           H  
ATOM    637  HG3 PRO B  39      -9.854  10.214   0.103  1.00 81.02           H  
ATOM    638  HD2 PRO B  39     -10.311   7.567  -0.697  1.00 76.12           H  
ATOM    639  HD3 PRO B  39      -9.600   8.059   0.636  1.00 76.12           H  
ATOM    640  N   SER B  40     -14.333   8.115  -0.167  1.00 50.15           N  
ANISOU  640  N   SER B  40     5121   5523   8413    361   2110    -92
ATOM    641  CA  SER B  40     -15.749   7.943  -0.456  1.00 46.85           C  
ANISOU  641  CA  SER B  40     4488   5073   8239    331   1910   -133
ATOM    642  C   SER B  40     -16.562   7.475   0.733  1.00 52.83           C  
ANISOU  642  C   SER B  40     5199   5955   8918    343   1655   -128
ATOM    643  O   SER B  40     -17.775   7.308   0.600  1.00 47.43           O  
ANISOU  643  O   SER B  40     4374   5244   8404    325   1463   -159
ATOM    644  CB  SER B  40     -15.922   6.898  -1.563  1.00 64.39           C  
ANISOU  644  CB  SER B  40     6602   7190  10674    278   1920   -131
ATOM    645  OG  SER B  40     -15.461   5.606  -1.110  1.00 51.51           O  
ANISOU  645  OG  SER B  40     5024   5634   8914    268   1878    -79
ATOM    646  H   SER B  40     -13.833   7.478  -0.454  1.00 60.19           H  
ATOM    647  HA  SER B  40     -16.096   8.801  -0.748  1.00 56.22           H  
ATOM    648  HB2 SER B  40     -16.861   6.835  -1.798  1.00 77.27           H  
ATOM    649  HB3 SER B  40     -15.404   7.167  -2.338  1.00 77.27           H  
ATOM    650  HG  SER B  40     -15.982   5.004  -1.379  1.00 61.81           H  
ATOM    651  N   GLY B  41     -15.918   7.122   1.840  1.00 46.68           N  
ANISOU  651  N   GLY B  41     4544   5297   7897    370   1646    -89
ATOM    652  CA  GLY B  41     -16.651   6.579   2.965  1.00 48.62           C  
ANISOU  652  CA  GLY B  41     4746   5646   8081    373   1420    -81
ATOM    653  C   GLY B  41     -17.091   5.137   2.837  1.00 45.79           C  
ANISOU  653  C   GLY B  41     4308   5294   7795    331   1285    -56
ATOM    654  O   GLY B  41     -17.877   4.668   3.668  1.00 43.52           O  
ANISOU  654  O   GLY B  41     3979   5072   7483    328   1082    -53
ATOM    655  H   GLY B  41     -15.070   7.188   1.959  1.00 56.02           H  
ATOM    656  HA2 GLY B  41     -16.090   6.643   3.755  1.00 58.34           H  
ATOM    657  HA3 GLY B  41     -17.448   7.116   3.100  1.00 58.34           H  
ATOM    658  N   GLN B  42     -16.584   4.419   1.836  1.00 47.94           N  
ANISOU  658  N   GLN B  42     4570   5493   8151    300   1396    -39
ATOM    659  CA  GLN B  42     -16.987   3.055   1.496  1.00 51.64           C  
ANISOU  659  CA  GLN B  42     4961   5942   8719    260   1282    -25
ATOM    660  C   GLN B  42     -15.726   2.319   1.071  1.00 52.10           C  
ANISOU  660  C   GLN B  42     5110   5985   8701    248   1469     21
ATOM    661  O   GLN B  42     -15.060   2.750   0.128  1.00 58.95           O  
ANISOU  661  O   GLN B  42     6015   6756   9630    244   1670     17
ATOM    662  CB  GLN B  42     -18.012   3.056   0.351  1.00 61.61           C  
ANISOU  662  CB  GLN B  42     6074   7070  10265    232   1200    -75
ATOM    663  CG  GLN B  42     -19.281   3.881   0.610  1.00 72.48           C  
ANISOU  663  CG  GLN B  42     7375   8432  11732    248   1018   -124
ATOM    664  CD  GLN B  42     -20.285   3.174   1.522  1.00 73.10           C  
ANISOU  664  CD  GLN B  42     7439   8578  11758    249    751   -119
ATOM    665  OE1 GLN B  42     -20.122   1.998   1.848  1.00 81.05           O  
ANISOU  665  OE1 GLN B  42     8470   9633  12692    231    693    -84
ATOM    666  NE2 GLN B  42     -21.340   3.886   1.915  1.00 66.81           N  
ANISOU  666  NE2 GLN B  42     6613   7772  10999    269    588   -154
ATOM    667  H   GLN B  42     -15.972   4.717   1.310  1.00 57.52           H  
ATOM    668  HA  GLN B  42     -17.386   2.613   2.262  1.00 61.97           H  
ATOM    669  HB2 GLN B  42     -17.587   3.419  -0.442  1.00 73.93           H  
ATOM    670  HB3 GLN B  42     -18.290   2.141   0.188  1.00 73.93           H  
ATOM    671  HG2 GLN B  42     -19.032   4.717   1.034  1.00 86.98           H  
ATOM    672  HG3 GLN B  42     -19.720   4.057  -0.237  1.00 86.98           H  
ATOM    673 HE21 GLN B  42     -21.431   4.701   1.655  1.00 80.17           H  
ATOM    674 HE22 GLN B  42     -21.932   3.530   2.428  1.00 80.17           H  
ATOM    675  N   LEU B  43     -15.393   1.219   1.761  1.00 46.94           N  
ANISOU  675  N   LEU B  43     4501   5416   7917    243   1407     64
ATOM    676  CA  LEU B  43     -14.226   0.406   1.438  1.00 45.84           C  
ANISOU  676  CA  LEU B  43     4457   5263   7697    234   1561    111
ATOM    677  C   LEU B  43     -14.702  -0.781   0.606  1.00 51.54           C  
ANISOU  677  C   LEU B  43     5065   5912   8608    188   1487    108
ATOM    678  O   LEU B  43     -15.677  -1.453   0.963  1.00 49.49           O  
ANISOU  678  O   LEU B  43     4713   5685   8405    172   1271     95
ATOM    679  CB  LEU B  43     -13.512  -0.046   2.717  1.00 48.08           C  
ANISOU  679  CB  LEU B  43     4867   5677   7726    263   1543    156
ATOM    680  CG  LEU B  43     -12.155  -0.745   2.623  1.00 54.62           C  
ANISOU  680  CG  LEU B  43     5852   6501   8399    271   1692    209
ATOM    681  CD1 LEU B  43     -11.148   0.171   1.939  1.00 57.29           C  
ANISOU  681  CD1 LEU B  43     6334   6753   8682    298   1941    213
ATOM    682  CD2 LEU B  43     -11.714  -1.084   4.001  1.00 56.47           C  
ANISOU  682  CD2 LEU B  43     6250   6861   8346    289   1533    230
ATOM    683  H   LEU B  43     -15.841   0.924   2.433  1.00 56.32           H  
ATOM    684  HA  LEU B  43     -13.579   0.908   0.919  1.00 55.01           H  
ATOM    685  HB2 LEU B  43     -13.371   0.743   3.263  1.00 57.70           H  
ATOM    686  HB3 LEU B  43     -14.103  -0.665   3.173  1.00 57.70           H  
ATOM    687  HG  LEU B  43     -12.216  -1.557   2.096  1.00 65.54           H  
ATOM    688 HD11 LEU B  43     -10.834  -0.254   1.126  1.00 68.75           H  
ATOM    689 HD12 LEU B  43     -11.579   1.013   1.726  1.00 68.75           H  
ATOM    690 HD13 LEU B  43     -10.402   0.325   2.540  1.00 68.75           H  
ATOM    691 HD21 LEU B  43     -10.859  -1.541   3.955  1.00 67.77           H  
ATOM    692 HD22 LEU B  43     -11.624  -0.265   4.514  1.00 67.77           H  
ATOM    693 HD23 LEU B  43     -12.376  -1.661   4.411  1.00 67.77           H  
ATOM    694  N   ASP B  44     -14.078  -0.980  -0.545  1.00 55.77           N  
ANISOU  694  N   ASP B  44     5611   6330   9250    168   1662    113
ATOM    695  CA  ASP B  44     -14.439  -2.083  -1.421  1.00 59.20           C  
ANISOU  695  CA  ASP B  44     5939   6675   9879    128   1612    105
ATOM    696  C   ASP B  44     -13.482  -3.252  -1.185  1.00 47.21           C  
ANISOU  696  C   ASP B  44     4514   5197   8226    121   1674    164
ATOM    697  O   ASP B  44     -12.461  -3.112  -0.505  1.00 51.89           O  
ANISOU  697  O   ASP B  44     5264   5863   8587    149   1782    209
ATOM    698  CB  ASP B  44     -14.445  -1.625  -2.888  1.00 60.70           C  
ANISOU  698  CB  ASP B  44     6059   6687  10316    107   1761     65
ATOM    699  CG  ASP B  44     -13.154  -0.934  -3.314  1.00 65.86           C  
ANISOU  699  CG  ASP B  44     6861   7283  10879    121   2051     93
ATOM    700  OD1 ASP B  44     -12.199  -0.865  -2.521  1.00 71.41           O  
ANISOU  700  OD1 ASP B  44     7736   8078  11318    151   2131    143
ATOM    701  OD2 ASP B  44     -13.087  -0.435  -4.455  1.00 80.49           O1-
ANISOU  701  OD2 ASP B  44     8673   8984  12926    105   2201     60
ATOM    702  H   ASP B  44     -13.439  -0.486  -0.840  1.00 66.93           H  
ATOM    703  HA  ASP B  44     -15.337  -2.392  -1.224  1.00 71.04           H  
ATOM    704  HB2 ASP B  44     -14.570  -2.401  -3.457  1.00 72.84           H  
ATOM    705  HB3 ASP B  44     -15.175  -0.999  -3.017  1.00 72.84           H  
ATOM    706  N   ALA B  45     -13.844  -4.418  -1.746  1.00 52.33           N  
ANISOU  706  N   ALA B  45     5071   5790   9023     88   1594    158
ATOM    707  CA  ALA B  45     -13.036  -5.631  -1.572  1.00 50.21           C  
ANISOU  707  CA  ALA B  45     4874   5552   8652     78   1635    211
ATOM    708  C   ALA B  45     -11.597  -5.414  -2.022  1.00 56.80           C  
ANISOU  708  C   ALA B  45     5866   6328   9386     90   1909    254
ATOM    709  O   ALA B  45     -10.661  -5.948  -1.412  1.00 58.07           O  
ANISOU  709  O   ALA B  45     6165   6555   9343    106   1964    310
ATOM    710  CB  ALA B  45     -13.656  -6.804  -2.341  1.00 59.44           C  
ANISOU  710  CB  ALA B  45     5915   6635  10033     42   1528    188
ATOM    711  H   ALA B  45     -14.547  -4.532  -2.229  1.00 62.80           H  
ATOM    712  HA  ALA B  45     -13.031  -5.857  -0.629  1.00 60.25           H  
ATOM    713  HB1 ALA B  45     -13.105  -7.593  -2.210  1.00 71.33           H  
ATOM    714  HB2 ALA B  45     -14.550  -6.966  -2.003  1.00 71.33           H  
ATOM    715  HB3 ALA B  45     -13.694  -6.580  -3.283  1.00 71.33           H  
ATOM    716  N   ALA B  46     -11.401  -4.632  -3.093  1.00 58.27           N  
ANISOU  716  N   ALA B  46     6049   6378   9714     86   2082    228
ATOM    717  CA  ALA B  46     -10.051  -4.380  -3.583  1.00 58.03           C  
ANISOU  717  CA  ALA B  46     6197   6267   9583    100   2350    267
ATOM    718  C   ALA B  46      -9.239  -3.618  -2.551  1.00 58.49           C  
ANISOU  718  C   ALA B  46     6462   6430   9334    150   2411    303
ATOM    719  O   ALA B  46      -8.089  -3.967  -2.263  1.00 73.76           O  
ANISOU  719  O   ALA B  46     8592   8375  11059    175   2520    358
ATOM    720  CB  ALA B  46     -10.097  -3.608  -4.902  1.00 67.44           C  
ANISOU  720  CB  ALA B  46     7340   7280  11003     84   2525    224
ATOM    721  H   ALA B  46     -12.023  -4.244  -3.543  1.00 69.93           H  
ATOM    722  HA  ALA B  46      -9.619  -5.232  -3.751  1.00 69.63           H  
ATOM    723  HB1 ALA B  46      -9.189  -3.452  -5.208  1.00 80.92           H  
ATOM    724  HB2 ALA B  46     -10.582  -4.132  -5.558  1.00 80.92           H  
ATOM    725  HB3 ALA B  46     -10.547  -2.761  -4.757  1.00 80.92           H  
ATOM    726  N   GLY B  47      -9.822  -2.562  -1.988  1.00 64.73           N  
ANISOU  726  N   GLY B  47     7220   7286  10089    171   2332    271
ATOM    727  CA  GLY B  47      -9.120  -1.811  -0.964  1.00 60.54           C  
ANISOU  727  CA  GLY B  47     6880   6849   9272    226   2370    295
ATOM    728  C   GLY B  47      -8.794  -2.663   0.243  1.00 57.92           C  
ANISOU  728  C   GLY B  47     6622   6654   8729    248   2250    337
ATOM    729  O   GLY B  47      -7.698  -2.571   0.808  1.00 63.63           O  
ANISOU  729  O   GLY B  47     7570   7407   9198    295   2334    376
ATOM    730  H   GLY B  47     -10.607  -2.267  -2.177  1.00 77.68           H  
ATOM    731  HA2 GLY B  47      -8.291  -1.465  -1.329  1.00 72.64           H  
ATOM    732  HA3 GLY B  47      -9.672  -1.067  -0.674  1.00 72.64           H  
ATOM    733  N   PHE B  48      -9.737  -3.518   0.647  1.00 58.59           N  
ANISOU  733  N   PHE B  48     6535   6811   8915    217   2046    327
ATOM    734  CA  PHE B  48      -9.487  -4.417   1.768  1.00 54.90           C  
ANISOU  734  CA  PHE B  48     6120   6464   8276    232   1928    364
ATOM    735  C   PHE B  48      -8.274  -5.299   1.483  1.00 49.14           C  
ANISOU  735  C   PHE B  48     5545   5689   7436    237   2062    421
ATOM    736  O   PHE B  48      -7.365  -5.411   2.311  1.00 58.00           O  
ANISOU  736  O   PHE B  48     6881   6869   8286    279   2015    448
ATOM    737  CB  PHE B  48     -10.752  -5.239   2.044  1.00 54.67           C  
ANISOU  737  CB  PHE B  48     5893   6486   8392    190   1685    339
ATOM    738  CG  PHE B  48     -10.884  -5.646   3.469  1.00 57.17           C  
ANISOU  738  CG  PHE B  48     6292   6939   8490    201   1451    341
ATOM    739  CD1 PHE B  48     -11.114  -4.706   4.446  1.00 42.81           C  
ANISOU  739  CD1 PHE B  48     4537   5200   6530    229   1349    315
ATOM    740  CD2 PHE B  48     -10.757  -6.965   3.848  1.00 40.67           C  
ANISOU  740  CD2 PHE B  48     4215   4890   6349    183   1344    365
ATOM    741  CE1 PHE B  48     -11.206  -5.084   5.783  1.00 47.20           C  
ANISOU  741  CE1 PHE B  48     5159   5866   6908    235   1155    310
ATOM    742  CE2 PHE B  48     -10.860  -7.345   5.194  1.00 42.06           C  
ANISOU  742  CE2 PHE B  48     4461   5180   6341    192   1148    359
ATOM    743  CZ  PHE B  48     -11.069  -6.408   6.146  1.00 47.95           C  
ANISOU  743  CZ  PHE B  48     5261   5996   6962    216   1063    331
ATOM    744  H   PHE B  48     -10.516  -3.597   0.295  1.00 70.31           H  
ATOM    745  HA  PHE B  48      -9.292  -3.911   2.573  1.00 65.88           H  
ATOM    746  HB2 PHE B  48     -11.530  -4.707   1.812  1.00 65.60           H  
ATOM    747  HB3 PHE B  48     -10.727  -6.044   1.504  1.00 65.60           H  
ATOM    748  HD1 PHE B  48     -11.208  -3.811   4.211  1.00 51.38           H  
ATOM    749  HD2 PHE B  48     -10.601  -7.614   3.200  1.00 48.81           H  
ATOM    750  HE1 PHE B  48     -11.361  -4.439   6.436  1.00 56.64           H  
ATOM    751  HE2 PHE B  48     -10.784  -8.241   5.432  1.00 50.48           H  
ATOM    752  HZ  PHE B  48     -11.121  -6.654   7.041  1.00 57.54           H  
ATOM    753  N   GLN B  49      -8.216  -5.882   0.278  1.00 57.90           N  
ANISOU  753  N   GLN B  49     6593   6677   8730    195   2154    424
ATOM    754  CA  GLN B  49      -7.090  -6.745  -0.081  1.00 60.11           C  
ANISOU  754  CA  GLN B  49     7021   6896   8921    198   2285    478
ATOM    755  C   GLN B  49      -5.764  -5.986  -0.082  1.00 63.86           C  
ANISOU  755  C   GLN B  49     7783   7319   9160    253   2477    510
ATOM    756  O   GLN B  49      -4.722  -6.547   0.282  1.00 62.76           O  
ANISOU  756  O   GLN B  49     7848   7185   8814    286   2523    562
ATOM    757  CB  GLN B  49      -7.364  -7.390  -1.445  1.00 57.75           C  
ANISOU  757  CB  GLN B  49     6591   6459   8892    145   2348    461
ATOM    758  CG  GLN B  49      -7.441  -8.923  -1.387  1.00 60.39           C  
ANISOU  758  CG  GLN B  49     6854   6814   9277    114   2250    487
ATOM    759  CD  GLN B  49      -8.665  -9.492  -2.079  1.00 71.47           C  
ANISOU  759  CD  GLN B  49     8010   8169  10977     64   2113    434
ATOM    760  OE1 GLN B  49      -9.821  -9.383  -1.441  1.00 80.84           O  
ANISOU  760  OE1 GLN B  49     9145   9227  12344     37   2199    425
ATOM    761  NE2 GLN B  49      -8.567 -10.029  -3.175  1.00 63.95           N  
ANISOU  761  NE2 GLN B  49     6921   7308  10069     58   1894    397
ATOM    762  H   GLN B  49      -8.807  -5.797  -0.341  1.00 69.48           H  
ATOM    763  HA  GLN B  49      -7.005  -7.454   0.575  1.00 72.13           H  
ATOM    764  HB2 GLN B  49      -8.212  -7.061  -1.784  1.00 69.30           H  
ATOM    765  HB3 GLN B  49      -6.647  -7.150  -2.055  1.00 69.30           H  
ATOM    766  HG2 GLN B  49      -6.655  -9.294  -1.820  1.00 72.47           H  
ATOM    767  HG3 GLN B  49      -7.469  -9.200  -0.458  1.00 72.47           H  
ATOM    768 HE21 GLN B  49      -7.666 -10.098  -3.625  1.00 76.74           H  
ATOM    769 HE22 GLN B  49      -9.388 -10.405  -3.628  1.00 76.74           H  
ATOM    770  N   LYS B  50      -5.783  -4.713  -0.471  1.00 75.80           N  
ANISOU  770  N   LYS B  50     9335   8775  10692    269   2578    478
ATOM    771  CA  LYS B  50      -4.576  -3.896  -0.397  1.00 74.24           C  
ANISOU  771  CA  LYS B  50     9434   8524  10250    329   2734    501
ATOM    772  C   LYS B  50      -4.089  -3.767   1.042  1.00 68.23           C  
ANISOU  772  C   LYS B  50     8852   7893   9178    397   2619    521
ATOM    773  O   LYS B  50      -2.894  -3.908   1.325  1.00 75.18           O  
ANISOU  773  O   LYS B  50    10013   8745   9808    451   2672    560
ATOM    774  CB  LYS B  50      -4.862  -2.527  -1.009  1.00 81.07           C  
ANISOU  774  CB  LYS B  50    10278   9311  11213    330   2841    456
ATOM    775  CG  LYS B  50      -3.968  -1.397  -0.502  1.00 84.92           C  
ANISOU  775  CG  LYS B  50    11047   9795  11424    402   2917    461
ATOM    776  CD  LYS B  50      -4.330  -0.047  -1.149  1.00 83.60           C  
ANISOU  776  CD  LYS B  50    10838   9547  11379    397   3028    415
ATOM    777  CE  LYS B  50      -3.864   0.035  -2.599  1.00 87.14           C  
ANISOU  777  CE  LYS B  50    11328   9797  11983    368   3267    419
ATOM    778  NZ  LYS B  50      -2.375  -0.059  -2.694  1.00 92.30           N1+
ANISOU  778  NZ  LYS B  50    12326  10357  12386    418   3416    469
ATOM    779  H   LYS B  50      -6.472  -4.300  -0.777  1.00 90.97           H  
ATOM    780  HA  LYS B  50      -3.866  -4.317  -0.906  1.00 89.09           H  
ATOM    781  HB2 LYS B  50      -4.738  -2.588  -1.970  1.00 97.28           H  
ATOM    782  HB3 LYS B  50      -5.780  -2.286  -0.808  1.00 97.28           H  
ATOM    783  HG2 LYS B  50      -4.074  -1.313   0.458  1.00101.91           H  
ATOM    784  HG3 LYS B  50      -3.044  -1.600  -0.718  1.00101.91           H  
ATOM    785  HD2 LYS B  50      -5.293   0.067  -1.133  1.00100.32           H  
ATOM    786  HD3 LYS B  50      -3.904   0.669  -0.653  1.00100.32           H  
ATOM    787  HE2 LYS B  50      -4.250  -0.698  -3.104  1.00104.57           H  
ATOM    788  HE3 LYS B  50      -4.142   0.883  -2.980  1.00104.57           H  
ATOM    789  HZ1 LYS B  50      -2.070  -0.661  -2.114  1.00110.76           H  
ATOM    790  HZ2 LYS B  50      -2.138  -0.303  -3.517  1.00110.76           H  
ATOM    791  HZ3 LYS B  50      -2.007   0.730  -2.510  1.00110.76           H  
ATOM    792  N   ILE B  51      -5.003  -3.489   1.969  1.00 62.04           N  
ANISOU  792  N   ILE B  51     7923   7241   8407    398   2423    484
ATOM    793  CA  ILE B  51      -4.624  -3.413   3.376  1.00 63.24           C  
ANISOU  793  CA  ILE B  51     8227   7509   8293    450   2185    473
ATOM    794  C   ILE B  51      -3.903  -4.690   3.801  1.00 69.10           C  
ANISOU  794  C   ILE B  51     9075   8273   8907    459   2087    513
ATOM    795  O   ILE B  51      -2.819  -4.654   4.402  1.00 65.12           O  
ANISOU  795  O   ILE B  51     8827   7767   8149    524   2043    527
ATOM    796  CB  ILE B  51      -5.865  -3.167   4.251  1.00 65.91           C  
ANISOU  796  CB  ILE B  51     8361   7971   8710    425   1938    420
ATOM    797  CG1 ILE B  51      -6.589  -1.887   3.822  1.00 68.01           C  
ANISOU  797  CG1 ILE B  51     8525   8209   9108    420   2024    380
ATOM    798  CG2 ILE B  51      -5.449  -3.162   5.717  1.00 61.99           C  
ANISOU  798  CG2 ILE B  51     7999   7579   7974    472   1708    402
ATOM    799  CD1 ILE B  51      -5.771  -0.630   3.925  1.00 72.16           C  
ANISOU  799  CD1 ILE B  51     9278   8694   9447    486   2141    369
ATOM    800  H   ILE B  51      -5.836  -3.342   1.813  1.00 74.44           H  
ATOM    801  HA  ILE B  51      -4.014  -2.667   3.489  1.00 75.89           H  
ATOM    802  HB  ILE B  51      -6.505  -3.886   4.128  1.00 79.09           H  
ATOM    803 HG12 ILE B  51      -6.860  -1.983   2.895  1.00 81.62           H  
ATOM    804 HG13 ILE B  51      -7.370  -1.772   4.386  1.00 81.62           H  
ATOM    805 HG21 ILE B  51      -6.168  -2.783   6.247  1.00 74.38           H  
ATOM    806 HG22 ILE B  51      -5.275  -4.073   6.000  1.00 74.38           H  
ATOM    807 HG23 ILE B  51      -4.647  -2.625   5.816  1.00 74.38           H  
ATOM    808 HD11 ILE B  51      -6.334   0.132   3.714  1.00 86.60           H  
ATOM    809 HD12 ILE B  51      -5.429  -0.549   4.829  1.00 86.60           H  
ATOM    810 HD13 ILE B  51      -5.033  -0.681   3.297  1.00 86.60           H  
ATOM    811  N   TYR B  52      -4.526  -5.841   3.529  1.00 71.71           N  
ANISOU  811  N   TYR B  52     9210   8622   9417    399   2029    525
ATOM    812  CA  TYR B  52      -3.939  -7.123   3.897  1.00 62.20           C  
ANISOU  812  CA  TYR B  52     8078   7436   8118    402   1934    559
ATOM    813  C   TYR B  52      -2.674  -7.407   3.094  1.00 66.45           C  
ANISOU  813  C   TYR B  52     8843   7844   8561    429   2161    618
ATOM    814  O   TYR B  52      -1.780  -8.110   3.580  1.00 68.86           O  
ANISOU  814  O   TYR B  52     9325   8151   8686    468   2084    646
ATOM    815  CB  TYR B  52      -4.973  -8.244   3.708  1.00 62.86           C  
ANISOU  815  CB  TYR B  52     7901   7557   8426    331   1830    553
ATOM    816  CG  TYR B  52      -5.730  -8.571   4.979  1.00 59.77           C  
ANISOU  816  CG  TYR B  52     7410   7303   7997    324   1546    514
ATOM    817  CD1 TYR B  52      -5.204  -9.452   5.916  1.00 53.04           C  
ANISOU  817  CD1 TYR B  52     6646   6510   6995    346   1390    520
ATOM    818  CD2 TYR B  52      -6.944  -7.965   5.260  1.00 51.34           C  
ANISOU  818  CD2 TYR B  52     6174   6293   7042    297   1444    467
ATOM    819  CE1 TYR B  52      -5.874  -9.736   7.084  1.00 43.76           C  
ANISOU  819  CE1 TYR B  52     5383   5445   5797    336   1164    479
ATOM    820  CE2 TYR B  52      -7.626  -8.240   6.430  1.00 48.23           C  
ANISOU  820  CE2 TYR B  52     5713   6007   6603    288   1215    433
ATOM    821  CZ  TYR B  52      -7.100  -9.141   7.332  1.00 45.98           C  
ANISOU  821  CZ  TYR B  52     5508   5777   6185    304   1087    438
ATOM    822  OH  TYR B  52      -7.776  -9.409   8.501  1.00 52.33           O  
ANISOU  822  OH  TYR B  52     6245   6675   6962    291    890    400
ATOM    823  H   TYR B  52      -5.286  -5.906   3.134  1.00 86.06           H  
ATOM    824  HA  TYR B  52      -3.694  -7.106   4.835  1.00 74.64           H  
ATOM    825  HB2 TYR B  52      -5.618  -7.967   3.038  1.00 75.43           H  
ATOM    826  HB3 TYR B  52      -4.516  -9.048   3.417  1.00 75.43           H  
ATOM    827  HD1 TYR B  52      -4.383  -9.858   5.750  1.00 63.64           H  
ATOM    828  HD2 TYR B  52      -7.308  -7.365   4.649  1.00 61.61           H  
ATOM    829  HE1 TYR B  52      -5.507 -10.325   7.703  1.00 52.51           H  
ATOM    830  HE2 TYR B  52      -8.435  -7.817   6.608  1.00 57.87           H  
ATOM    831  HH  TYR B  52      -7.232  -9.612   9.108  1.00 62.79           H  
ATOM    832  N   LYS B  53      -2.568  -6.851   1.884  1.00 69.89           N  
ANISOU  832  N   LYS B  53     9286   8153   9116    412   2447    634
ATOM    833  CA  LYS B  53      -1.396  -7.118   1.058  1.00 75.41           C  
ANISOU  833  CA  LYS B  53    10214   8706   9732    430   2678    688
ATOM    834  C   LYS B  53      -0.143  -6.490   1.649  1.00 80.73           C  
ANISOU  834  C   LYS B  53    11261   9353  10060    526   2686    706
ATOM    835  O   LYS B  53       0.947  -7.059   1.542  1.00 81.02           O  
ANISOU  835  O   LYS B  53    11537   9311   9936    562   2722    748
ATOM    836  CB  LYS B  53      -1.623  -6.607  -0.361  1.00 77.04           C  
ANISOU  836  CB  LYS B  53    10324   8768  10178    384   2866    660
ATOM    837  CG  LYS B  53      -2.114  -7.656  -1.339  1.00 71.14           C  
ANISOU  837  CG  LYS B  53     9359   7954   9717    310   2904    659
ATOM    838  CD  LYS B  53      -1.156  -7.813  -2.504  1.00 69.84           C  
ANISOU  838  CD  LYS B  53     9356   7602   9577    312   3132    680
ATOM    839  CE  LYS B  53      -1.903  -7.967  -3.821  1.00 81.89           C  
ANISOU  839  CE  LYS B  53    10633   9014  11467    244   3229    638
ATOM    840  NZ  LYS B  53      -2.545  -6.696  -4.277  1.00 84.61           N1+
ANISOU  840  NZ  LYS B  53    10875   9317  11957    234   3287    583
ATOM    841  H   LYS B  53      -3.149  -6.327   1.525  1.00 83.87           H  
ATOM    842  HA  LYS B  53      -1.262  -8.077   1.017  1.00 90.49           H  
ATOM    843  HB2 LYS B  53      -2.287  -5.901  -0.332  1.00 92.44           H  
ATOM    844  HB3 LYS B  53      -0.784  -6.259  -0.701  1.00 92.44           H  
ATOM    845  HG2 LYS B  53      -2.186  -8.510  -0.885  1.00 85.37           H  
ATOM    846  HG3 LYS B  53      -2.979  -7.391  -1.689  1.00 85.37           H  
ATOM    847  HD2 LYS B  53      -0.591  -7.026  -2.564  1.00 83.81           H  
ATOM    848  HD3 LYS B  53      -0.610  -8.603  -2.367  1.00 83.81           H  
ATOM    849  HE2 LYS B  53      -1.279  -8.250  -4.508  1.00 98.26           H  
ATOM    850  HE3 LYS B  53      -2.600  -8.633  -3.713  1.00 98.26           H  
ATOM    851  HZ1 LYS B  53      -3.060  -6.366  -3.631  1.00101.53           H  
ATOM    852  HZ2 LYS B  53      -1.920  -6.096  -4.482  1.00101.53           H  
ATOM    853  HZ3 LYS B  53      -3.046  -6.848  -4.997  1.00101.53           H  
ATOM    854  N   GLN B  54      -0.279  -5.315   2.277  1.00 78.58           N  
ANISOU  854  N   GLN B  54    11048   9135   9674    571   2621    664
ATOM    855  CA  GLN B  54       0.875  -4.672   2.897  1.00 79.74           C  
ANISOU  855  CA  GLN B  54    11554   9251   9492    670   2583    667
ATOM    856  C   GLN B  54       1.311  -5.421   4.149  1.00 85.90           C  
ANISOU  856  C   GLN B  54    12415  10124  10098    717   2267    657
ATOM    857  O   GLN B  54       2.510  -5.646   4.358  1.00 83.90           O  
ANISOU  857  O   GLN B  54    12471   9799   9607    790   2250    686
ATOM    858  CB  GLN B  54       0.553  -3.215   3.229  1.00 86.19           C  
ANISOU  858  CB  GLN B  54    12387  10097  10262    703   2571    613
ATOM    859  CG  GLN B  54       0.011  -2.418   2.045  1.00 89.13           C  
ANISOU  859  CG  GLN B  54    12614  10378  10874    646   2775    591
ATOM    860  CD  GLN B  54      -0.472  -1.035   2.437  1.00 85.82           C  
ANISOU  860  CD  GLN B  54    12171  10004  10433    671   2745    536
ATOM    861  OE1 GLN B  54      -0.301  -0.069   1.541  1.00 84.64           O  
ANISOU  861  OE1 GLN B  54    11948   9992  10221    694   2546    502
ATOM    862  NE2 GLN B  54      -0.990  -0.836   3.535  1.00 86.91           N  
ANISOU  862  NE2 GLN B  54    12366  10018  10637    664   2922    522
ATOM    863  H   GLN B  54      -1.016  -4.877   2.356  1.00 94.30           H  
ATOM    864  HA  GLN B  54       1.611  -4.678   2.266  1.00 95.68           H  
ATOM    865  HB2 GLN B  54      -0.117  -3.197   3.930  1.00103.42           H  
ATOM    866  HB3 GLN B  54       1.364  -2.779   3.533  1.00103.42           H  
ATOM    867  HG2 GLN B  54       0.715  -2.313   1.386  1.00106.96           H  
ATOM    868  HG3 GLN B  54      -0.738  -2.897   1.657  1.00106.96           H  
ATOM    869 HE21 GLN B  54      -1.097  -1.599   4.188  1.00104.29           H  
ATOM    870 HE22 GLN B  54      -1.308   0.090   3.783  1.00104.29           H  
ATOM    871  N   PHE B  55       0.353  -5.826   4.989  1.00 85.16           N  
ANISOU  871  N   PHE B  55    12053  10176  10127    677   2017    614
ATOM    872  CA  PHE B  55       0.676  -6.573   6.203  1.00 81.05           C  
ANISOU  872  CA  PHE B  55    11568   9740   9489    713   1729    593
ATOM    873  C   PHE B  55       1.315  -7.922   5.883  1.00 75.84           C  
ANISOU  873  C   PHE B  55    10980   9027   8809    709   1750    648
ATOM    874  O   PHE B  55       2.206  -8.381   6.610  1.00 80.77           O  
ANISOU  874  O   PHE B  55    11791   9645   9253    775   1589    647
ATOM    875  CB  PHE B  55      -0.593  -6.767   7.039  1.00 78.01           C  
ANISOU  875  CB  PHE B  55    10872   9504   9266    657   1514    539
ATOM    876  CG  PHE B  55      -0.807  -5.704   8.080  1.00 82.14           C  
ANISOU  876  CG  PHE B  55    11405  10098   9705    696   1350    472
ATOM    877  CD1 PHE B  55      -1.377  -4.485   7.746  1.00 82.98           C  
ANISOU  877  CD1 PHE B  55    11458  10201   9869    685   1454    450
ATOM    878  CD2 PHE B  55      -0.438  -5.928   9.403  1.00 86.49           C  
ANISOU  878  CD2 PHE B  55    12008  10713  10143    744   1092    426
ATOM    879  CE1 PHE B  55      -1.568  -3.508   8.707  1.00 76.21           C  
ANISOU  879  CE1 PHE B  55    10612   9404   8939    720   1303    388
ATOM    880  CE2 PHE B  55      -0.626  -4.953  10.371  1.00 82.60           C  
ANISOU  880  CE2 PHE B  55    11515  10274   9597    776    944    359
ATOM    881  CZ  PHE B  55      -1.193  -3.744  10.023  1.00 78.98           C  
ANISOU  881  CZ  PHE B  55    11014   9815   9181    764   1049    342
ATOM    882  H   PHE B  55      -0.488  -5.683   4.879  1.00102.19           H  
ATOM    883  HA  PHE B  55       1.315  -6.060   6.722  1.00 97.27           H  
ATOM    884  HB2 PHE B  55      -1.361  -6.760   6.447  1.00 93.61           H  
ATOM    885  HB3 PHE B  55      -0.536  -7.621   7.497  1.00 93.61           H  
ATOM    886  HD1 PHE B  55      -1.632  -4.322   6.867  1.00 99.57           H  
ATOM    887  HD2 PHE B  55      -0.061  -6.744   9.642  1.00103.79           H  
ATOM    888  HE1 PHE B  55      -1.948  -2.693   8.472  1.00 91.45           H  
ATOM    889  HE2 PHE B  55      -0.371  -5.113  11.251  1.00 99.13           H  
ATOM    890  HZ  PHE B  55      -1.323  -3.087  10.669  1.00 94.78           H  
ATOM    891  N   PHE B  56       0.875  -8.571   4.806  1.00 76.77           N  
ANISOU  891  N   PHE B  56    10947   9096   9125    633   1936    690
ATOM    892  CA  PHE B  56       1.329  -9.914   4.455  1.00 72.65           C  
ANISOU  892  CA  PHE B  56    10453   8527   8624    616   1959    740
ATOM    893  C   PHE B  56       1.822  -9.940   3.013  1.00 74.90           C  
ANISOU  893  C   PHE B  56    10849   8648   8961    593   2299    805
ATOM    894  O   PHE B  56       1.144 -10.469   2.123  1.00 75.54           O  
ANISOU  894  O   PHE B  56    10707   8699   9295    511   2434    820
ATOM    895  CB  PHE B  56       0.206 -10.935   4.647  1.00 73.05           C  
ANISOU  895  CB  PHE B  56    10175   8679   8902    536   1819    721
ATOM    896  CG  PHE B  56      -0.290 -11.057   6.063  1.00 70.62           C  
ANISOU  896  CG  PHE B  56     9759   8517   8558    550   1516    660
ATOM    897  CD1 PHE B  56       0.240 -12.018   6.920  1.00 71.35           C  
ANISOU  897  CD1 PHE B  56     9914   8644   8551    583   1323    654
ATOM    898  CD2 PHE B  56      -1.301 -10.231   6.529  1.00 71.69           C  
ANISOU  898  CD2 PHE B  56     9725   8741   8773    526   1433    606
ATOM    899  CE1 PHE B  56      -0.224 -12.143   8.215  1.00 63.80           C  
ANISOU  899  CE1 PHE B  56     8845   7806   7590    589   1072    591
ATOM    900  CE2 PHE B  56      -1.768 -10.351   7.824  1.00 65.60           C  
ANISOU  900  CE2 PHE B  56     8858   8087   7980    532   1184    550
ATOM    901  CZ  PHE B  56      -1.229 -11.309   8.667  1.00 63.24           C  
ANISOU  901  CZ  PHE B  56     8613   7818   7596    561   1012    540
ATOM    902  H   PHE B  56       0.302  -8.244   4.254  1.00 92.12           H  
ATOM    903  HA  PHE B  56       2.079 -10.136   5.028  1.00 87.18           H  
ATOM    904  HB2 PHE B  56      -0.547 -10.675   4.094  1.00 87.66           H  
ATOM    905  HB3 PHE B  56       0.531 -11.808   4.374  1.00 87.66           H  
ATOM    906  HD1 PHE B  56       0.915 -12.581   6.617  1.00 85.62           H  
ATOM    907  HD2 PHE B  56      -1.669  -9.590   5.965  1.00 86.03           H  
ATOM    908  HE1 PHE B  56       0.137 -12.787   8.780  1.00 76.56           H  
ATOM    909  HE2 PHE B  56      -2.445  -9.790   8.128  1.00 78.72           H  
ATOM    910  HZ  PHE B  56      -1.543 -11.391   9.539  1.00 75.88           H  
ATOM    911  N   PRO B  57       3.014  -9.419   2.752  1.00 81.28           N  
ANISOU  911  N   PRO B  57    12010   9333   9538    666   2445    840
ATOM    912  CA  PRO B  57       3.525  -9.353   1.374  1.00 84.50           C  
ANISOU  912  CA  PRO B  57    12508   9568  10031    641   2725    864
ATOM    913  C   PRO B  57       4.294 -10.581   0.917  1.00 87.38           C  
ANISOU  913  C   PRO B  57    12983   9841  10378    637   2769    911
ATOM    914  O   PRO B  57       4.969 -10.509  -0.111  1.00 91.34           O  
ANISOU  914  O   PRO B  57    13618  10184  10905    637   2967    916
ATOM    915  CB  PRO B  57       4.452  -8.128   1.440  1.00 80.06           C  
ANISOU  915  CB  PRO B  57    12263   8916   9238    726   2766    841
ATOM    916  CG  PRO B  57       5.005  -8.178   2.849  1.00 81.35           C  
ANISOU  916  CG  PRO B  57    12631   9165   9113    819   2496    837
ATOM    917  CD  PRO B  57       3.937  -8.798   3.727  1.00 80.60           C  
ANISOU  917  CD  PRO B  57    12230   9252   9143    775   2277    819
ATOM    918  HA  PRO B  57       2.807  -9.176   0.746  1.00101.40           H  
ATOM    919  HB2 PRO B  57       5.159  -8.207   0.781  1.00 96.07           H  
ATOM    920  HB3 PRO B  57       3.945  -7.315   1.289  1.00 96.07           H  
ATOM    921  HG2 PRO B  57       5.809  -8.720   2.859  1.00 97.62           H  
ATOM    922  HG3 PRO B  57       5.208  -7.278   3.146  1.00 97.62           H  
ATOM    923  HD2 PRO B  57       4.319  -9.468   4.315  1.00 96.72           H  
ATOM    924  HD3 PRO B  57       3.482  -8.119   4.249  1.00 96.72           H  
ATOM    925  N   PHE B  58       4.213 -11.689   1.645  1.00 88.55           N  
ANISOU  925  N   PHE B  58    13084  10075  10488    636   2598    944
ATOM    926  CA  PHE B  58       4.948 -12.889   1.284  1.00 89.16           C  
ANISOU  926  CA  PHE B  58    13269  10068  10542    637   2621    988
ATOM    927  C   PHE B  58       4.078 -13.990   0.701  1.00 83.49           C  
ANISOU  927  C   PHE B  58    12234   9371  10117    535   2671   1007
ATOM    928  O   PHE B  58       4.557 -14.768  -0.128  1.00 78.88           O  
ANISOU  928  O   PHE B  58    11688   8677   9605    511   2789   1029
ATOM    929  CB  PHE B  58       5.684 -13.422   2.513  1.00 95.01           C  
ANISOU  929  CB  PHE B  58    14228  10857  11013    724   2365   1011
ATOM    930  CG  PHE B  58       6.825 -12.547   2.962  1.00 99.14           C  
ANISOU  930  CG  PHE B  58    15111  11313  11244    838   2288    982
ATOM    931  CD1 PHE B  58       7.804 -12.153   2.063  1.00100.25           C  
ANISOU  931  CD1 PHE B  58    15496  11283  11310    868   2473    977
ATOM    932  CD2 PHE B  58       6.920 -12.118   4.276  1.00 97.18           C  
ANISOU  932  CD2 PHE B  58    14948  11160  10816    917   2016    946
ATOM    933  CE1 PHE B  58       8.862 -11.355   2.465  1.00 97.38           C  
ANISOU  933  CE1 PHE B  58    15473  10841  10684    974   2394    945
ATOM    934  CE2 PHE B  58       7.981 -11.321   4.684  1.00 97.21           C  
ANISOU  934  CE2 PHE B  58    15281  11087  10567   1025   1922    909
ATOM    935  CZ  PHE B  58       8.948 -10.938   3.773  1.00 95.96           C  
ANISOU  935  CZ  PHE B  58    15373  10756  10332   1052   2109    908
ATOM    936  H   PHE B  58       3.735 -11.768   2.355  1.00106.27           H  
ATOM    937  HA  PHE B  58       5.611 -12.668   0.610  1.00107.00           H  
ATOM    938  HB2 PHE B  58       5.054 -13.488   3.248  1.00114.01           H  
ATOM    939  HB3 PHE B  58       6.044 -14.298   2.307  1.00114.01           H  
ATOM    940  HD1 PHE B  58       7.749 -12.427   1.177  1.00120.30           H  
ATOM    941  HD2 PHE B  58       6.267 -12.366   4.890  1.00116.62           H  
ATOM    942  HE1 PHE B  58       9.512 -11.101   1.851  1.00116.85           H  
ATOM    943  HE2 PHE B  58       8.042 -11.044   5.569  1.00116.65           H  
ATOM    944  HZ  PHE B  58       9.658 -10.400   4.045  1.00115.15           H  
ATOM    945  N   GLY B  59       2.812 -14.075   1.106  1.00 79.71           N  
ANISOU  945  N   GLY B  59    11431   9030   9827    478   2539    971
ATOM    946  CA  GLY B  59       1.884 -15.023   0.540  1.00 72.21           C  
ANISOU  946  CA  GLY B  59    10166   8095   9174    385   2549    966
ATOM    947  C   GLY B  59       0.684 -14.285  -0.030  1.00 73.51           C  
ANISOU  947  C   GLY B  59    10050   8279   9601    320   2637    922
ATOM    948  O   GLY B  59       0.512 -13.081   0.185  1.00 74.72           O  
ANISOU  948  O   GLY B  59    10235   8461   9695    347   2657    892
ATOM    949  H   GLY B  59       2.470 -13.579   1.720  1.00 95.66           H  
ATOM    950  HA2 GLY B  59       2.316 -15.524  -0.171  1.00 86.65           H  
ATOM    951  HA3 GLY B  59       1.583 -15.641   1.224  1.00 86.65           H  
ATOM    952  N   ASP B  60      -0.158 -15.031  -0.758  1.00 75.78           N  
ANISOU  952  N   ASP B  60    10059   8545  10189    239   2658    906
ATOM    953  CA  ASP B  60      -1.382 -14.508  -1.358  1.00 75.13           C  
ANISOU  953  CA  ASP B  60     9685   8469  10391    184   2656    837
ATOM    954  C   ASP B  60      -2.482 -14.355  -0.309  1.00 65.21           C  
ANISOU  954  C   ASP B  60     8244   7381   9153    176   2411    799
ATOM    955  O   ASP B  60      -3.057 -15.346   0.152  1.00 57.98           O  
ANISOU  955  O   ASP B  60     7191   6543   8296    152   2201    781
ATOM    956  CB  ASP B  60      -1.837 -15.419  -2.516  1.00 64.01           C  
ANISOU  956  CB  ASP B  60     8074   6962   9286    119   2701    813
ATOM    957  CG  ASP B  60      -2.903 -14.771  -3.383  1.00 76.53           C  
ANISOU  957  CG  ASP B  60     9419   8498  11161     80   2716    737
ATOM    958  OD1 ASP B  60      -3.125 -13.548  -3.204  1.00 85.39           O  
ANISOU  958  OD1 ASP B  60    10560   9646  12238    102   2734    710
ATOM    959  OD2 ASP B  60      -3.512 -15.479  -4.220  1.00 74.23           O1-
ANISOU  959  OD2 ASP B  60     8932   8138  11136     33   2696    702
ATOM    960  H   ASP B  60      -0.035 -15.867  -0.919  1.00 90.93           H  
ATOM    961  HA  ASP B  60      -1.210 -13.623  -1.718  1.00 90.15           H  
ATOM    962  HB2 ASP B  60      -1.073 -15.622  -3.079  1.00 76.82           H  
ATOM    963  HB3 ASP B  60      -2.205 -16.237  -2.148  1.00 76.82           H  
ATOM    964  N   PRO B  61      -2.806 -13.135   0.103  1.00 72.74           N  
ANISOU  964  N   PRO B  61     9204   8391  10044    204   2382    763
ATOM    965  CA  PRO B  61      -3.898 -12.959   1.067  1.00 49.54           C  
ANISOU  965  CA  PRO B  61     6099   5601   7122    199   2109    705
ATOM    966  C   PRO B  61      -5.250 -12.692   0.438  1.00 44.61           C  
ANISOU  966  C   PRO B  61     5186   4964   6800    140   2102    657
ATOM    967  O   PRO B  61      -6.207 -12.433   1.174  1.00 65.54           O  
ANISOU  967  O   PRO B  61     7721   7721   9462    138   1895    610
ATOM    968  CB  PRO B  61      -3.429 -11.752   1.886  1.00 55.58           C  
ANISOU  968  CB  PRO B  61     7051   6422   7645    266   2077    691
ATOM    969  CG  PRO B  61      -2.454 -11.000   0.950  1.00 64.71           C  
ANISOU  969  CG  PRO B  61     8406   7434   8747    291   2387    731
ATOM    970  CD  PRO B  61      -2.219 -11.839  -0.274  1.00 63.96           C  
ANISOU  970  CD  PRO B  61     8264   7204   8836    242   2581    765
ATOM    971  HA  PRO B  61      -3.963 -13.723   1.662  1.00 59.45           H  
ATOM    972  HB2 PRO B  61      -4.188 -11.195   2.118  1.00 66.70           H  
ATOM    973  HB3 PRO B  61      -2.979 -12.052   2.691  1.00 66.70           H  
ATOM    974  HG2 PRO B  61      -2.848 -10.149   0.701  1.00 77.65           H  
ATOM    975  HG3 PRO B  61      -1.616 -10.852   1.419  1.00 77.65           H  
ATOM    976  HD2 PRO B  61      -2.672 -11.463  -1.044  1.00 76.76           H  
ATOM    977  HD3 PRO B  61      -1.270 -11.928  -0.457  1.00 76.76           H  
ATOM    978  N   THR B  62      -5.349 -12.767  -0.882  1.00 59.84           N  
ANISOU  978  N   THR B  62     7020   6755   8960    101   2269    649
ATOM    979  CA  THR B  62      -6.633 -12.576  -1.529  1.00 56.39           C  
ANISOU  979  CA  THR B  62     6337   6287   8803     59   2174    579
ATOM    980  C   THR B  62      -7.740 -13.321  -0.796  1.00 51.08           C  
ANISOU  980  C   THR B  62     5488   5723   8197     34   1916    555
ATOM    981  O   THR B  62      -8.742 -12.720  -0.392  1.00 43.42           O  
ANISOU  981  O   THR B  62     4406   4815   7275     34   1773    509
ATOM    982  CB  THR B  62      -6.557 -13.036  -2.984  1.00 53.95           C  
ANISOU  982  CB  THR B  62     5961   5810   8727     26   2298    560
ATOM    983  OG1 THR B  62      -5.492 -12.342  -3.657  1.00 53.19           O  
ANISOU  983  OG1 THR B  62     6050   5599   8562     51   2551    580
ATOM    984  CG2 THR B  62      -7.860 -12.789  -3.698  1.00 53.99           C  
ANISOU  984  CG2 THR B  62     5733   5760   9020     -6   2192    483
ATOM    985  H   THR B  62      -4.697 -12.925  -1.419  1.00 71.80           H  
ATOM    986  HA  THR B  62      -6.848 -11.630  -1.516  1.00 67.67           H  
ATOM    987  HB  THR B  62      -6.383 -13.989  -3.010  1.00 64.74           H  
ATOM    988  HG1 THR B  62      -4.761 -12.727  -3.509  1.00 63.83           H  
ATOM    989 HG21 THR B  62      -8.224 -13.627  -4.026  1.00 64.79           H  
ATOM    990 HG22 THR B  62      -8.500 -12.384  -3.091  1.00 64.79           H  
ATOM    991 HG23 THR B  62      -7.720 -12.192  -4.449  1.00 64.79           H  
ATOM    992  N   LYS B  63      -7.603 -14.637  -0.651  1.00 49.94           N  
ANISOU  992  N   LYS B  63     5324   5591   8061     14   1851    583
ATOM    993  CA  LYS B  63      -8.749 -15.430  -0.216  1.00 42.33           C  
ANISOU  993  CA  LYS B  63     4190   4693   7202    -14   1606    548
ATOM    994  C   LYS B  63      -9.144 -15.080   1.224  1.00 35.26           C  
ANISOU  994  C   LYS B  63     3366   3952   6080     19   1391    528
ATOM    995  O   LYS B  63     -10.329 -14.899   1.524  1.00 37.23           O  
ANISOU  995  O   LYS B  63     3494   4243   6410      7   1221    481
ATOM    996  CB  LYS B  63      -8.405 -16.919  -0.393  1.00 46.02           C  
ANISOU  996  CB  LYS B  63     4658   5130   7698    -37   1578    576
ATOM    997  CG  LYS B  63      -9.533 -17.925  -0.089  1.00 51.90           C  
ANISOU  997  CG  LYS B  63     5259   5914   8545    -64   1323    535
ATOM    998  CD  LYS B  63      -9.242 -19.341  -0.588  1.00 58.68           C  
ANISOU  998  CD  LYS B  63     6088   6707   9500    -93   1328    555
ATOM    999  CE  LYS B  63      -9.723 -20.456   0.412  1.00 46.81           C  
ANISOU  999  CE  LYS B  63     4605   5302   7879    -90   1073    539
ATOM   1000  NZ  LYS B  63      -9.244 -21.800   0.035  1.00 73.32           N1+
ANISOU 1000  NZ  LYS B  63     7968   8603  11287   -110   1089    564
ATOM   1001  H   LYS B  63      -6.881 -15.084  -0.791  1.00 59.93           H  
ATOM   1002  HA  LYS B  63      -9.528 -15.243  -0.763  1.00 50.80           H  
ATOM   1003  HB2 LYS B  63      -8.138 -17.058  -1.315  1.00 55.22           H  
ATOM   1004  HB3 LYS B  63      -7.668 -17.129   0.201  1.00 55.22           H  
ATOM   1005  HG2 LYS B  63      -9.663 -17.970   0.871  1.00 62.27           H  
ATOM   1006  HG3 LYS B  63     -10.348 -17.622  -0.520  1.00 62.27           H  
ATOM   1007  HD2 LYS B  63      -9.699 -19.478  -1.432  1.00 70.41           H  
ATOM   1008  HD3 LYS B  63      -8.284 -19.441  -0.710  1.00 70.41           H  
ATOM   1009  HE2 LYS B  63      -9.386 -20.254   1.298  1.00 56.17           H  
ATOM   1010  HE3 LYS B  63     -10.693 -20.474   0.422  1.00 56.17           H  
ATOM   1011  HZ1 LYS B  63      -8.354 -21.814   0.024  1.00 87.98           H  
ATOM   1012  HZ2 LYS B  63      -9.536 -22.403   0.621  1.00 87.98           H  
ATOM   1013  HZ3 LYS B  63      -9.546 -22.015  -0.775  1.00 87.98           H  
ATOM   1014  N   PHE B  64      -8.151 -14.991   2.112  1.00 34.34           N  
ANISOU 1014  N   PHE B  64     3454   3906   5687     63   1394    560
ATOM   1015  CA  PHE B  64      -8.411 -14.746   3.532  1.00 32.37           C  
ANISOU 1015  CA  PHE B  64     3270   3791   5239     92   1200    536
ATOM   1016  C   PHE B  64      -8.976 -13.340   3.731  1.00 36.16           C  
ANISOU 1016  C   PHE B  64     3721   4300   5719    105   1197    502
ATOM   1017  O   PHE B  64      -9.961 -13.166   4.450  1.00 35.32           O  
ANISOU 1017  O   PHE B  64     3545   4266   5610     98   1027    463
ATOM   1018  CB  PHE B  64      -7.156 -14.935   4.405  1.00 35.37           C  
ANISOU 1018  CB  PHE B  64     3864   4220   5354    142   1192    565
ATOM   1019  CG  PHE B  64      -7.466 -14.792   5.895  1.00 31.73           C  
ANISOU 1019  CG  PHE B  64     3436   3884   4737    165    990    527
ATOM   1020  CD1 PHE B  64      -8.192 -15.780   6.560  1.00 38.48           C  
ANISOU 1020  CD1 PHE B  64     4208   4797   5614    139    818    502
ATOM   1021  CD2 PHE B  64      -7.064 -13.653   6.605  1.00 40.98           C  
ANISOU 1021  CD2 PHE B  64     4718   5100   5752    211    984    511
ATOM   1022  CE1 PHE B  64      -8.518 -15.615   7.905  1.00 37.85           C  
ANISOU 1022  CE1 PHE B  64     4150   4813   5416    153    667    463
ATOM   1023  CE2 PHE B  64      -7.374 -13.478   7.938  1.00 40.50           C  
ANISOU 1023  CE2 PHE B  64     4666   5136   5584    226    815    470
ATOM   1024  CZ  PHE B  64      -8.125 -14.435   8.587  1.00 38.78           C  
ANISOU 1024  CZ  PHE B  64     4358   4973   5405    194    668    445
ATOM   1025  H   PHE B  64      -7.316 -15.068   1.921  1.00 41.21           H  
ATOM   1026  HA  PHE B  64      -9.054 -15.408   3.829  1.00 38.85           H  
ATOM   1027  HB2 PHE B  64      -6.794 -15.823   4.254  1.00 42.44           H  
ATOM   1028  HB3 PHE B  64      -6.497 -14.264   4.166  1.00 42.44           H  
ATOM   1029  HD1 PHE B  64      -8.460 -16.548   6.107  1.00 46.17           H  
ATOM   1030  HD2 PHE B  64      -6.574 -12.997   6.165  1.00 49.18           H  
ATOM   1031  HE1 PHE B  64      -8.992 -16.277   8.355  1.00 45.42           H  
ATOM   1032  HE2 PHE B  64      -7.080 -12.722   8.392  1.00 48.59           H  
ATOM   1033  HZ  PHE B  64      -8.375 -14.306   9.473  1.00 46.54           H  
ATOM   1034  N   ALA B  65      -8.377 -12.326   3.100  1.00 39.67           N  
ANISOU 1034  N   ALA B  65     4229   4680   6165    126   1394    516
ATOM   1035  CA  ALA B  65      -8.954 -10.971   3.200  1.00 39.74           C  
ANISOU 1035  CA  ALA B  65     4198   4706   6196    138   1398    480
ATOM   1036  C   ALA B  65     -10.411 -10.939   2.737  1.00 43.93           C  
ANISOU 1036  C   ALA B  65     4502   5213   6978     97   1301    435
ATOM   1037  O   ALA B  65     -11.244 -10.243   3.331  1.00 39.31           O  
ANISOU 1037  O   ALA B  65     3875   4686   6375    103   1174    398
ATOM   1038  CB  ALA B  65      -8.107  -9.992   2.393  1.00 37.36           C  
ANISOU 1038  CB  ALA B  65     3994   4312   5889    162   1655    500
ATOM   1039  H   ALA B  65      -7.663 -12.385   2.623  1.00 47.61           H  
ATOM   1040  HA  ALA B  65      -8.939 -10.692   4.129  1.00 47.69           H  
ATOM   1041  HB1 ALA B  65      -8.501  -9.108   2.455  1.00 44.83           H  
ATOM   1042  HB2 ALA B  65      -7.207  -9.980   2.754  1.00 44.83           H  
ATOM   1043  HB3 ALA B  65      -8.087 -10.281   1.466  1.00 44.83           H  
ATOM   1044  N   THR B  66     -10.753 -11.705   1.707  1.00 45.54           N  
ANISOU 1044  N   THR B  66     4564   5322   7417     58   1341    434
ATOM   1045  CA  THR B  66     -12.135 -11.753   1.241  1.00 43.01           C  
ANISOU 1045  CA  THR B  66     4048   4959   7334     28   1205    380
ATOM   1046  C   THR B  66     -13.065 -12.345   2.287  1.00 39.70           C  
ANISOU 1046  C   THR B  66     3614   4637   6835     24    942    360
ATOM   1047  O   THR B  66     -14.230 -11.933   2.419  1.00 34.09           O  
ANISOU 1047  O   THR B  66     2815   3927   6209     21    797    316
ATOM   1048  CB  THR B  66     -12.187 -12.598  -0.023  1.00 57.25           C  
ANISOU 1048  CB  THR B  66     5781   6632   9341     -5   1239    367
ATOM   1049  OG1 THR B  66     -11.598 -11.876  -1.107  1.00 45.92           O  
ANISOU 1049  OG1 THR B  66     4372   5081   7996     -3   1453    363
ATOM   1050  CG2 THR B  66     -13.567 -12.960  -0.395  1.00 40.51           C  
ANISOU 1050  CG2 THR B  66     3523   4464   7405    -25   1030    306
ATOM   1051  H   THR B  66     -10.211 -12.203   1.262  1.00 54.65           H  
ATOM   1052  HA  THR B  66     -12.437 -10.851   1.052  1.00 51.61           H  
ATOM   1053  HB  THR B  66     -11.699 -13.420   0.143  1.00 68.70           H  
ATOM   1054  HG1 THR B  66     -10.797 -11.694  -0.930  1.00 55.11           H  
ATOM   1055 HG21 THR B  66     -13.604 -13.211  -1.331  1.00 48.61           H  
ATOM   1056 HG22 THR B  66     -13.871 -13.706   0.144  1.00 48.61           H  
ATOM   1057 HG23 THR B  66     -14.158 -12.205  -0.248  1.00 48.61           H  
ATOM   1058  N   PHE B  67     -12.618 -13.403   2.966  1.00 36.81           N  
ANISOU 1058  N   PHE B  67     3341   4331   6313     22    873    387
ATOM   1059  CA  PHE B  67     -13.423 -13.959   4.050  1.00 33.75           C  
ANISOU 1059  CA  PHE B  67     2976   4029   5818     18    650    365
ATOM   1060  C   PHE B  67     -13.629 -12.920   5.149  1.00 28.22           C  
ANISOU 1060  C   PHE B  67     2357   3420   4944     43    592    349
ATOM   1061  O   PHE B  67     -14.728 -12.805   5.691  1.00 36.91           O  
ANISOU 1061  O   PHE B  67     3432   4549   6045     36    437    317
ATOM   1062  CB  PHE B  67     -12.756 -15.226   4.642  1.00 31.36           C  
ANISOU 1062  CB  PHE B  67     2765   3773   5377     17    613    393
ATOM   1063  CG  PHE B  67     -12.776 -16.430   3.700  1.00 25.79           C  
ANISOU 1063  CG  PHE B  67     1974   2981   4843    -13    623    402
ATOM   1064  CD1 PHE B  67     -13.946 -16.770   3.047  1.00 35.69           C  
ANISOU 1064  CD1 PHE B  67     3085   4162   6313    -38    509    363
ATOM   1065  CD2 PHE B  67     -11.629 -17.223   3.462  1.00 44.25           C  
ANISOU 1065  CD2 PHE B  67     4382   5299   7134    -12    733    445
ATOM   1066  CE1 PHE B  67     -13.998 -17.863   2.159  1.00 35.84           C  
ANISOU 1066  CE1 PHE B  67     3014   4090   6514    -65    504    361
ATOM   1067  CE2 PHE B  67     -11.675 -18.339   2.557  1.00 37.76           C  
ANISOU 1067  CE2 PHE B  67     3471   4387   6489    -43    745    451
ATOM   1068  CZ  PHE B  67     -12.858 -18.656   1.920  1.00 44.86           C  
ANISOU 1068  CZ  PHE B  67     4214   5217   7616    -71    630    407
ATOM   1069  H   PHE B  67     -11.872 -13.807   2.824  1.00 44.17           H  
ATOM   1070  HA  PHE B  67     -14.284 -14.223   3.690  1.00 40.50           H  
ATOM   1071  HB2 PHE B  67     -11.829 -15.024   4.845  1.00 37.63           H  
ATOM   1072  HB3 PHE B  67     -13.226 -15.476   5.452  1.00 37.63           H  
ATOM   1073  HD1 PHE B  67     -14.714 -16.267   3.197  1.00 42.83           H  
ATOM   1074  HD2 PHE B  67     -10.833 -17.022   3.899  1.00 53.11           H  
ATOM   1075  HE1 PHE B  67     -14.796 -18.064   1.725  1.00 43.01           H  
ATOM   1076  HE2 PHE B  67     -10.911 -18.844   2.400  1.00 45.31           H  
ATOM   1077  HZ  PHE B  67     -12.901 -19.384   1.342  1.00 53.84           H  
ATOM   1078  N   VAL B  68     -12.584 -12.178   5.497  1.00 31.17           N  
ANISOU 1078  N   VAL B  68     2845   3832   5167     75    711    370
ATOM   1079  CA  VAL B  68     -12.719 -11.197   6.578  1.00 30.85           C  
ANISOU 1079  CA  VAL B  68     2878   3872   4971     98    651    349
ATOM   1080  C   VAL B  68     -13.593 -10.051   6.096  1.00 32.14           C  
ANISOU 1080  C   VAL B  68     2952   3997   5264     97    657    320
ATOM   1081  O   VAL B  68     -14.529  -9.626   6.781  1.00 30.92           O  
ANISOU 1081  O   VAL B  68     2784   3880   5082     94    528    290
ATOM   1082  CB  VAL B  68     -11.336 -10.727   7.036  1.00 31.69           C  
ANISOU 1082  CB  VAL B  68     3140   4013   4889    141    754    372
ATOM   1083  CG1 VAL B  68     -11.436  -9.580   8.069  1.00 35.60           C  
ANISOU 1083  CG1 VAL B  68     3700   4577   5251    167    698    342
ATOM   1084  CG2 VAL B  68     -10.548 -11.891   7.706  1.00 28.41           C  
ANISOU 1084  CG2 VAL B  68     2814   3638   4343    149    703    391
ATOM   1085  H   VAL B  68     -11.804 -12.217   5.137  1.00 37.41           H  
ATOM   1086  HA  VAL B  68     -13.149 -11.604   7.347  1.00 37.02           H  
ATOM   1087  HB  VAL B  68     -10.871 -10.415   6.245  1.00 38.03           H  
ATOM   1088 HG11 VAL B  68     -10.574  -9.464   8.498  1.00 42.72           H  
ATOM   1089 HG12 VAL B  68     -11.690  -8.763   7.610  1.00 42.72           H  
ATOM   1090 HG13 VAL B  68     -12.107  -9.808   8.732  1.00 42.72           H  
ATOM   1091 HG21 VAL B  68      -9.688 -11.558   8.007  1.00 34.09           H  
ATOM   1092 HG22 VAL B  68     -11.056 -12.223   8.463  1.00 34.09           H  
ATOM   1093 HG23 VAL B  68     -10.419 -12.600   7.057  1.00 34.09           H  
ATOM   1094  N   PHE B  69     -13.356  -9.619   4.867  1.00 33.66           N  
ANISOU 1094  N   PHE B  69     3074   4096   5618     97    810    325
ATOM   1095  CA  PHE B  69     -14.159  -8.547   4.306  1.00 34.71           C  
ANISOU 1095  CA  PHE B  69     3102   4175   5909     98    822    290
ATOM   1096  C   PHE B  69     -15.633  -8.869   4.458  1.00 37.88           C  
ANISOU 1096  C   PHE B  69     3403   4569   6421     78    610    253
ATOM   1097  O   PHE B  69     -16.435  -8.035   4.898  1.00 32.92           O  
ANISOU 1097  O   PHE B  69     2767   3960   5780     88    517    223
ATOM   1098  CB  PHE B  69     -13.797  -8.344   2.852  1.00 33.50           C  
ANISOU 1098  CB  PHE B  69     2853   3899   5976     91   1020    293
ATOM   1099  CG  PHE B  69     -14.591  -7.250   2.207  1.00 34.48           C  
ANISOU 1099  CG  PHE B  69     2874   3953   6273     94   1026    245
ATOM   1100  CD1 PHE B  69     -15.854  -7.526   1.707  1.00 39.24           C  
ANISOU 1100  CD1 PHE B  69     3363   4490   7056     73    851    197
ATOM   1101  CD2 PHE B  69     -14.112  -5.952   2.137  1.00 49.73           C  
ANISOU 1101  CD2 PHE B  69     4863   5878   8155    122   1174    241
ATOM   1102  CE1 PHE B  69     -16.615  -6.513   1.099  1.00 49.45           C  
ANISOU 1102  CE1 PHE B  69     4589   5707   8495     79    828    147
ATOM   1103  CE2 PHE B  69     -14.868  -4.948   1.540  1.00 43.65           C  
ANISOU 1103  CE2 PHE B  69     4019   5038   7530    123   1158    191
ATOM   1104  CZ  PHE B  69     -16.113  -5.229   1.036  1.00 40.66           C  
ANISOU 1104  CZ  PHE B  69     3515   4592   7341    102    984    145
ATOM   1105  H   PHE B  69     -12.746  -9.924   4.344  1.00 40.39           H  
ATOM   1106  HA  PHE B  69     -13.975  -7.717   4.773  1.00 41.65           H  
ATOM   1107  HB2 PHE B  69     -12.857  -8.111   2.790  1.00 40.20           H  
ATOM   1108  HB3 PHE B  69     -13.967  -9.167   2.366  1.00 40.20           H  
ATOM   1109  HD1 PHE B  69     -16.199  -8.386   1.774  1.00 47.09           H  
ATOM   1110  HD2 PHE B  69     -13.276  -5.750   2.492  1.00 59.68           H  
ATOM   1111  HE1 PHE B  69     -17.452  -6.708   0.741  1.00 59.35           H  
ATOM   1112  HE2 PHE B  69     -14.528  -4.084   1.483  1.00 52.39           H  
ATOM   1113  HZ  PHE B  69     -16.621  -4.551   0.651  1.00 48.79           H  
ATOM   1114  N   ASN B  70     -16.002 -10.097   4.151  1.00 33.65           N  
ANISOU 1114  N   ASN B  70     2810   3998   5976     53    521    253
ATOM   1115  CA  ASN B  70     -17.405 -10.465   4.225  1.00 38.44           C  
ANISOU 1115  CA  ASN B  70     3352   4576   6679     42    308    216
ATOM   1116  C   ASN B  70     -17.960 -10.484   5.631  1.00 39.87           C  
ANISOU 1116  C   ASN B  70     3655   4850   6644     45    160    212
ATOM   1117  O   ASN B  70     -19.176 -10.436   5.780  1.00 43.56           O  
ANISOU 1117  O   ASN B  70     4108   5285   7156     44     -5    181
ATOM   1118  CB  ASN B  70     -17.629 -11.846   3.598  1.00 38.67           C  
ANISOU 1118  CB  ASN B  70     3311   4539   6844     18    239    214
ATOM   1119  CG  ASN B  70     -17.278 -11.875   2.113  1.00 52.50           C  
ANISOU 1119  CG  ASN B  70     4979   6167   8802      7    365    201
ATOM   1120  OD1 ASN B  70     -17.153 -10.836   1.469  1.00 52.56           O  
ANISOU 1120  OD1 ASN B  70     4957   6121   8892     16    477    184
ATOM   1121  ND2 ASN B  70     -17.079 -13.066   1.583  1.00 52.45           N  
ANISOU 1121  ND2 ASN B  70     4951   6110   8868    -13    356    207
ATOM   1122  H   ASN B  70     -15.474 -10.728   3.901  1.00 40.38           H  
ATOM   1123  HA  ASN B  70     -17.897  -9.800   3.721  1.00 46.13           H  
ATOM   1124  HB2 ASN B  70     -17.070 -12.495   4.053  1.00 46.41           H  
ATOM   1125  HB3 ASN B  70     -18.563 -12.088   3.692  1.00 46.41           H  
ATOM   1126 HD21 ASN B  70     -16.878 -13.137   0.749  1.00 62.94           H  
ATOM   1127 HD22 ASN B  70     -17.149 -13.771   2.070  1.00 62.94           H  
ATOM   1128  N   VAL B  71     -17.142 -10.682   6.669  1.00 31.27           N  
ANISOU 1128  N   VAL B  71     2689   3860   5331     49    203    238
ATOM   1129  CA  VAL B  71     -17.690 -10.538   8.001  1.00 27.11           C  
ANISOU 1129  CA  VAL B  71     2262   3407   4633     47     92    225
ATOM   1130  C   VAL B  71     -17.803  -9.062   8.385  1.00 30.56           C  
ANISOU 1130  C   VAL B  71     2721   3869   5023     67    123    210
ATOM   1131  O   VAL B  71     -18.741  -8.668   9.077  1.00 36.35           O  
ANISOU 1131  O   VAL B  71     3491   4612   5706     63     16    189
ATOM   1132  CB  VAL B  71     -16.848 -11.317   9.033  1.00 32.84           C  
ANISOU 1132  CB  VAL B  71     3089   4215   5174     44    111    244
ATOM   1133  CG1 VAL B  71     -17.432 -11.114  10.420  1.00 40.38           C  
ANISOU 1133  CG1 VAL B  71     4130   5229   5985     37     24    222
ATOM   1134  CG2 VAL B  71     -16.784 -12.747   8.606  1.00 42.44           C  
ANISOU 1134  CG2 VAL B  71     4281   5399   6445     26     80    257
ATOM   1135  H   VAL B  71     -16.309 -10.891   6.624  1.00 37.52           H  
ATOM   1136  HA  VAL B  71     -18.581 -10.922   7.997  1.00 32.54           H  
ATOM   1137  HB  VAL B  71     -15.935 -10.992   9.078  1.00 39.41           H  
ATOM   1138 HG11 VAL B  71     -17.032 -11.755  11.028  1.00 48.46           H  
ATOM   1139 HG12 VAL B  71     -17.237 -10.212  10.717  1.00 48.46           H  
ATOM   1140 HG13 VAL B  71     -18.392 -11.250  10.382  1.00 48.46           H  
ATOM   1141 HG21 VAL B  71     -16.114 -13.205   9.136  1.00 50.93           H  
ATOM   1142 HG22 VAL B  71     -17.652 -13.157   8.743  1.00 50.93           H  
ATOM   1143 HG23 VAL B  71     -16.545 -12.786   7.666  1.00 50.93           H  
ATOM   1144  N   PHE B  72     -16.818  -8.241   8.008  1.00 26.57           N  
ANISOU 1144  N   PHE B  72     2213   3369   4513     89    275    222
ATOM   1145  CA  PHE B  72     -16.957  -6.808   8.250  1.00 26.15           C  
ANISOU 1145  CA  PHE B  72     2175   3328   4434    110    304    203
ATOM   1146  C   PHE B  72     -18.226  -6.267   7.613  1.00 35.04           C  
ANISOU 1146  C   PHE B  72     3203   4378   5734    107    220    172
ATOM   1147  O   PHE B  72     -18.820  -5.285   8.104  1.00 27.52           O  
ANISOU 1147  O   PHE B  72     2273   3437   4748    117    168    151
ATOM   1148  CB  PHE B  72     -15.773  -6.059   7.660  1.00 33.24           C  
ANISOU 1148  CB  PHE B  72     3090   4212   5327    137    490    217
ATOM   1149  CG  PHE B  72     -14.626  -5.921   8.569  1.00 40.90           C  
ANISOU 1149  CG  PHE B  72     4196   5257   6087    161    539    231
ATOM   1150  CD1 PHE B  72     -14.009  -7.028   9.074  1.00 33.08           C  
ANISOU 1150  CD1 PHE B  72     3265   4307   4998    155    513    250
ATOM   1151  CD2 PHE B  72     -14.157  -4.665   8.921  1.00 38.95           C  
ANISOU 1151  CD2 PHE B  72     4018   5031   5750    194    599    217
ATOM   1152  CE1 PHE B  72     -12.903  -6.894   9.889  1.00 34.00           C  
ANISOU 1152  CE1 PHE B  72     3503   4475   4939    186    537    254
ATOM   1153  CE2 PHE B  72     -13.085  -4.518   9.778  1.00 39.05           C  
ANISOU 1153  CE2 PHE B  72     4163   5099   5577    224    615    219
ATOM   1154  CZ  PHE B  72     -12.461  -5.627  10.271  1.00 53.80           C  
ANISOU 1154  CZ  PHE B  72     6084   7000   7358    222    577    235
ATOM   1155  H   PHE B  72     -16.086  -8.480   7.625  1.00 31.89           H  
ATOM   1156  HA  PHE B  72     -16.985  -6.668   9.209  1.00 31.38           H  
ATOM   1157  HB2 PHE B  72     -15.468  -6.535   6.873  1.00 39.89           H  
ATOM   1158  HB3 PHE B  72     -16.063  -5.166   7.416  1.00 39.89           H  
ATOM   1159  HD1 PHE B  72     -14.333  -7.876   8.869  1.00 39.70           H  
ATOM   1160  HD2 PHE B  72     -14.571  -3.909   8.572  1.00 46.74           H  
ATOM   1161  HE1 PHE B  72     -12.450  -7.651  10.184  1.00 40.80           H  
ATOM   1162  HE2 PHE B  72     -12.790  -3.669  10.018  1.00 46.86           H  
ATOM   1163  HZ  PHE B  72     -11.746  -5.540  10.858  1.00 64.56           H  
ATOM   1164  N   ASP B  73     -18.607  -6.835   6.466  1.00 32.70           N  
ANISOU 1164  N   ASP B  73     2791   3991   5645     98    204    166
ATOM   1165  CA  ASP B  73     -19.694  -6.302   5.624  1.00 35.92           C  
ANISOU 1165  CA  ASP B  73     3078   4296   6272    105    123    126
ATOM   1166  C   ASP B  73     -21.003  -6.868   6.131  1.00 39.93           C  
ANISOU 1166  C   ASP B  73     3625   4787   6761     97   -106    107
ATOM   1167  O   ASP B  73     -21.604  -7.764   5.538  1.00 42.12           O  
ANISOU 1167  O   ASP B  73     3844   4988   7170     89   -219     92
ATOM   1168  CB  ASP B  73     -19.500  -6.664   4.150  1.00 30.91           C  
ANISOU 1168  CB  ASP B  73     2288   3553   5904     99    206    115
ATOM   1169  CG  ASP B  73     -20.588  -6.085   3.208  1.00 41.79           C  
ANISOU 1169  CG  ASP B  73     3582   4807   7491    107    110     58
ATOM   1170  OD1 ASP B  73     -21.478  -5.315   3.597  1.00 40.72           O  
ANISOU 1170  OD1 ASP B  73     3452   4664   7355    125    -10     31
ATOM   1171  OD2 ASP B  73     -20.507  -6.391   2.006  1.00 37.46           O1-
ANISOU 1171  OD2 ASP B  73     2967   4152   7115     94    162     36
ATOM   1172  H   ASP B  73     -18.247  -7.547   6.144  1.00 39.24           H  
ATOM   1173  HA  ASP B  73     -19.694  -5.335   5.707  1.00 43.10           H  
ATOM   1174  HB2 ASP B  73     -18.642  -6.320   3.856  1.00 37.09           H  
ATOM   1175  HB3 ASP B  73     -19.518  -7.630   4.062  1.00 37.09           H  
ATOM   1176  N   GLU B  74     -21.490  -6.270   7.229  1.00 36.37           N  
ANISOU 1176  N   GLU B  74     3284   4390   6144    101   -175    104
ATOM   1177  CA  GLU B  74     -22.624  -6.836   7.937  1.00 40.63           C  
ANISOU 1177  CA  GLU B  74     3920   4915   6601     92   -361     95
ATOM   1178  C   GLU B  74     -23.925  -6.768   7.127  1.00 44.65           C  
ANISOU 1178  C   GLU B  74     4368   5295   7300    111   -541     56
ATOM   1179  O   GLU B  74     -24.793  -7.635   7.307  1.00 50.72           O  
ANISOU 1179  O   GLU B  74     5212   6017   8044    108   -706     47
ATOM   1180  CB  GLU B  74     -22.818  -6.123   9.268  1.00 40.15           C  
ANISOU 1180  CB  GLU B  74     3991   4925   6340     89   -365     98
ATOM   1181  CG  GLU B  74     -23.516  -7.045  10.223  1.00 53.13           C  
ANISOU 1181  CG  GLU B  74     5772   6576   7838     68   -475    104
ATOM   1182  CD  GLU B  74     -24.530  -6.336  11.080  1.00 69.29           C  
ANISOU 1182  CD  GLU B  74     7936   8603   9788     69   -559     91
ATOM   1183  OE1 GLU B  74     -24.144  -5.339  11.737  1.00 74.53           O  
ANISOU 1183  OE1 GLU B  74     8619   9325  10375     68   -473     91
ATOM   1184  OE2 GLU B  74     -25.712  -6.760  11.077  1.00 79.54           O1-
ANISOU 1184  OE2 GLU B  74     9319   9817  11084     72   -715     80
ATOM   1185  H   GLU B  74     -21.181  -5.547   7.575  1.00 43.64           H  
ATOM   1186  HA  GLU B  74     -22.429  -7.772   8.104  1.00 48.75           H  
ATOM   1187  HB2 GLU B  74     -21.957  -5.878   9.638  1.00 48.18           H  
ATOM   1188  HB3 GLU B  74     -23.362  -5.330   9.141  1.00 48.18           H  
ATOM   1189  HG2 GLU B  74     -23.977  -7.733   9.719  1.00 63.75           H  
ATOM   1190  HG3 GLU B  74     -22.856  -7.449  10.810  1.00 63.75           H  
ATOM   1191  N   ASN B  75     -24.090  -5.751   6.273  1.00 44.83           N  
ANISOU 1191  N   ASN B  75     4269   5253   7513    135   -520     26
ATOM   1192  CA  ASN B  75     -25.257  -5.646   5.383  1.00 54.15           C  
ANISOU 1192  CA  ASN B  75     5360   6291   8922    161   -703    -24
ATOM   1193  C   ASN B  75     -25.100  -6.258   3.975  1.00 60.26           C  
ANISOU 1193  C   ASN B  75     6021   6963   9912    152   -673    -53
ATOM   1194  O   ASN B  75     -26.049  -6.190   3.189  1.00 62.33           O  
ANISOU 1194  O   ASN B  75     6260   7093  10329    165   -811   -105
ATOM   1195  CB  ASN B  75     -25.683  -4.173   5.223  1.00 44.37           C  
ANISOU 1195  CB  ASN B  75     4077   5015   7769    190   -706    -54
ATOM   1196  CG  ASN B  75     -24.623  -3.269   4.539  1.00 51.76           C  
ANISOU 1196  CG  ASN B  75     4905   5967   8793    189   -462    -56
ATOM   1197  OD1 ASN B  75     -23.391  -3.555   4.423  1.00 33.21           O  
ANISOU 1197  OD1 ASN B  75     2532   3682   6404    171   -266    -24
ATOM   1198  ND2 ASN B  75     -25.112  -2.117   4.148  1.00 63.06           N  
ANISOU 1198  ND2 ASN B  75     6298   7335  10326    211   -475    -95
ATOM   1199  H   ASN B  75     -23.533  -5.102   6.190  1.00 53.80           H  
ATOM   1200  HA  ASN B  75     -25.961  -6.147   5.824  1.00 64.98           H  
ATOM   1201  HB2 ASN B  75     -26.487  -4.140   4.684  1.00 53.25           H  
ATOM   1202  HB3 ASN B  75     -25.858  -3.804   6.103  1.00 53.25           H  
ATOM   1203 HD21 ASN B  75     -24.603  -1.544   3.756  1.00 75.67           H  
ATOM   1204 HD22 ASN B  75     -25.941  -1.934   4.283  1.00 75.67           H  
ATOM   1205  N   LYS B  76     -23.961  -6.849   3.627  1.00 61.80           N  
ANISOU 1205  N   LYS B  76     6169   7200  10112    127   -499    -24
ATOM   1206  CA  LYS B  76     -23.776  -7.529   2.330  1.00 61.48           C  
ANISOU 1206  CA  LYS B  76     6047   7053  10258    111   -459    -48
ATOM   1207  C   LYS B  76     -24.157  -6.658   1.130  1.00 55.36           C  
ANISOU 1207  C   LYS B  76     5174   6145   9715    120   -435   -105
ATOM   1208  O   LYS B  76     -24.867  -7.087   0.209  1.00 70.45           O  
ANISOU 1208  O   LYS B  76     7035   7917  11815    121   -552   -157
ATOM   1209  CB  LYS B  76     -24.556  -8.837   2.273  1.00 56.76           C  
ANISOU 1209  CB  LYS B  76     5493   6395   9679    107   -661    -65
ATOM   1210  CG  LYS B  76     -24.565  -9.622   3.550  1.00 50.57           C  
ANISOU 1210  CG  LYS B  76     4823   5718   8674    102   -741    -23
ATOM   1211  CD  LYS B  76     -23.224 -10.237   3.906  1.00 58.03           C  
ANISOU 1211  CD  LYS B  76     5760   6773   9517     76   -559     32
ATOM   1212  CE  LYS B  76     -23.308 -10.951   5.271  1.00 57.92           C  
ANISOU 1212  CE  LYS B  76     5899   6856   9251     66   -631     65
ATOM   1213  NZ  LYS B  76     -22.020 -10.940   6.033  1.00 51.17           N1+
ANISOU 1213  NZ  LYS B  76     5109   6133   8200     49   -435    113
ATOM   1214  H   LYS B  76     -23.264  -6.874   4.130  1.00 74.16           H  
ATOM   1215  HA  LYS B  76     -22.826  -7.711   2.262  1.00 73.77           H  
ATOM   1216  HB2 LYS B  76     -25.478  -8.635   2.050  1.00 68.11           H  
ATOM   1217  HB3 LYS B  76     -24.164  -9.400   1.588  1.00 68.11           H  
ATOM   1218  HG2 LYS B  76     -24.821  -9.033   4.277  1.00 60.69           H  
ATOM   1219  HG3 LYS B  76     -25.208 -10.344   3.467  1.00 60.69           H  
ATOM   1220  HD2 LYS B  76     -22.974 -10.887   3.230  1.00 69.64           H  
ATOM   1221  HD3 LYS B  76     -22.551  -9.541   3.961  1.00 69.64           H  
ATOM   1222  HE2 LYS B  76     -23.978 -10.509   5.816  1.00 69.50           H  
ATOM   1223  HE3 LYS B  76     -23.558 -11.877   5.126  1.00 69.50           H  
ATOM   1224  HZ1 LYS B  76     -21.679 -10.119   6.043  1.00 61.40           H  
ATOM   1225  HZ2 LYS B  76     -22.160 -11.205   6.871  1.00 61.40           H  
ATOM   1226  HZ3 LYS B  76     -21.434 -11.491   5.649  1.00 61.40           H  
ATOM   1227  N   ASP B  77     -23.643  -5.441   1.119  1.00 50.21           N  
ANISOU 1227  N   ASP B  77     4494   5525   9058    128   -278   -100
ATOM   1228  CA  ASP B  77     -23.804  -4.543  -0.016  1.00 50.95           C  
ANISOU 1228  CA  ASP B  77     4490   5496   9372    132   -210   -152
ATOM   1229  C   ASP B  77     -22.499  -4.427  -0.756  1.00 54.50           C  
ANISOU 1229  C   ASP B  77     4892   5937   9878    112     65   -131
ATOM   1230  O   ASP B  77     -22.379  -3.656  -1.717  1.00 50.45           O  
ANISOU 1230  O   ASP B  77     4303   5323   9544    109    181   -167
ATOM   1231  CB  ASP B  77     -24.301  -3.165   0.444  1.00 53.25           C  
ANISOU 1231  CB  ASP B  77     4796   5806   9631    160   -243   -170
ATOM   1232  CG  ASP B  77     -23.244  -2.379   1.212  1.00 59.38           C  
ANISOU 1232  CG  ASP B  77     5618   6717  10226    166    -45   -122
ATOM   1233  OD1 ASP B  77     -22.299  -3.041   1.660  1.00 42.99           O  
ANISOU 1233  OD1 ASP B  77     3590   4735   8011    152     61    -70
ATOM   1234  OD2 ASP B  77     -23.353  -1.136   1.369  1.00 58.11           O1-
ANISOU 1234  OD2 ASP B  77     5453   6563  10065    186     -4   -138
ATOM   1235  H   ASP B  77     -23.189  -5.105   1.767  1.00 60.25           H  
ATOM   1236  HA  ASP B  77     -24.486  -4.879  -0.618  1.00 61.14           H  
ATOM   1237  HB2 ASP B  77     -24.555  -2.646  -0.335  1.00 63.90           H  
ATOM   1238  HB3 ASP B  77     -25.067  -3.285   1.027  1.00 63.90           H  
ATOM   1239  N   GLY B  78     -21.495  -5.140  -0.293  1.00 55.25           N  
ANISOU 1239  N   GLY B  78     5044   6131   9818     98    178    -72
ATOM   1240  CA  GLY B  78     -20.270  -5.107  -1.021  1.00 40.03           C  
ANISOU 1240  CA  GLY B  78     3100   4176   7932     82    432    -50
ATOM   1241  C   GLY B  78     -19.376  -3.972  -0.669  1.00 41.66           C  
ANISOU 1241  C   GLY B  78     3364   4452   8014     97    632    -23
ATOM   1242  O   GLY B  78     -18.309  -3.833  -1.280  1.00 43.64           O  
ANISOU 1242  O   GLY B  78     3633   4667   8280     89    860     -3
ATOM   1243  H   GLY B  78     -21.507  -5.629   0.414  1.00 66.30           H  
ATOM   1244  HA2 GLY B  78     -19.786  -5.931  -0.855  1.00 48.03           H  
ATOM   1245  HA3 GLY B  78     -20.471  -5.045  -1.968  1.00 48.03           H  
ATOM   1246  N   ARG B  79     -19.732  -3.191   0.366  1.00 40.81           N  
ANISOU 1246  N   ARG B  79     3303   4439   7764    122    555    -20
ATOM   1247  CA  ARG B  79     -18.874  -2.144   0.861  1.00 37.96           C  
ANISOU 1247  CA  ARG B  79     3012   4151   7259    144    727      4
ATOM   1248  C   ARG B  79     -18.814  -2.209   2.381  1.00 40.18           C  
ANISOU 1248  C   ARG B  79     3379   4582   7307    162    643     39
ATOM   1249  O   ARG B  79     -19.828  -2.425   3.066  1.00 39.36           O  
ANISOU 1249  O   ARG B  79     3268   4508   7180    164    432     27
ATOM   1250  CB  ARG B  79     -19.372  -0.754   0.365  1.00 45.24           C  
ANISOU 1250  CB  ARG B  79     3883   4999   8308    161    755    -46
ATOM   1251  CG  ARG B  79     -19.157  -0.533  -1.211  1.00 60.93           C  
ANISOU 1251  CG  ARG B  79     5788   6821  10541    141    906    -82
ATOM   1252  CD  ARG B  79     -20.294  -1.058  -2.123  1.00 67.07           C  
ANISOU 1252  CD  ARG B  79     6441   7460  11582    122    736   -140
ATOM   1253  NE  ARG B  79     -21.562  -0.298  -2.189  1.00 73.63           N  
ANISOU 1253  NE  ARG B  79     7206   8229  12540    139    556   -200
ATOM   1254  CZ  ARG B  79     -21.876   0.843  -1.561  1.00 74.82           C  
ANISOU 1254  CZ  ARG B  79     7385   8433  12612    166    529   -209
ATOM   1255  NH1 ARG B  79     -23.072   1.367  -1.748  1.00 77.00           N  
ANISOU 1255  NH1 ARG B  79     7602   8630  13027    180    351   -266
ATOM   1256  NH2 ARG B  79     -21.037   1.475  -0.761  1.00 77.82           N1+
ANISOU 1256  NH2 ARG B  79     7855   8930  12782    184    667   -167
ATOM   1257  H   ARG B  79     -20.476  -3.262   0.790  1.00 48.97           H  
ATOM   1258  HA  ARG B  79     -17.965  -2.267   0.547  1.00 45.55           H  
ATOM   1259  HB2 ARG B  79     -20.320  -0.675   0.551  1.00 54.29           H  
ATOM   1260  HB3 ARG B  79     -18.882  -0.060   0.834  1.00 54.29           H  
ATOM   1261  HG2 ARG B  79     -19.072   0.418  -1.377  1.00 73.11           H  
ATOM   1262  HG3 ARG B  79     -18.343  -0.990  -1.475  1.00 73.11           H  
ATOM   1263  HD2 ARG B  79     -19.948  -1.095  -3.029  1.00 80.48           H  
ATOM   1264  HD3 ARG B  79     -20.524  -1.950  -1.820  1.00 80.48           H  
ATOM   1265  HE  ARG B  79     -22.173  -0.629  -2.695  1.00 88.35           H  
ATOM   1266 HH11 ARG B  79     -23.637   0.977  -2.267  1.00 92.41           H  
ATOM   1267 HH12 ARG B  79     -23.288   2.099  -1.350  1.00 92.41           H  
ATOM   1268 HH21 ARG B  79     -20.250   1.157  -0.623  1.00 93.38           H  
ATOM   1269 HH22 ARG B  79     -21.279   2.206  -0.376  1.00 93.38           H  
ATOM   1270  N   ILE B  80     -17.654  -1.866   2.880  1.00 31.14           N  
ANISOU 1270  N   ILE B  80     2324   3512   5997    178    815     76
ATOM   1271  CA  ILE B  80     -17.526  -1.510   4.296  1.00 31.69           C  
ANISOU 1271  CA  ILE B  80     2512   3706   5825    197    748     94
ATOM   1272  C   ILE B  80     -17.680   0.010   4.512  1.00 35.46           C  
ANISOU 1272  C   ILE B  80     3012   4185   6278    227    786     64
ATOM   1273  O   ILE B  80     -16.761   0.800   4.258  1.00 37.18           O  
ANISOU 1273  O   ILE B  80     3288   4393   6447    251    976     68
ATOM   1274  CB  ILE B  80     -16.243  -2.045   4.892  1.00 36.33           C  
ANISOU 1274  CB  ILE B  80     3253   4373   6179    199    840    140
ATOM   1275  CG1 ILE B  80     -16.262  -3.566   4.760  1.00 36.79           C  
ANISOU 1275  CG1 ILE B  80     3283   4430   6267    168    773    165
ATOM   1276  CG2 ILE B  80     -16.105  -1.621   6.361  1.00 36.02           C  
ANISOU 1276  CG2 ILE B  80     3357   4445   5882    213    745    142
ATOM   1277  CD1 ILE B  80     -14.940  -4.144   5.028  1.00 38.24           C  
ANISOU 1277  CD1 ILE B  80     3593   4658   6278    174    884    208
ATOM   1278  H   ILE B  80     -16.922  -1.828   2.430  1.00 37.37           H  
ATOM   1279  HA  ILE B  80     -18.282  -1.908   4.756  1.00 38.03           H  
ATOM   1280  HB  ILE B  80     -15.479  -1.681   4.417  1.00 43.60           H  
ATOM   1281 HG12 ILE B  80     -16.892  -3.936   5.398  1.00 44.15           H  
ATOM   1282 HG13 ILE B  80     -16.524  -3.807   3.858  1.00 44.15           H  
ATOM   1283 HG21 ILE B  80     -15.391  -2.132   6.772  1.00 43.22           H  
ATOM   1284 HG22 ILE B  80     -15.899  -0.674   6.399  1.00 43.22           H  
ATOM   1285 HG23 ILE B  80     -16.942  -1.795   6.820  1.00 43.22           H  
ATOM   1286 HD11 ILE B  80     -14.971  -5.099   4.857  1.00 45.89           H  
ATOM   1287 HD12 ILE B  80     -14.288  -3.724   4.445  1.00 45.89           H  
ATOM   1288 HD13 ILE B  80     -14.707  -3.981   5.956  1.00 45.89           H  
ATOM   1289  N   GLU B  81     -18.756   0.356   5.190  1.00 30.75           N  
ANISOU 1289  N   GLU B  81     2412   3611   5659    228    598     41
ATOM   1290  CA  GLU B  81     -18.965   1.722   5.674  1.00 34.90           C  
ANISOU 1290  CA  GLU B  81     2982   4156   6122    254    597     16
ATOM   1291  C   GLU B  81     -18.462   1.885   7.109  1.00 38.56           C  
ANISOU 1291  C   GLU B  81     3615   4738   6300    257    560     35
ATOM   1292  O   GLU B  81     -18.055   0.930   7.783  1.00 29.72           O  
ANISOU 1292  O   GLU B  81     2571   3683   5038    239    520     64
ATOM   1293  CB  GLU B  81     -20.453   2.079   5.514  1.00 40.30           C  
ANISOU 1293  CB  GLU B  81     3570   4774   6968    257    416    -24
ATOM   1294  CG  GLU B  81     -21.424   1.331   6.490  1.00 34.00           C  
ANISOU 1294  CG  GLU B  81     2842   4017   6059    235    186    -14
ATOM   1295  CD  GLU B  81     -22.861   1.854   6.431  1.00 50.82           C  
ANISOU 1295  CD  GLU B  81     4931   6072   8307    249      2    -52
ATOM   1296  OE1 GLU B  81     -23.599   1.339   5.570  1.00 52.96           O  
ANISOU 1296  OE1 GLU B  81     5092   6243   8786    252   -103    -75
ATOM   1297  OE2 GLU B  81     -23.222   2.756   7.229  1.00 55.05           O1-
ANISOU 1297  OE2 GLU B  81     5547   6638   8732    259    -44    -60
ATOM   1298  H   GLU B  81     -19.395  -0.185   5.389  1.00 36.90           H  
ATOM   1299  HA  GLU B  81     -18.449   2.355   5.150  1.00 41.88           H  
ATOM   1300  HB2 GLU B  81     -20.559   3.030   5.671  1.00 48.36           H  
ATOM   1301  HB3 GLU B  81     -20.725   1.860   4.609  1.00 48.36           H  
ATOM   1302  HG2 GLU B  81     -21.440   0.389   6.258  1.00 40.80           H  
ATOM   1303  HG3 GLU B  81     -21.103   1.442   7.399  1.00 40.80           H  
ATOM   1304  N   PHE B  82     -18.412   3.146   7.559  1.00 34.16           N  
ANISOU 1304  N   PHE B  82     3111   4198   5671    282    585     13
ATOM   1305  CA  PHE B  82     -17.677   3.403   8.793  1.00 28.68           C  
ANISOU 1305  CA  PHE B  82     2566   3597   4734    291    580     21
ATOM   1306  C   PHE B  82     -18.311   2.676   9.979  1.00 25.47           C  
ANISOU 1306  C   PHE B  82     2202   3253   4223    258    408     28
ATOM   1307  O   PHE B  82     -17.587   2.155  10.835  1.00 30.79           O  
ANISOU 1307  O   PHE B  82     2965   3995   4739    253    403     41
ATOM   1308  CB  PHE B  82     -17.557   4.914   9.074  1.00 27.98           C  
ANISOU 1308  CB  PHE B  82     2525   3507   4597    324    625    -12
ATOM   1309  CG  PHE B  82     -16.763   5.188  10.340  1.00 29.05           C  
ANISOU 1309  CG  PHE B  82     2806   3725   4506    337    604    -15
ATOM   1310  CD1 PHE B  82     -15.411   4.929  10.399  1.00 26.83           C  
ANISOU 1310  CD1 PHE B  82     2632   3469   4094    362    700      0
ATOM   1311  CD2 PHE B  82     -17.402   5.690  11.484  1.00 32.52           C  
ANISOU 1311  CD2 PHE B  82     3277   4204   4876    326    477    -39
ATOM   1312  CE1 PHE B  82     -14.700   5.118  11.542  1.00 33.95           C  
ANISOU 1312  CE1 PHE B  82     3655   4431   4815    380    649    -14
ATOM   1313  CE2 PHE B  82     -16.661   5.873  12.655  1.00 28.22           C  
ANISOU 1313  CE2 PHE B  82     2841   3721   4159    336    448    -53
ATOM   1314  CZ  PHE B  82     -15.317   5.613  12.664  1.00 29.88           C  
ANISOU 1314  CZ  PHE B  82     3143   3952   4257    366    524    -45
ATOM   1315  H   PHE B  82     -18.776   3.830   7.187  1.00 40.99           H  
ATOM   1316  HA  PHE B  82     -16.774   3.067   8.677  1.00 34.42           H  
ATOM   1317  HB2 PHE B  82     -17.103   5.342   8.331  1.00 33.57           H  
ATOM   1318  HB3 PHE B  82     -18.443   5.291   9.183  1.00 33.57           H  
ATOM   1319  HD1 PHE B  82     -14.974   4.617   9.639  1.00 32.20           H  
ATOM   1320  HD2 PHE B  82     -18.307   5.898  11.462  1.00 39.03           H  
ATOM   1321  HE1 PHE B  82     -13.794   4.912  11.565  1.00 40.75           H  
ATOM   1322  HE2 PHE B  82     -17.083   6.172  13.428  1.00 33.86           H  
ATOM   1323  HZ  PHE B  82     -14.820   5.771  13.434  1.00 35.86           H  
ATOM   1324  N   SER B  83     -19.643   2.717  10.104  1.00 27.74           N  
ANISOU 1324  N   SER B  83     2443   3507   4589    241    270     14
ATOM   1325  CA  SER B  83     -20.336   1.980  11.160  1.00 32.77           C  
ANISOU 1325  CA  SER B  83     3141   4181   5131    207    131     23
ATOM   1326  C   SER B  83     -19.913   0.505  11.235  1.00 32.69           C  
ANISOU 1326  C   SER B  83     3144   4202   5077    183    126     52
ATOM   1327  O   SER B  83     -19.710  -0.045  12.321  1.00 27.86           O  
ANISOU 1327  O   SER B  83     2609   3649   4328    163     93     58
ATOM   1328  CB  SER B  83     -21.828   2.071  10.902  1.00 38.40           C  
ANISOU 1328  CB  SER B  83     3815   4817   5956    200    -10      9
ATOM   1329  OG  SER B  83     -22.498   1.332  11.885  1.00 44.52           O  
ANISOU 1329  OG  SER B  83     4678   5612   6624    168   -121     20
ATOM   1330  H   SER B  83     -20.169   3.164   9.591  1.00 33.29           H  
ATOM   1331  HA  SER B  83     -20.112   2.383  12.014  1.00 39.33           H  
ATOM   1332  HB2 SER B  83     -22.110   2.999  10.945  1.00 46.07           H  
ATOM   1333  HB3 SER B  83     -22.030   1.704  10.027  1.00 46.07           H  
ATOM   1334  HG  SER B  83     -22.256   0.528  11.855  1.00 53.42           H  
ATOM   1335  N   GLU B  84     -19.876  -0.163  10.098  1.00 30.98           N  
ANISOU 1335  N   GLU B  84     2842   3933   4995    183    153     64
ATOM   1336  CA  GLU B  84     -19.375  -1.539  10.065  1.00 24.73           C  
ANISOU 1336  CA  GLU B  84     2060   3166   4170    164    161     92
ATOM   1337  C   GLU B  84     -17.928  -1.623  10.490  1.00 26.15           C  
ANISOU 1337  C   GLU B  84     2313   3413   4211    177    276    108
ATOM   1338  O   GLU B  84     -17.529  -2.540  11.233  1.00 33.49           O  
ANISOU 1338  O   GLU B  84     3300   4395   5030    161    247    121
ATOM   1339  CB  GLU B  84     -19.552  -2.049   8.627  1.00 26.35           C  
ANISOU 1339  CB  GLU B  84     2143   3285   4582    164    186     95
ATOM   1340  CG  GLU B  84     -21.026  -2.271   8.267  1.00 32.64           C  
ANISOU 1340  CG  GLU B  84     2880   4002   5520    156     16     73
ATOM   1341  CD  GLU B  84     -21.230  -2.645   6.758  1.00 35.76           C  
ANISOU 1341  CD  GLU B  84     3121   4290   6177    161     28     59
ATOM   1342  OE1 GLU B  84     -20.354  -2.246   5.933  1.00 31.21           O  
ANISOU 1342  OE1 GLU B  84     2474   3689   5695    172    204     60
ATOM   1343  OE2 GLU B  84     -22.229  -3.345   6.435  1.00 38.62           O1-
ANISOU 1343  OE2 GLU B  84     3443   4583   6646    155   -134     43
ATOM   1344  H   GLU B  84     -20.130   0.144   9.335  1.00 37.17           H  
ATOM   1345  HA  GLU B  84     -19.876  -2.096  10.681  1.00 29.67           H  
ATOM   1346  HB2 GLU B  84     -19.184  -1.397   8.010  1.00 31.61           H  
ATOM   1347  HB3 GLU B  84     -19.086  -2.895   8.530  1.00 31.61           H  
ATOM   1348  HG2 GLU B  84     -21.378  -2.997   8.805  1.00 39.17           H  
ATOM   1349  HG3 GLU B  84     -21.521  -1.456   8.443  1.00 39.17           H  
ATOM   1350  N   PHE B  85     -17.090  -0.769   9.912  1.00 33.46           N  
ANISOU 1350  N   PHE B  85     3243   4323   5148    209    412    106
ATOM   1351  CA  PHE B  85     -15.673  -0.805  10.208  1.00 27.42           C  
ANISOU 1351  CA  PHE B  85     2578   3600   4241    234    511    120
ATOM   1352  C   PHE B  85     -15.425  -0.667  11.699  1.00 33.07           C  
ANISOU 1352  C   PHE B  85     3386   4391   4786    236    427    101
ATOM   1353  O   PHE B  85     -14.576  -1.384  12.266  1.00 26.39           O  
ANISOU 1353  O   PHE B  85     2607   3585   3834    241    421    110
ATOM   1354  CB  PHE B  85     -14.996   0.298   9.382  1.00 29.05           C  
ANISOU 1354  CB  PHE B  85     2803   3758   4477    273    670    115
ATOM   1355  CG  PHE B  85     -13.559   0.525   9.710  1.00 32.97           C  
ANISOU 1355  CG  PHE B  85     3448   4280   4801    313    760    123
ATOM   1356  CD1 PHE B  85     -12.565  -0.194   9.054  1.00 41.04           C  
ANISOU 1356  CD1 PHE B  85     4521   5271   5800    324    875    158
ATOM   1357  CD2 PHE B  85     -13.190   1.520  10.605  1.00 41.57           C  
ANISOU 1357  CD2 PHE B  85     4635   5405   5754    345    729     92
ATOM   1358  CE1 PHE B  85     -11.216   0.016   9.342  1.00 42.07           C  
ANISOU 1358  CE1 PHE B  85     4824   5408   5754    371    942    166
ATOM   1359  CE2 PHE B  85     -11.845   1.736  10.905  1.00 39.40           C  
ANISOU 1359  CE2 PHE B  85     4518   5137   5314    393    783     93
ATOM   1360  CZ  PHE B  85     -10.860   0.995  10.254  1.00 43.94           C  
ANISOU 1360  CZ  PHE B  85     5165   5678   5850    409    888    131
ATOM   1361  H   PHE B  85     -17.318  -0.162   9.348  1.00 40.15           H  
ATOM   1362  HA  PHE B  85     -15.281  -1.654   9.954  1.00 32.90           H  
ATOM   1363  HB2 PHE B  85     -15.048   0.058   8.444  1.00 34.86           H  
ATOM   1364  HB3 PHE B  85     -15.465   1.132   9.538  1.00 34.86           H  
ATOM   1365  HD1 PHE B  85     -12.803  -0.825   8.414  1.00 49.24           H  
ATOM   1366  HD2 PHE B  85     -13.844   2.046  11.008  1.00 49.88           H  
ATOM   1367  HE1 PHE B  85     -10.561  -0.496   8.925  1.00 50.49           H  
ATOM   1368  HE2 PHE B  85     -11.606   2.373  11.538  1.00 47.28           H  
ATOM   1369  HZ  PHE B  85      -9.962   1.156  10.433  1.00 52.72           H  
ATOM   1370  N   ILE B  86     -16.166   0.236  12.363  1.00 23.61           N  
ANISOU 1370  N   ILE B  86     2189   3203   3578    232    360     71
ATOM   1371  CA  ILE B  86     -15.734   0.598  13.714  1.00 20.63           C  
ANISOU 1371  CA  ILE B  86     1894   2881   3064    239    311     43
ATOM   1372  C   ILE B  86     -16.212  -0.465  14.651  1.00 22.25           C  
ANISOU 1372  C   ILE B  86     2095   3118   3239    198    217     42
ATOM   1373  O   ILE B  86     -15.537  -0.779  15.653  1.00 26.85           O  
ANISOU 1373  O   ILE B  86     2727   3741   3733    200    191     23
ATOM   1374  CB  ILE B  86     -16.239   2.025  14.140  1.00 22.50           C  
ANISOU 1374  CB  ILE B  86     2140   3110   3299    250    289      7
ATOM   1375  CG1 ILE B  86     -15.509   2.472  15.425  1.00 24.34           C  
ANISOU 1375  CG1 ILE B  86     2453   3387   3409    267    253    -32
ATOM   1376  CG2 ILE B  86     -17.735   2.101  14.310  1.00 23.55           C  
ANISOU 1376  CG2 ILE B  86     2221   3218   3510    213    203      3
ATOM   1377  CD1 ILE B  86     -14.057   2.738  15.310  1.00 28.28           C  
ANISOU 1377  CD1 ILE B  86     3042   3892   3813    321    311    -39
ATOM   1378  H   ILE B  86     -16.875   0.627  12.072  1.00 28.33           H  
ATOM   1379  HA  ILE B  86     -14.765   0.652  13.733  1.00 24.76           H  
ATOM   1380  HB  ILE B  86     -16.024   2.632  13.414  1.00 27.00           H  
ATOM   1381 HG12 ILE B  86     -15.924   3.292  15.736  1.00 29.21           H  
ATOM   1382 HG13 ILE B  86     -15.617   1.774  16.090  1.00 29.21           H  
ATOM   1383 HG21 ILE B  86     -17.992   3.029  14.419  1.00 28.26           H  
ATOM   1384 HG22 ILE B  86     -18.161   1.729  13.522  1.00 28.26           H  
ATOM   1385 HG23 ILE B  86     -17.989   1.592  15.095  1.00 28.26           H  
ATOM   1386 HD11 ILE B  86     -13.757   3.204  16.106  1.00 33.94           H  
ATOM   1387 HD12 ILE B  86     -13.587   1.894  15.224  1.00 33.94           H  
ATOM   1388 HD13 ILE B  86     -13.897   3.287  14.526  1.00 33.94           H  
ATOM   1389  N   GLN B  87     -17.367  -1.050  14.367  1.00 22.64           N  
ANISOU 1389  N   GLN B  87     2094   3138   3368    162    161     57
ATOM   1390  CA  GLN B  87     -17.909  -2.121  15.178  1.00 22.79           C  
ANISOU 1390  CA  GLN B  87     2131   3173   3355    121     89     58
ATOM   1391  C   GLN B  87     -17.055  -3.374  15.041  1.00 25.58           C  
ANISOU 1391  C   GLN B  87     2486   3549   3682    122    113     78
ATOM   1392  O   GLN B  87     -16.760  -4.057  16.033  1.00 24.12           O  
ANISOU 1392  O   GLN B  87     2333   3398   3432    106     89     64
ATOM   1393  CB  GLN B  87     -19.351  -2.379  14.764  1.00 28.02           C  
ANISOU 1393  CB  GLN B  87     2771   3778   4096     95     14     68
ATOM   1394  CG  GLN B  87     -20.254  -1.243  15.305  1.00 45.64           C  
ANISOU 1394  CG  GLN B  87     5033   5986   6321     90    -28     45
ATOM   1395  CD  GLN B  87     -21.731  -1.473  15.137  1.00 43.56           C  
ANISOU 1395  CD  GLN B  87     4794   5655   6104     70   -129     51
ATOM   1396  OE1 GLN B  87     -22.317  -0.724  14.214  1.00 40.63           O  
ANISOU 1396  OE1 GLN B  87     4494   5270   5674     38   -176     55
ATOM   1397  NE2 GLN B  87     -22.357  -2.291  15.831  1.00 42.43           N  
ANISOU 1397  NE2 GLN B  87     4602   5453   6066     94   -163     48
ATOM   1398  H   GLN B  87     -17.865  -0.844  13.697  1.00 27.16           H  
ATOM   1399  HA  GLN B  87     -17.911  -1.866  16.114  1.00 27.35           H  
ATOM   1400  HB2 GLN B  87     -19.416  -2.399  13.797  1.00 33.62           H  
ATOM   1401  HB3 GLN B  87     -19.653  -3.224  15.134  1.00 33.62           H  
ATOM   1402  HG2 GLN B  87     -20.082  -1.138  16.254  1.00 54.76           H  
ATOM   1403  HG3 GLN B  87     -20.032  -0.423  14.835  1.00 54.76           H  
ATOM   1404 HE21 GLN B  87     -21.875  -2.828  16.536  1.00 50.91           H  
ATOM   1405 HE22 GLN B  87     -23.349  -2.418  15.689  1.00 50.91           H  
ATOM   1406  N   ALA B  88     -16.667  -3.724  13.832  1.00 28.77           N  
ANISOU 1406  N   ALA B  88     2852   3928   4152    137    166    108
ATOM   1407  CA  ALA B  88     -15.729  -4.846  13.686  1.00 29.25           C  
ANISOU 1407  CA  ALA B  88     2928   4006   4181    142    198    129
ATOM   1408  C   ALA B  88     -14.400  -4.605  14.413  1.00 27.58           C  
ANISOU 1408  C   ALA B  88     2790   3836   3852    177    227    113
ATOM   1409  O   ALA B  88     -13.850  -5.532  15.039  1.00 26.13           O  
ANISOU 1409  O   ALA B  88     2633   3679   3616    174    197    109
ATOM   1410  CB  ALA B  88     -15.470  -5.081  12.201  1.00 27.30           C  
ANISOU 1410  CB  ALA B  88     2629   3708   4037    153    276    162
ATOM   1411  H   ALA B  88     -16.914  -3.352  13.098  1.00 34.53           H  
ATOM   1412  HA  ALA B  88     -16.133  -5.634  14.083  1.00 35.11           H  
ATOM   1413  HB1 ALA B  88     -14.849  -5.820  12.103  1.00 32.76           H  
ATOM   1414  HB2 ALA B  88     -16.310  -5.293  11.764  1.00 32.76           H  
ATOM   1415  HB3 ALA B  88     -15.091  -4.276  11.816  1.00 32.76           H  
ATOM   1416  N   LEU B  89     -13.830  -3.404  14.329  1.00 23.70           N  
ANISOU 1416  N   LEU B  89     2342   3342   3322    216    275     99
ATOM   1417  CA  LEU B  89     -12.568  -3.157  15.028  1.00 24.72           C  
ANISOU 1417  CA  LEU B  89     2563   3495   3336    260    271     76
ATOM   1418  C   LEU B  89     -12.771  -3.238  16.536  1.00 26.10           C  
ANISOU 1418  C   LEU B  89     2734   3706   3477    242    172     26
ATOM   1419  O   LEU B  89     -11.906  -3.724  17.272  1.00 26.24           O  
ANISOU 1419  O   LEU B  89     2790   3740   3441    263    128      2
ATOM   1420  CB  LEU B  89     -12.028  -1.781  14.656  1.00 26.13           C  
ANISOU 1420  CB  LEU B  89     2806   3651   3473    307    335     64
ATOM   1421  CG  LEU B  89     -10.623  -1.311  14.964  1.00 42.42           C  
ANISOU 1421  CG  LEU B  89     5003   5707   5406    373    343     45
ATOM   1422  CD1 LEU B  89      -9.592  -2.396  14.664  1.00 43.75           C  
ANISOU 1422  CD1 LEU B  89     5241   5864   5519    396    363     76
ATOM   1423  CD2 LEU B  89     -10.382  -0.040  14.103  1.00 52.37           C  
ANISOU 1423  CD2 LEU B  89     6324   6923   6652    411    453     50
ATOM   1424  H   LEU B  89     -14.140  -2.733  13.888  1.00 28.44           H  
ATOM   1425  HA  LEU B  89     -11.919  -3.826  14.758  1.00 29.67           H  
ATOM   1426  HB2 LEU B  89     -12.112  -1.709  13.692  1.00 31.36           H  
ATOM   1427  HB3 LEU B  89     -12.609  -1.136  15.089  1.00 31.36           H  
ATOM   1428  HG  LEU B  89     -10.516  -1.108  15.907  1.00 50.90           H  
ATOM   1429 HD11 LEU B  89      -8.703  -2.014  14.731  1.00 52.50           H  
ATOM   1430 HD12 LEU B  89      -9.692  -3.114  15.308  1.00 52.50           H  
ATOM   1431 HD13 LEU B  89      -9.741  -2.733  13.767  1.00 52.50           H  
ATOM   1432 HD21 LEU B  89      -9.501   0.314  14.302  1.00 62.85           H  
ATOM   1433 HD22 LEU B  89     -10.439  -0.279  13.165  1.00 62.85           H  
ATOM   1434 HD23 LEU B  89     -11.060   0.620  14.319  1.00 62.85           H  
ATOM   1435  N   SER B  90     -13.919  -2.792  17.017  1.00 26.18           N  
ANISOU 1435  N   SER B  90     2698   3717   3533    204    138      7
ATOM   1436  CA  SER B  90     -14.186  -2.828  18.445  1.00 27.29           C  
ANISOU 1436  CA  SER B  90     2831   3875   3663    178     76    -42
ATOM   1437  C   SER B  90     -14.249  -4.264  18.969  1.00 25.94           C  
ANISOU 1437  C   SER B  90     2638   3714   3504    145     51    -42
ATOM   1438  O   SER B  90     -13.595  -4.594  19.969  1.00 24.49           O  
ANISOU 1438  O   SER B  90     2457   3542   3307    153     15    -86
ATOM   1439  CB  SER B  90     -15.479  -2.054  18.735  1.00 22.80           C  
ANISOU 1439  CB  SER B  90     2241   3289   3135    141     65    -53
ATOM   1440  OG  SER B  90     -15.905  -2.309  20.061  1.00 24.85           O  
ANISOU 1440  OG  SER B  90     2492   3548   3401    101     34    -94
ATOM   1441  H   SER B  90     -14.557  -2.465  16.543  1.00 31.42           H  
ATOM   1442  HA  SER B  90     -13.464  -2.390  18.923  1.00 32.75           H  
ATOM   1443  HB2 SER B  90     -15.313  -1.103  18.631  1.00 27.37           H  
ATOM   1444  HB3 SER B  90     -16.170  -2.339  18.117  1.00 27.37           H  
ATOM   1445  HG  SER B  90     -16.049  -3.131  20.163  1.00 29.82           H  
ATOM   1446  N   VAL B  91     -14.986  -5.152  18.292  1.00 23.35           N  
ANISOU 1446  N   VAL B  91     2287   3374   3211    114     63      0
ATOM   1447  CA  VAL B  91     -15.056  -6.556  18.733  1.00 25.37           C  
ANISOU 1447  CA  VAL B  91     2533   3633   3472     85     45      0
ATOM   1448  C   VAL B  91     -13.697  -7.244  18.588  1.00 23.53           C  
ANISOU 1448  C   VAL B  91     2314   3418   3210    124     46      4
ATOM   1449  O   VAL B  91     -13.219  -7.901  19.525  1.00 24.94           O  
ANISOU 1449  O   VAL B  91     2488   3606   3384    123     17    -33
ATOM   1450  CB  VAL B  91     -16.153  -7.331  17.964  1.00 31.66           C  
ANISOU 1450  CB  VAL B  91     3319   4401   4308     50     40     41
ATOM   1451  CG1 VAL B  91     -16.259  -8.747  18.543  1.00 35.02           C  
ANISOU 1451  CG1 VAL B  91     3751   4827   4728     21     27     34
ATOM   1452  CG2 VAL B  91     -17.497  -6.659  18.077  1.00 44.23           C  
ANISOU 1452  CG2 VAL B  91     4925   5960   5918     21     18     38
ATOM   1453  H   VAL B  91     -15.449  -4.976  17.588  1.00 28.02           H  
ATOM   1454  HA  VAL B  91     -15.294  -6.552  19.674  1.00 30.44           H  
ATOM   1455  HB  VAL B  91     -15.910  -7.357  17.025  1.00 37.99           H  
ATOM   1456 HG11 VAL B  91     -17.061  -9.170  18.198  1.00 42.02           H  
ATOM   1457 HG12 VAL B  91     -15.476  -9.256  18.278  1.00 42.02           H  
ATOM   1458 HG13 VAL B  91     -16.305  -8.690  19.510  1.00 42.02           H  
ATOM   1459 HG21 VAL B  91     -18.156  -7.190  17.603  1.00 53.07           H  
ATOM   1460 HG22 VAL B  91     -17.739  -6.591  19.014  1.00 53.07           H  
ATOM   1461 HG23 VAL B  91     -17.442  -5.774  17.685  1.00 53.07           H  
ATOM   1462  N   THR B  92     -13.028  -7.056  17.456  1.00 26.88           N  
ANISOU 1462  N   THR B  92     2761   3834   3618    162     85     43
ATOM   1463  CA  THR B  92     -11.824  -7.833  17.228  1.00 26.89           C  
ANISOU 1463  CA  THR B  92     2800   3835   3580    198     90     57
ATOM   1464  C   THR B  92     -10.668  -7.324  18.040  1.00 31.15           C  
ANISOU 1464  C   THR B  92     3400   4382   4055    250     45     10
ATOM   1465  O   THR B  92      -9.807  -8.098  18.417  1.00 30.75           O  
ANISOU 1465  O   THR B  92     3375   4329   3980    276      3     -3
ATOM   1466  CB  THR B  92     -11.397  -7.869  15.763  1.00 28.65           C  
ANISOU 1466  CB  THR B  92     3048   4030   3809    220    169    115
ATOM   1467  OG1 THR B  92     -11.031  -6.568  15.274  1.00 28.05           O  
ANISOU 1467  OG1 THR B  92     3019   3936   3702    257    224    117
ATOM   1468  CG2 THR B  92     -12.499  -8.523  14.965  1.00 28.34           C  
ANISOU 1468  CG2 THR B  92     2934   3969   3863    171    184    149
ATOM   1469  H   THR B  92     -13.242  -6.509  16.829  1.00 32.26           H  
ATOM   1470  HA  THR B  92     -12.047  -8.740  17.488  1.00 32.26           H  
ATOM   1471  HB  THR B  92     -10.591  -8.398  15.650  1.00 34.38           H  
ATOM   1472  HG1 THR B  92     -11.683  -6.043  15.339  1.00 33.66           H  
ATOM   1473 HG21 THR B  92     -12.244  -8.577  14.030  1.00 34.00           H  
ATOM   1474 HG22 THR B  92     -12.663  -9.419  15.298  1.00 34.00           H  
ATOM   1475 HG23 THR B  92     -13.315  -8.006  15.040  1.00 34.00           H  
ATOM   1476  N   SER B  93     -10.639  -6.027  18.366  1.00 22.87           N  
ANISOU 1476  N   SER B  93     2375   3332   2983    271     35    -21
ATOM   1477  CA  SER B  93      -9.520  -5.556  19.155  1.00 25.16           C  
ANISOU 1477  CA  SER B  93     2728   3614   3217    329    -36    -75
ATOM   1478  C   SER B  93      -9.813  -5.418  20.641  1.00 28.02           C  
ANISOU 1478  C   SER B  93     3026   3984   3638    307   -114   -154
ATOM   1479  O   SER B  93      -8.860  -5.424  21.430  1.00 26.49           O  
ANISOU 1479  O   SER B  93     2857   3773   3436    353   -203   -212
ATOM   1480  CB  SER B  93      -8.991  -4.206  18.637  1.00 32.93           C  
ANISOU 1480  CB  SER B  93     3805   4577   4127    383     -8    -73
ATOM   1481  OG  SER B  93      -9.833  -3.142  19.034  1.00 39.93           O  
ANISOU 1481  OG  SER B  93     4647   5473   5052    358     -9   -103
ATOM   1482  H   SER B  93     -11.227  -5.439  18.147  1.00 27.45           H  
ATOM   1483  HA  SER B  93      -8.811  -6.209  19.051  1.00 30.19           H  
ATOM   1484  HB2 SER B  93      -8.104  -4.056  19.000  1.00 39.51           H  
ATOM   1485  HB3 SER B  93      -8.954  -4.233  17.668  1.00 39.51           H  
ATOM   1486  HG  SER B  93     -10.545  -3.157  18.587  1.00 47.92           H  
ATOM   1487  N   ARG B  94     -11.102  -5.242  21.059  1.00 27.12           N  
ANISOU 1487  N   ARG B  94     2836   3879   3591    241    -86   -162
ATOM   1488  CA  ARG B  94     -11.407  -4.954  22.461  1.00 23.61           C  
ANISOU 1488  CA  ARG B  94     2334   3425   3214    215   -128   -239
ATOM   1489  C   ARG B  94     -12.514  -5.790  23.053  1.00 25.54           C  
ANISOU 1489  C   ARG B  94     2512   3663   3528    140    -86   -243
ATOM   1490  O   ARG B  94     -12.790  -5.687  24.257  1.00 23.13           O  
ANISOU 1490  O   ARG B  94     2156   3336   3297    108    -90   -308
ATOM   1491  CB  ARG B  94     -11.756  -3.464  22.658  1.00 21.25           C  
ANISOU 1491  CB  ARG B  94     2046   3117   2913    219   -129   -264
ATOM   1492  CG  ARG B  94     -10.666  -2.503  22.289  1.00 23.37           C  
ANISOU 1492  CG  ARG B  94     2397   3376   3105    297   -173   -277
ATOM   1493  CD  ARG B  94     -11.026  -1.024  22.596  1.00 24.46           C  
ANISOU 1493  CD  ARG B  94     2542   3502   3249    301   -180   -312
ATOM   1494  NE  ARG B  94      -9.829  -0.183  22.498  1.00 25.95           N  
ANISOU 1494  NE  ARG B  94     2830   3669   3360    384   -243   -344
ATOM   1495  CZ  ARG B  94      -9.832   1.119  22.736  1.00 31.13           C  
ANISOU 1495  CZ  ARG B  94     3516   4309   4005    407   -267   -383
ATOM   1496  NH1 ARG B  94     -10.957   1.718  23.038  1.00 26.28           N  
ANISOU 1496  NH1 ARG B  94     2833   3697   3454    351   -229   -389
ATOM   1497  NH2 ARG B  94      -8.730   1.814  22.587  1.00 27.75           N1+
ANISOU 1497  NH2 ARG B  94     3206   3851   3487    489   -327   -411
ATOM   1498  H   ARG B  94     -11.792  -5.288  20.548  1.00 32.55           H  
ATOM   1499  HA  ARG B  94     -10.601  -5.143  22.967  1.00 28.34           H  
ATOM   1500  HB2 ARG B  94     -12.527  -3.255  22.107  1.00 25.51           H  
ATOM   1501  HB3 ARG B  94     -11.968  -3.319  23.593  1.00 25.51           H  
ATOM   1502  HG2 ARG B  94      -9.866  -2.725  22.791  1.00 28.04           H  
ATOM   1503  HG3 ARG B  94     -10.490  -2.575  21.337  1.00 28.04           H  
ATOM   1504  HD2 ARG B  94     -11.680  -0.708  21.953  1.00 29.35           H  
ATOM   1505  HD3 ARG B  94     -11.382  -0.955  23.494  1.00 29.35           H  
ATOM   1506  HE  ARG B  94      -9.087  -0.555  22.276  1.00 31.14           H  
ATOM   1507 HH11 ARG B  94     -11.687   1.265  23.083  1.00 31.53           H  
ATOM   1508 HH12 ARG B  94     -10.966   2.564  23.194  1.00 31.53           H  
ATOM   1509 HH21 ARG B  94      -8.006   1.424  22.336  1.00 33.30           H  
ATOM   1510 HH22 ARG B  94      -8.732   2.660  22.741  1.00 33.30           H  
ATOM   1511  N   GLY B  95     -13.083  -6.691  22.292  1.00 27.47           N  
ANISOU 1511  N   GLY B  95     2764   3917   3757    111    -42   -182
ATOM   1512  CA  GLY B  95     -14.117  -7.528  22.822  1.00 22.44           C  
ANISOU 1512  CA  GLY B  95     2102   3263   3162     47     -3   -185
ATOM   1513  C   GLY B  95     -13.661  -8.420  23.974  1.00 23.04           C  
ANISOU 1513  C   GLY B  95     2129   3323   3303     36    -11   -249
ATOM   1514  O   GLY B  95     -12.497  -8.761  24.135  1.00 23.33           O  
ANISOU 1514  O   GLY B  95     2148   3364   3350     82    -66   -278
ATOM   1515  H   GLY B  95     -12.888  -6.837  21.467  1.00 32.97           H  
ATOM   1516  HA2 GLY B  95     -14.841  -6.969  23.144  1.00 26.93           H  
ATOM   1517  HA3 GLY B  95     -14.452  -8.100  22.114  1.00 26.93           H  
ATOM   1518  N   THR B  96     -14.647  -8.863  24.719  1.00 28.18           N  
ANISOU 1518  N   THR B  96     2768   3942   3996    -27     52   -269
ATOM   1519  CA  THR B  96     -14.455 -10.013  25.599  1.00 29.77           C  
ANISOU 1519  CA  THR B  96     2925   4118   4267    -49     78   -317
ATOM   1520  C   THR B  96     -14.168 -11.311  24.809  1.00 26.10           C  
ANISOU 1520  C   THR B  96     2481   3673   3763    -35     65   -270
ATOM   1521  O   THR B  96     -14.397 -11.432  23.595  1.00 24.94           O  
ANISOU 1521  O   THR B  96     2383   3547   3545    -24     53   -196
ATOM   1522  CB  THR B  96     -15.702 -10.239  26.459  1.00 26.48           C  
ANISOU 1522  CB  THR B  96     2526   3647   3886   -124    183   -339
ATOM   1523  OG1 THR B  96     -16.776 -10.718  25.629  1.00 33.64           O  
ANISOU 1523  OG1 THR B  96     3526   4549   4705   -151    212   -266
ATOM   1524  CG2 THR B  96     -16.153  -8.976  27.304  1.00 28.73           C  
ANISOU 1524  CG2 THR B  96     2796   3898   4220   -151    218   -385
ATOM   1525  H   THR B  96     -15.436  -8.524  24.742  1.00 33.81           H  
ATOM   1526  HA  THR B  96     -13.689  -9.824  26.162  1.00 35.72           H  
ATOM   1527  HB  THR B  96     -15.481 -10.904  27.130  1.00 31.77           H  
ATOM   1528  HG1 THR B  96     -17.185 -10.070  25.285  1.00 40.36           H  
ATOM   1529 HG21 THR B  96     -16.911  -9.203  27.864  1.00 34.47           H  
ATOM   1530 HG22 THR B  96     -15.423  -8.676  27.869  1.00 34.47           H  
ATOM   1531 HG23 THR B  96     -16.408  -8.252  26.709  1.00 34.47           H  
ATOM   1532  N   LEU B  97     -13.662 -12.324  25.544  1.00 29.01           N  
ANISOU 1532  N   LEU B  97     2799   4021   4201    -37     70   -320
ATOM   1533  CA  LEU B  97     -13.368 -13.592  24.891  1.00 25.92           C  
ANISOU 1533  CA  LEU B  97     2425   3642   3781    -24     57   -282
ATOM   1534  C   LEU B  97     -14.617 -14.188  24.274  1.00 23.95           C  
ANISOU 1534  C   LEU B  97     2247   3382   3473    -71    113   -222
ATOM   1535  O   LEU B  97     -14.597 -14.621  23.122  1.00 26.05           O  
ANISOU 1535  O   LEU B  97     2547   3667   3685    -55     82   -158
ATOM   1536  CB  LEU B  97     -12.711 -14.577  25.868  1.00 26.81           C  
ANISOU 1536  CB  LEU B  97     2467   3725   3992    -19     56   -355
ATOM   1537  CG  LEU B  97     -12.326 -15.933  25.288  1.00 33.57           C  
ANISOU 1537  CG  LEU B  97     3339   4590   4828     -4     38   -323
ATOM   1538  CD1 LEU B  97     -11.381 -15.729  24.182  1.00 35.82           C  
ANISOU 1538  CD1 LEU B  97     3660   4910   5040     58    -44   -267
ATOM   1539  CD2 LEU B  97     -11.675 -16.707  26.472  1.00 44.97           C  
ANISOU 1539  CD2 LEU B  97     4693   5992   6401      3     35   -417
ATOM   1540  H   LEU B  97     -13.492 -12.295  26.386  1.00 34.81           H  
ATOM   1541  HA  LEU B  97     -12.726 -13.430  24.182  1.00 31.10           H  
ATOM   1542  HB2 LEU B  97     -11.899 -14.169  26.209  1.00 32.17           H  
ATOM   1543  HB3 LEU B  97     -13.331 -14.741  26.596  1.00 32.17           H  
ATOM   1544  HG  LEU B  97     -13.072 -16.433  24.924  1.00 40.29           H  
ATOM   1545 HD11 LEU B  97     -11.017 -16.587  23.915  1.00 42.98           H  
ATOM   1546 HD12 LEU B  97     -11.849 -15.322  23.437  1.00 42.98           H  
ATOM   1547 HD13 LEU B  97     -10.665 -15.145  24.480  1.00 42.98           H  
ATOM   1548 HD21 LEU B  97     -11.410 -17.588  26.166  1.00 53.96           H  
ATOM   1549 HD22 LEU B  97     -10.898 -16.216  26.781  1.00 53.96           H  
ATOM   1550 HD23 LEU B  97     -12.322 -16.788  27.190  1.00 53.96           H  
ATOM   1551  N   ASP B  98     -15.746 -14.140  24.987  1.00 30.79           N  
ANISOU 1551  N   ASP B  98     3147   4205   4348   -128    193   -243
ATOM   1552  CA  ASP B  98     -16.971 -14.627  24.381  1.00 26.19           C  
ANISOU 1552  CA  ASP B  98     2665   3596   3692   -162    219   -189
ATOM   1553  C   ASP B  98     -17.394 -13.824  23.139  1.00 29.67           C  
ANISOU 1553  C   ASP B  98     3145   4057   4071   -143    157   -121
ATOM   1554  O   ASP B  98     -17.956 -14.408  22.198  1.00 27.10           O  
ANISOU 1554  O   ASP B  98     2872   3718   3705   -145    124    -72
ATOM   1555  CB  ASP B  98     -18.075 -14.643  25.409  1.00 32.46           C  
ANISOU 1555  CB  ASP B  98     3525   4322   4487   -221    323   -223
ATOM   1556  CG  ASP B  98     -17.903 -15.748  26.418  1.00 54.96           C  
ANISOU 1556  CG  ASP B  98     6351   7131   7402   -248    410   -282
ATOM   1557  OD1 ASP B  98     -17.379 -16.837  26.039  1.00 54.84           O  
ANISOU 1557  OD1 ASP B  98     6315   7132   7390   -227    379   -275
ATOM   1558  OD2 ASP B  98     -18.311 -15.515  27.580  1.00 49.38           O1-
ANISOU 1558  OD2 ASP B  98     5644   6366   6752   -291    519   -339
ATOM   1559  H   ASP B  98     -15.822 -13.841  25.790  1.00 36.95           H  
ATOM   1560  HA  ASP B  98     -16.810 -15.535  24.078  1.00 31.43           H  
ATOM   1561  HB2 ASP B  98     -18.078 -13.798  25.884  1.00 38.96           H  
ATOM   1562  HB3 ASP B  98     -18.925 -14.773  24.960  1.00 38.96           H  
ATOM   1563  N   GLU B  99     -17.180 -12.502  23.119  1.00 29.68           N  
ANISOU 1563  N   GLU B  99     3119   4079   4078   -125    138   -125
ATOM   1564  CA  GLU B  99     -17.577 -11.712  21.939  1.00 24.64           C  
ANISOU 1564  CA  GLU B  99     2506   3452   3405   -106     91    -70
ATOM   1565  C   GLU B  99     -16.656 -11.987  20.770  1.00 24.12           C  
ANISOU 1565  C   GLU B  99     2402   3421   3341    -61     48    -30
ATOM   1566  O   GLU B  99     -17.110 -12.106  19.606  1.00 22.30           O  
ANISOU 1566  O   GLU B  99     2186   3178   3109    -56     19     20
ATOM   1567  CB  GLU B  99     -17.578 -10.219  22.303  1.00 26.56           C  
ANISOU 1567  CB  GLU B  99     2734   3701   3655    -99     94    -91
ATOM   1568  CG  GLU B  99     -18.659  -9.882  23.345  1.00 30.66           C  
ANISOU 1568  CG  GLU B  99     3307   4169   4173   -150    151   -121
ATOM   1569  CD  GLU B  99     -18.496  -8.530  24.051  1.00 34.45           C  
ANISOU 1569  CD  GLU B  99     3756   4650   4685   -149    165   -162
ATOM   1570  OE1 GLU B  99     -17.481  -7.806  23.837  1.00 29.65           O  
ANISOU 1570  OE1 GLU B  99     3087   4084   4094   -104    122   -175
ATOM   1571  OE2 GLU B  99     -19.403  -8.273  24.878  1.00 38.94           O1-
ANISOU 1571  OE2 GLU B  99     4376   5164   5256   -196    225   -183
ATOM   1572  H   GLU B  99     -16.818 -12.047  23.753  1.00 35.61           H  
ATOM   1573  HA  GLU B  99     -18.475 -11.958  21.669  1.00 29.57           H  
ATOM   1574  HB2 GLU B  99     -16.714  -9.981  22.675  1.00 31.87           H  
ATOM   1575  HB3 GLU B  99     -17.751  -9.696  21.505  1.00 31.87           H  
ATOM   1576  HG2 GLU B  99     -19.521  -9.872  22.898  1.00 36.79           H  
ATOM   1577  HG3 GLU B  99     -18.649 -10.569  24.029  1.00 36.79           H  
ATOM   1578  N   LYS B 100     -15.355 -12.066  21.023  1.00 20.81           N  
ANISOU 1578  N   LYS B 100     1938   3033   2934    -25     40    -53
ATOM   1579  CA  LYS B 100     -14.464 -12.435  19.926  1.00 23.23           C  
ANISOU 1579  CA  LYS B 100     2236   3357   3231     16     19    -10
ATOM   1580  C   LYS B 100     -14.797 -13.826  19.408  1.00 24.91           C  
ANISOU 1580  C   LYS B 100     2458   3552   3453     -3     16     20
ATOM   1581  O   LYS B 100     -14.727 -14.077  18.196  1.00 26.31           O  
ANISOU 1581  O   LYS B 100     2633   3722   3641      9      8     69
ATOM   1582  CB  LYS B 100     -12.999 -12.345  20.313  1.00 23.62           C  
ANISOU 1582  CB  LYS B 100     2274   3427   3274     66     -4    -39
ATOM   1583  CG  LYS B 100     -12.516 -10.937  20.775  1.00 25.99           C  
ANISOU 1583  CG  LYS B 100     2577   3737   3561     98    -22    -75
ATOM   1584  CD  LYS B 100     -11.033 -10.779  20.626  1.00 34.12           C  
ANISOU 1584  CD  LYS B 100     3639   4770   4554    167    -64    -83
ATOM   1585  CE  LYS B 100     -10.478  -9.478  21.151  1.00 32.52           C  
ANISOU 1585  CE  LYS B 100     3457   4565   4332    206   -103   -129
ATOM   1586  NZ  LYS B 100     -10.076  -9.615  22.527  1.00 34.62           N1+
ANISOU 1586  NZ  LYS B 100     3677   4817   4660    213   -165   -214
ATOM   1587  H   LYS B 100     -14.978 -11.919  21.781  1.00 24.97           H  
ATOM   1588  HA  LYS B 100     -14.594 -11.790  19.214  1.00 27.87           H  
ATOM   1589  HB2 LYS B 100     -12.837 -12.960  21.045  1.00 28.35           H  
ATOM   1590  HB3 LYS B 100     -12.464 -12.597  19.545  1.00 28.35           H  
ATOM   1591  HG2 LYS B 100     -12.949 -10.257  20.234  1.00 31.19           H  
ATOM   1592  HG3 LYS B 100     -12.742 -10.811  21.709  1.00 31.19           H  
ATOM   1593  HD2 LYS B 100     -10.596 -11.497  21.109  1.00 40.94           H  
ATOM   1594  HD3 LYS B 100     -10.809 -10.831  19.683  1.00 40.94           H  
ATOM   1595  HE2 LYS B 100      -9.703  -9.220  20.627  1.00 39.02           H  
ATOM   1596  HE3 LYS B 100     -11.159  -8.789  21.096  1.00 39.02           H  
ATOM   1597  HZ1 LYS B 100      -9.603 -10.361  22.633  1.00 41.54           H  
ATOM   1598  HZ2 LYS B 100      -9.576  -8.920  22.769  1.00 41.54           H  
ATOM   1599  HZ3 LYS B 100     -10.793  -9.650  23.052  1.00 41.54           H  
ATOM   1600  N   LEU B 101     -15.136 -14.773  20.288  1.00 24.67           N  
ANISOU 1600  N   LEU B 101     2436   3506   3431    -34     29    -14
ATOM   1601  CA  LEU B 101     -15.413 -16.121  19.769  1.00 26.87           C  
ANISOU 1601  CA  LEU B 101     2733   3764   3712    -48     20     11
ATOM   1602  C   LEU B 101     -16.655 -16.105  18.898  1.00 30.06           C  
ANISOU 1602  C   LEU B 101     3182   4131   4109    -70     -7     50
ATOM   1603  O   LEU B 101     -16.736 -16.842  17.896  1.00 22.64           O  
ANISOU 1603  O   LEU B 101     2239   3171   3190    -66    -40     85
ATOM   1604  CB  LEU B 101     -15.609 -17.119  20.892  1.00 24.77           C  
ANISOU 1604  CB  LEU B 101     2480   3477   3455    -76     53    -37
ATOM   1605  CG  LEU B 101     -14.303 -17.561  21.536  1.00 30.42           C  
ANISOU 1605  CG  LEU B 101     3136   4212   4210    -45     50    -79
ATOM   1606  CD1 LEU B 101     -14.644 -18.223  22.875  1.00 36.02           C  
ANISOU 1606  CD1 LEU B 101     3838   4887   4961    -80    109   -147
ATOM   1607  CD2 LEU B 101     -13.596 -18.486  20.543  1.00 38.32           C  
ANISOU 1607  CD2 LEU B 101     4135   5220   5207    -16     13    -36
ATOM   1608  H   LEU B 101     -15.210 -14.672  21.139  1.00 29.60           H  
ATOM   1609  HA  LEU B 101     -14.644 -16.404  19.251  1.00 32.24           H  
ATOM   1610  HB2 LEU B 101     -16.160 -16.713  21.581  1.00 29.73           H  
ATOM   1611  HB3 LEU B 101     -16.049 -17.908  20.537  1.00 29.73           H  
ATOM   1612  HG  LEU B 101     -13.690 -16.835  21.733  1.00 36.50           H  
ATOM   1613 HD11 LEU B 101     -13.823 -18.518  23.299  1.00 43.22           H  
ATOM   1614 HD12 LEU B 101     -15.095 -17.578  23.441  1.00 43.22           H  
ATOM   1615 HD13 LEU B 101     -15.224 -18.984  22.712  1.00 43.22           H  
ATOM   1616 HD21 LEU B 101     -12.825 -18.885  20.978  1.00 45.99           H  
ATOM   1617 HD22 LEU B 101     -14.213 -19.179  20.261  1.00 45.99           H  
ATOM   1618 HD23 LEU B 101     -13.310 -17.966  19.776  1.00 45.99           H  
ATOM   1619  N   ARG B 102     -17.624 -15.257  19.231  1.00 30.14           N  
ANISOU 1619  N   ARG B 102     3232   4120   4098    -91     -4     41
ATOM   1620  CA AARG B 102     -18.828 -15.214  18.417  0.52 32.17           C  
ANISOU 1620  CA AARG B 102     3543   4327   4353   -103    -58     71
ATOM   1621  CA BARG B 102     -18.834 -15.215  18.416  0.48 32.67           C  
ANISOU 1621  CA BARG B 102     3607   4390   4417   -103    -58     71
ATOM   1622  C   ARG B 102     -18.521 -14.679  17.030  1.00 24.11           C  
ANISOU 1622  C   ARG B 102     2456   3311   3394    -73    -95    110
ATOM   1623  O   ARG B 102     -19.126 -15.100  16.040  1.00 26.24           O  
ANISOU 1623  O   ARG B 102     2727   3533   3709    -72   -155    133
ATOM   1624  CB AARG B 102     -19.907 -14.341  19.041  0.52 32.82           C  
ANISOU 1624  CB AARG B 102     3698   4375   4397   -125    -53     56
ATOM   1625  CB BARG B 102     -19.914 -14.331  19.039  0.48 32.42           C  
ANISOU 1625  CB BARG B 102     3648   4325   4347   -125    -53     56
ATOM   1626  CG AARG B 102     -20.642 -14.997  20.173  0.52 38.21           C  
ANISOU 1626  CG AARG B 102     4484   5012   5020   -164     -5     25
ATOM   1627  CG BARG B 102     -20.622 -14.943  20.213  0.48 38.56           C  
ANISOU 1627  CG BARG B 102     4527   5059   5066   -164     -2     24
ATOM   1628  CD AARG B 102     -21.843 -14.174  20.587  0.52 42.27           C  
ANISOU 1628  CD AARG B 102     5104   5471   5485   -185     -3     22
ATOM   1629  CD BARG B 102     -21.902 -14.183  20.573  0.48 42.37           C  
ANISOU 1629  CD BARG B 102     5122   5480   5495   -186     -5     23
ATOM   1630  NE AARG B 102     -21.556 -13.143  21.581  0.52 54.69           N  
ANISOU 1630  NE AARG B 102     6644   7067   7069   -199     73    -10
ATOM   1631  NE BARG B 102     -21.674 -12.920  21.274  0.48 54.57           N  
ANISOU 1631  NE BARG B 102     6629   7051   7055   -191     47      1
ATOM   1632  CZ AARG B 102     -21.470 -13.390  22.881  0.52 51.34           C  
ANISOU 1632  CZ AARG B 102     6237   6627   6643   -232    176    -56
ATOM   1633  CZ BARG B 102     -21.875 -11.701  20.770  0.48 47.67           C  
ANISOU 1633  CZ BARG B 102     5732   6183   6196   -173      4     17
ATOM   1634  NH1AARG B 102     -21.610 -14.638  23.318  0.52 48.61           N  
ANISOU 1634  NH1AARG B 102     5945   6248   6278   -254    226    -72
ATOM   1635  NH1BARG B 102     -22.310 -11.506  19.527  0.48 50.09           N  
ANISOU 1635  NH1BARG B 102     6037   6470   6526   -147    -92     53
ATOM   1636  NH2AARG B 102     -21.227 -12.406  23.733  0.52 39.16           N1+
ANISOU 1636  NH2AARG B 102     4650   5093   5134   -244    234    -91
ATOM   1637  NH2BARG B 102     -21.634 -10.663  21.540  0.48 42.58           N1+
ANISOU 1637  NH2BARG B 102     5058   5557   5563   -180     56    -10
ATOM   1638  H   ARG B 102     -17.610 -14.715  19.897  1.00 36.16           H  
ATOM   1639  HA  ARG B 102     -19.178 -16.121  18.366  1.00 38.60           H  
ATOM   1640  HB2AARG B 102     -19.493 -13.534  19.386  0.52 39.39           H  
ATOM   1641  HB2BARG B 102     -19.501 -13.507  19.344  0.48 38.91           H  
ATOM   1642  HB3AARG B 102     -20.558 -14.114  18.358  0.52 39.39           H  
ATOM   1643  HB3BARG B 102     -20.582 -14.136  18.364  0.48 38.91           H  
ATOM   1644  HG2AARG B 102     -20.951 -15.873  19.895  0.52 45.85           H  
ATOM   1645  HG2BARG B 102     -20.864 -15.857  19.998  0.48 46.27           H  
ATOM   1646  HG3AARG B 102     -20.049 -15.083  20.938  0.52 45.85           H  
ATOM   1647  HG3BARG B 102     -20.034 -14.927  20.984  0.48 46.27           H  
ATOM   1648  HD2AARG B 102     -22.201 -13.732  19.802  0.52 50.72           H  
ATOM   1649  HD2BARG B 102     -22.385 -13.982  19.756  0.48 50.84           H  
ATOM   1650  HD3AARG B 102     -22.510 -14.767  20.967  0.52 50.72           H  
ATOM   1651  HD3BARG B 102     -22.445 -14.744  21.150  0.48 50.84           H  
ATOM   1652  HE AARG B 102     -21.437 -12.335  21.309  0.52 65.63           H  
ATOM   1653  HE BARG B 102     -21.385 -12.966  22.083  0.48 65.48           H  
ATOM   1654 HH11AARG B 102     -21.755 -15.275  22.759  0.52 58.34           H  
ATOM   1655 HH11BARG B 102     -22.472 -12.179  19.017  0.48 60.11           H  
ATOM   1656 HH12AARG B 102     -21.556 -14.808  24.159  0.52 58.34           H  
ATOM   1657 HH12BARG B 102     -22.429 -10.707  19.234  0.48 60.11           H  
ATOM   1658 HH21AARG B 102     -21.125 -11.603  23.444  0.52 46.99           H  
ATOM   1659 HH21BARG B 102     -21.354 -10.781  22.345  0.48 51.10           H  
ATOM   1660 HH22AARG B 102     -21.172 -12.571  24.575  0.52 46.99           H  
ATOM   1661 HH22BARG B 102     -21.756  -9.867  21.238  0.48 51.10           H  
ATOM   1662  N   TRP B 103     -17.666 -13.647  16.968  1.00 26.71           N  
ANISOU 1662  N   TRP B 103     2733   3682   3733    -47    -57    111
ATOM   1663  CA  TRP B 103     -17.195 -13.082  15.715  1.00 25.05           C  
ANISOU 1663  CA  TRP B 103     2465   3470   3583    -18    -50    144
ATOM   1664  C   TRP B 103     -16.405 -14.119  14.933  1.00 23.43           C  
ANISOU 1664  C   TRP B 103     2227   3260   3415     -6    -37    171
ATOM   1665  O   TRP B 103     -16.544 -14.199  13.703  1.00 24.97           O  
ANISOU 1665  O   TRP B 103     2378   3415   3695     -1    -42    199
ATOM   1666  CB  TRP B 103     -16.300 -11.865  15.991  1.00 25.14           C  
ANISOU 1666  CB  TRP B 103     2462   3522   3568     12      0    134
ATOM   1667  CG  TRP B 103     -16.117 -10.963  14.846  1.00 27.13           C  
ANISOU 1667  CG  TRP B 103     2677   3758   3875     36     30    160
ATOM   1668  CD1 TRP B 103     -16.936  -9.890  14.495  1.00 33.98           C  
ANISOU 1668  CD1 TRP B 103     3529   4599   4782     35     16    157
ATOM   1669  CD2 TRP B 103     -15.101 -11.025  13.860  1.00 32.34           C  
ANISOU 1669  CD2 TRP B 103     3313   4409   4565     65     93    190
ATOM   1670  NE1 TRP B 103     -16.447  -9.287  13.370  1.00 36.42           N  
ANISOU 1670  NE1 TRP B 103     3793   4887   5157     62     74    178
ATOM   1671  CE2 TRP B 103     -15.335  -9.972  12.957  1.00 29.74           C  
ANISOU 1671  CE2 TRP B 103     2948   4048   4303     78    131    201
ATOM   1672  CE3 TRP B 103     -13.989 -11.851  13.670  1.00 44.77           C  
ANISOU 1672  CE3 TRP B 103     4903   5991   6115     83    129    209
ATOM   1673  CZ2 TRP B 103     -14.509  -9.737  11.886  1.00 43.22           C  
ANISOU 1673  CZ2 TRP B 103     4638   5727   6057    103    225    229
ATOM   1674  CZ3 TRP B 103     -13.190 -11.617  12.613  1.00 42.27           C  
ANISOU 1674  CZ3 TRP B 103     4584   5646   5830    109    211    242
ATOM   1675  CH2 TRP B 103     -13.456 -10.583  11.716  1.00 35.46           C  
ANISOU 1675  CH2 TRP B 103     3687   4747   5038    116    270    252
ATOM   1676  H   TRP B 103     -17.339 -13.252  17.658  1.00 32.05           H  
ATOM   1677  HA  TRP B 103     -17.959 -12.793  15.192  1.00 30.06           H  
ATOM   1678  HB2 TRP B 103     -16.697 -11.348  16.709  1.00 30.17           H  
ATOM   1679  HB3 TRP B 103     -15.423 -12.182  16.256  1.00 30.17           H  
ATOM   1680  HD1 TRP B 103     -17.698  -9.625  14.956  1.00 40.77           H  
ATOM   1681  HE1 TRP B 103     -16.781  -8.595  12.987  1.00 43.70           H  
ATOM   1682  HE3 TRP B 103     -13.806 -12.546  14.260  1.00 53.72           H  
ATOM   1683  HZ2 TRP B 103     -14.662  -9.030  11.302  1.00 51.87           H  
ATOM   1684  HZ3 TRP B 103     -12.445 -12.157  12.477  1.00 50.72           H  
ATOM   1685  HH2 TRP B 103     -12.898 -10.467  10.982  1.00 42.55           H  
ATOM   1686  N   ALA B 104     -15.492 -14.807  15.601  1.00 23.60           N  
ANISOU 1686  N   ALA B 104     2263   3315   3390      2    -14    159
ATOM   1687  CA  ALA B 104     -14.695 -15.829  14.926  1.00 28.12           C  
ANISOU 1687  CA  ALA B 104     2817   3878   3988     15     -1    186
ATOM   1688  C   ALA B 104     -15.600 -16.882  14.312  1.00 29.89           C  
ANISOU 1688  C   ALA B 104     3035   4054   4270    -13    -52    197
ATOM   1689  O   ALA B 104     -15.385 -17.320  13.170  1.00 28.17           O  
ANISOU 1689  O   ALA B 104     2776   3799   4128     -9    -46    228
ATOM   1690  CB  ALA B 104     -13.702 -16.464  15.900  1.00 25.80           C  
ANISOU 1690  CB  ALA B 104     2545   3618   3640     30      6    161
ATOM   1691  H   ALA B 104     -15.312 -14.708  16.437  1.00 28.32           H  
ATOM   1692  HA  ALA B 104     -14.177 -15.415  14.218  1.00 33.74           H  
ATOM   1693  HB1 ALA B 104     -13.185 -17.137  15.430  1.00 30.96           H  
ATOM   1694  HB2 ALA B 104     -13.112 -15.775  16.244  1.00 30.96           H  
ATOM   1695  HB3 ALA B 104     -14.193 -16.874  16.629  1.00 30.96           H  
ATOM   1696  N   PHE B 105     -16.649 -17.272  15.042  1.00 23.72           N  
ANISOU 1696  N   PHE B 105     2302   3256   3453    -41    -99    170
ATOM   1697  CA  PHE B 105     -17.593 -18.248  14.516  1.00 31.07           C  
ANISOU 1697  CA  PHE B 105     3258   4127   4419    -60   -169    174
ATOM   1698  C   PHE B 105     -18.238 -17.740  13.223  1.00 29.30           C  
ANISOU 1698  C   PHE B 105     2987   3847   4299    -55   -223    194
ATOM   1699  O   PHE B 105     -18.376 -18.499  12.258  1.00 29.03           O  
ANISOU 1699  O   PHE B 105     2915   3761   4355    -56   -268    205
ATOM   1700  CB  PHE B 105     -18.670 -18.576  15.553  1.00 27.88           C  
ANISOU 1700  CB  PHE B 105     2958   3701   3937    -86   -199    142
ATOM   1701  CG  PHE B 105     -19.533 -19.771  15.173  1.00 27.66           C  
ANISOU 1701  CG  PHE B 105     2992   3603   3913    -98   -278    139
ATOM   1702  CD1 PHE B 105     -19.149 -21.082  15.465  1.00 25.66           C  
ANISOU 1702  CD1 PHE B 105     2761   3350   3640   -105   -263    130
ATOM   1703  CD2 PHE B 105     -20.768 -19.546  14.535  1.00 25.19           C  
ANISOU 1703  CD2 PHE B 105     2730   3215   3626    -98   -382    140
ATOM   1704  CE1 PHE B 105     -19.972 -22.130  15.150  1.00 27.30           C  
ANISOU 1704  CE1 PHE B 105     3044   3487   3841   -113   -341    123
ATOM   1705  CE2 PHE B 105     -21.575 -20.622  14.164  1.00 30.67           C  
ANISOU 1705  CE2 PHE B 105     3500   3831   4321   -101   -481    131
ATOM   1706  CZ  PHE B 105     -21.174 -21.914  14.467  1.00 29.00           C  
ANISOU 1706  CZ  PHE B 105     3315   3624   4078   -109   -457    123
ATOM   1707  H   PHE B 105     -16.833 -16.988  15.832  1.00 28.46           H  
ATOM   1708  HA  PHE B 105     -17.110 -19.067  14.323  1.00 37.28           H  
ATOM   1709  HB2 PHE B 105     -18.240 -18.777  16.399  1.00 33.46           H  
ATOM   1710  HB3 PHE B 105     -19.254 -17.808  15.653  1.00 33.46           H  
ATOM   1711  HD1 PHE B 105     -18.330 -21.244  15.877  1.00 30.80           H  
ATOM   1712  HD2 PHE B 105     -21.046 -18.676  14.361  1.00 30.23           H  
ATOM   1713  HE1 PHE B 105     -19.728 -22.994  15.391  1.00 32.76           H  
ATOM   1714  HE2 PHE B 105     -22.377 -20.473  13.718  1.00 36.80           H  
ATOM   1715  HZ  PHE B 105     -21.704 -22.636  14.216  1.00 34.79           H  
ATOM   1716  N   LYS B 106     -18.630 -16.461  13.182  1.00 27.76           N  
ANISOU 1716  N   LYS B 106     2781   3652   4113    -48   -222    191
ATOM   1717  CA  LYS B 106     -19.249 -15.936  11.966  1.00 25.38           C  
ANISOU 1717  CA  LYS B 106     2417   3285   3939    -40   -275    198
ATOM   1718  C   LYS B 106     -18.261 -15.962  10.811  1.00 25.57           C  
ANISOU 1718  C   LYS B 106     2336   3300   4080    -26   -202    225
ATOM   1719  O   LYS B 106     -18.618 -16.153   9.646  1.00 30.03           O  
ANISOU 1719  O   LYS B 106     2823   3790   4796    -26   -240    227
ATOM   1720  CB  LYS B 106     -19.737 -14.501  12.175  1.00 26.84           C  
ANISOU 1720  CB  LYS B 106     2608   3476   4116    -31   -275    188
ATOM   1721  CG  LYS B 106     -20.975 -14.351  13.011  1.00 34.00           C  
ANISOU 1721  CG  LYS B 106     3625   4355   4939    -45   -356    166
ATOM   1722  CD  LYS B 106     -21.341 -12.830  13.069  1.00 42.65           C  
ANISOU 1722  CD  LYS B 106     4711   5451   6045    -33   -350    159
ATOM   1723  CE  LYS B 106     -22.241 -12.494  14.238  1.00 65.11           C  
ANISOU 1723  CE  LYS B 106     7683   8285   8770    -50   -377    141
ATOM   1724  NZ  LYS B 106     -21.603 -11.520  15.181  1.00 62.01           N1+
ANISOU 1724  NZ  LYS B 106     7286   7964   8311    -54   -276    132
ATOM   1725  H   LYS B 106     -18.552 -15.893  13.823  1.00 33.31           H  
ATOM   1726  HA  LYS B 106     -20.017 -16.491  11.754  1.00 30.45           H  
ATOM   1727  HB2 LYS B 106     -19.031 -14.001  12.614  1.00 32.21           H  
ATOM   1728  HB3 LYS B 106     -19.927 -14.114  11.306  1.00 32.21           H  
ATOM   1729  HG2 LYS B 106     -21.710 -14.841  12.610  1.00 40.80           H  
ATOM   1730  HG3 LYS B 106     -20.812 -14.675  13.911  1.00 40.80           H  
ATOM   1731  HD2 LYS B 106     -20.525 -12.311  13.160  1.00 51.18           H  
ATOM   1732  HD3 LYS B 106     -21.802 -12.583  12.253  1.00 51.18           H  
ATOM   1733  HE2 LYS B 106     -23.061 -12.098  13.905  1.00 78.13           H  
ATOM   1734  HE3 LYS B 106     -22.440 -13.306  14.731  1.00 78.13           H  
ATOM   1735  HZ1 LYS B 106     -20.941 -11.915  15.625  1.00 74.41           H  
ATOM   1736  HZ2 LYS B 106     -21.274 -10.828  14.727  1.00 74.41           H  
ATOM   1737  HZ3 LYS B 106     -22.205 -11.222  15.764  1.00 74.41           H  
ATOM   1738  N   LEU B 107     -16.978 -15.803  11.119  1.00 28.42           N  
ANISOU 1738  N   LEU B 107     2699   3722   4378    -13    -93    242
ATOM   1739  CA  LEU B 107     -15.974 -15.841  10.081  1.00 29.46           C  
ANISOU 1739  CA  LEU B 107     2769   3832   4592      0      2    272
ATOM   1740  C   LEU B 107     -15.904 -17.244   9.485  1.00 29.54           C  
ANISOU 1740  C   LEU B 107     2752   3797   4674    -14    -26    283
ATOM   1741  O   LEU B 107     -15.930 -17.407   8.257  1.00 29.68           O  
ANISOU 1741  O   LEU B 107     2686   3741   4850    -19     -5    295
ATOM   1742  CB  LEU B 107     -14.636 -15.380  10.654  1.00 28.66           C  
ANISOU 1742  CB  LEU B 107     2721   3793   4374     27    101    285
ATOM   1743  CG  LEU B 107     -13.441 -15.563   9.732  1.00 34.59           C  
ANISOU 1743  CG  LEU B 107     3464   4514   5165     45    215    323
ATOM   1744  CD1 LEU B 107     -13.522 -14.607   8.528  1.00 40.23           C  
ANISOU 1744  CD1 LEU B 107     4111   5167   6009     49    305    336
ATOM   1745  CD2 LEU B 107     -12.067 -15.396  10.424  1.00 38.85           C  
ANISOU 1745  CD2 LEU B 107     4099   5103   5560     82    274    333
ATOM   1746  H   LEU B 107     -16.670 -15.675  11.911  1.00 34.11           H  
ATOM   1747  HA  LEU B 107     -16.192 -15.228   9.362  1.00 35.35           H  
ATOM   1748  HB2 LEU B 107     -14.701 -14.435  10.862  1.00 34.39           H  
ATOM   1749  HB3 LEU B 107     -14.460 -15.886  11.464  1.00 34.39           H  
ATOM   1750  HG  LEU B 107     -13.485 -16.484   9.433  1.00 41.51           H  
ATOM   1751 HD11 LEU B 107     -12.728 -14.718   7.983  1.00 48.28           H  
ATOM   1752 HD12 LEU B 107     -14.313 -14.822   8.009  1.00 48.28           H  
ATOM   1753 HD13 LEU B 107     -13.577 -13.695   8.853  1.00 48.28           H  
ATOM   1754 HD21 LEU B 107     -11.366 -15.527   9.767  1.00 46.62           H  
ATOM   1755 HD22 LEU B 107     -12.007 -14.502  10.796  1.00 46.62           H  
ATOM   1756 HD23 LEU B 107     -11.987 -16.056  11.130  1.00 46.62           H  
ATOM   1757  N   TYR B 108     -15.909 -18.267  10.345  1.00 25.92           N  
ANISOU 1757  N   TYR B 108     2357   3369   4121    -23    -76    273
ATOM   1758  CA  TYR B 108     -15.765 -19.643   9.869  1.00 32.04           C  
ANISOU 1758  CA  TYR B 108     3117   4105   4951    -34   -103    282
ATOM   1759  C   TYR B 108     -17.058 -20.233   9.307  1.00 36.11           C  
ANISOU 1759  C   TYR B 108     3610   4541   5568    -52   -231    259
ATOM   1760  O   TYR B 108     -16.990 -21.102   8.427  1.00 32.52           O  
ANISOU 1760  O   TYR B 108     3101   4025   5229    -60   -253    266
ATOM   1761  CB  TYR B 108     -15.272 -20.523  11.015  1.00 26.62           C  
ANISOU 1761  CB  TYR B 108     2506   3474   4134    -33   -107    272
ATOM   1762  CG  TYR B 108     -13.841 -20.342  11.244  1.00 26.24           C  
ANISOU 1762  CG  TYR B 108     2474   3470   4026     -7    -13    293
ATOM   1763  CD1 TYR B 108     -12.924 -20.993  10.436  1.00 35.70           C  
ANISOU 1763  CD1 TYR B 108     3655   4634   5274      2     43    327
ATOM   1764  CD2 TYR B 108     -13.386 -19.545  12.233  1.00 27.48           C  
ANISOU 1764  CD2 TYR B 108     2674   3687   4080     12     13    278
ATOM   1765  CE1 TYR B 108     -11.585 -20.849  10.612  1.00 29.75           C  
ANISOU 1765  CE1 TYR B 108     2951   3905   4449     34    118    349
ATOM   1766  CE2 TYR B 108     -12.023 -19.361  12.417  1.00 28.98           C  
ANISOU 1766  CE2 TYR B 108     2900   3902   4210     48     73    292
ATOM   1767  CZ  TYR B 108     -11.131 -20.058  11.638  1.00 42.64           C  
ANISOU 1767  CZ  TYR B 108     4636   5596   5968     61    120    329
ATOM   1768  OH  TYR B 108      -9.772 -19.926  11.791  1.00 42.85           O  
ANISOU 1768  OH  TYR B 108     4732   5631   5919    104    168    345
ATOM   1769  H   TYR B 108     -15.993 -18.194  11.198  1.00 31.10           H  
ATOM   1770  HA  TYR B 108     -15.112 -19.646   9.151  1.00 38.45           H  
ATOM   1771  HB2 TYR B 108     -15.745 -20.286  11.828  1.00 31.94           H  
ATOM   1772  HB3 TYR B 108     -15.433 -21.454  10.797  1.00 31.94           H  
ATOM   1773  HD1 TYR B 108     -13.233 -21.544   9.753  1.00 42.84           H  
ATOM   1774  HD2 TYR B 108     -13.991 -19.117  12.794  1.00 32.97           H  
ATOM   1775  HE1 TYR B 108     -10.984 -21.278  10.046  1.00 35.70           H  
ATOM   1776  HE2 TYR B 108     -11.715 -18.769  13.065  1.00 34.78           H  
ATOM   1777  HH  TYR B 108      -9.377 -20.214  11.108  1.00 51.42           H  
ATOM   1778  N   ASP B 109     -18.225 -19.824   9.836  1.00 28.62           N  
ANISOU 1778  N   ASP B 109     2716   3583   4573    -56   -325    231
ATOM   1779  CA  ASP B 109     -19.535 -20.262   9.331  1.00 24.37           C  
ANISOU 1779  CA  ASP B 109     2191   2954   4115    -60   -478    204
ATOM   1780  C   ASP B 109     -19.858 -19.520   8.019  1.00 35.10           C  
ANISOU 1780  C   ASP B 109     3425   4236   5678    -52   -506    199
ATOM   1781  O   ASP B 109     -20.723 -18.629   7.947  1.00 30.73           O  
ANISOU 1781  O   ASP B 109     2873   3648   5155    -41   -577    179
ATOM   1782  CB  ASP B 109     -20.632 -20.038  10.355  1.00 29.01           C  
ANISOU 1782  CB  ASP B 109     2913   3541   4567    -62   -559    178
ATOM   1783  CG  ASP B 109     -21.960 -20.606   9.904  1.00 35.01           C  
ANISOU 1783  CG  ASP B 109     3734   4192   5376    -57   -738    149
ATOM   1784  OD1 ASP B 109     -22.063 -21.310   8.912  1.00 35.44           O  
ANISOU 1784  OD1 ASP B 109     3722   4174   5571    -53   -815    140
ATOM   1785  OD2 ASP B 109     -22.964 -20.331  10.598  1.00 34.64           O1-
ANISOU 1785  OD2 ASP B 109     3822   4121   5220    -54   -809    130
ATOM   1786  H   ASP B 109     -18.282 -19.283  10.501  1.00 34.34           H  
ATOM   1787  HA  ASP B 109     -19.471 -21.212   9.145  1.00 29.24           H  
ATOM   1788  HB2 ASP B 109     -20.385 -20.471  11.186  1.00 34.81           H  
ATOM   1789  HB3 ASP B 109     -20.744 -19.085  10.497  1.00 34.81           H  
ATOM   1790  N   LEU B 110     -19.194 -19.981   6.956  1.00 27.97           N  
ANISOU 1790  N   LEU B 110     2409   3288   4930    -56   -452    213
ATOM   1791  CA  LEU B 110     -19.193 -19.281   5.662  1.00 32.06           C  
ANISOU 1791  CA  LEU B 110     2779   3727   5675    -53   -417    207
ATOM   1792  C   LEU B 110     -20.596 -19.118   5.098  1.00 32.48           C  
ANISOU 1792  C   LEU B 110     2792   3673   5875    -43   -606    158
ATOM   1793  O   LEU B 110     -20.896 -18.076   4.511  1.00 35.97           O  
ANISOU 1793  O   LEU B 110     3144   4071   6453    -32   -600    141
ATOM   1794  CB  LEU B 110     -18.324 -19.998   4.635  1.00 38.91           C  
ANISOU 1794  CB  LEU B 110     3543   4542   6698    -67   -321    226
ATOM   1795  CG  LEU B 110     -16.842 -20.065   4.949  1.00 51.87           C  
ANISOU 1795  CG  LEU B 110     5228   6261   8220    -67   -133    277
ATOM   1796  CD1 LEU B 110     -16.128 -20.886   3.897  1.00 51.76           C  
ANISOU 1796  CD1 LEU B 110     5132   6173   8363    -83    -48    296
ATOM   1797  CD2 LEU B 110     -16.224 -18.711   4.984  1.00 41.15           C  
ANISOU 1797  CD2 LEU B 110     3869   4945   6823    -53     11    297
ATOM   1798  H   LEU B 110     -18.729 -20.705   6.950  1.00 33.56           H  
ATOM   1799  HA  LEU B 110     -18.812 -18.403   5.823  1.00 38.47           H  
ATOM   1800  HB2 LEU B 110     -18.642 -20.911   4.553  1.00 46.69           H  
ATOM   1801  HB3 LEU B 110     -18.418 -19.539   3.786  1.00 46.69           H  
ATOM   1802  HG  LEU B 110     -16.744 -20.473   5.824  1.00 62.25           H  
ATOM   1803 HD11 LEU B 110     -15.187 -20.937   4.123  1.00 62.12           H  
ATOM   1804 HD12 LEU B 110     -16.513 -21.777   3.878  1.00 62.12           H  
ATOM   1805 HD13 LEU B 110     -16.240 -20.459   3.034  1.00 62.12           H  
ATOM   1806 HD21 LEU B 110     -15.262 -18.801   4.887  1.00 49.39           H  
ATOM   1807 HD22 LEU B 110     -16.581 -18.181   4.254  1.00 49.39           H  
ATOM   1808 HD23 LEU B 110     -16.434 -18.290   5.832  1.00 49.39           H  
ATOM   1809  N   ASP B 111     -21.504 -20.074   5.349  1.00 32.76           N  
ANISOU 1809  N   ASP B 111     2914   3661   5872    -40   -785    129
ATOM   1810  CA  ASP B 111     -22.851 -19.969   4.782  1.00 40.34           C  
ANISOU 1810  CA  ASP B 111     3861   4498   6970    -20  -1000     77
ATOM   1811  C   ASP B 111     -23.910 -19.506   5.787  1.00 42.29           C  
ANISOU 1811  C   ASP B 111     4285   4757   7026     -2  -1119     63
ATOM   1812  O   ASP B 111     -25.069 -19.380   5.432  1.00 37.83           O  
ANISOU 1812  O   ASP B 111     3750   4084   6540     24  -1316     20
ATOM   1813  CB  ASP B 111     -23.256 -21.314   4.147  1.00 43.15           C  
ANISOU 1813  CB  ASP B 111     4201   4750   7444    -20  -1150     44
ATOM   1814  CG  ASP B 111     -23.570 -22.407   5.146  1.00 46.33           C  
ANISOU 1814  CG  ASP B 111     4803   5185   7617    -21  -1223     47
ATOM   1815  OD1 ASP B 111     -23.398 -22.207   6.349  1.00 35.34           O  
ANISOU 1815  OD1 ASP B 111     3545   3895   5986    -28  -1139     74
ATOM   1816  OD2 ASP B 111     -24.050 -23.467   4.700  1.00 52.47           O1-
ANISOU 1816  OD2 ASP B 111     5598   5869   8469    -15  -1373     14
ATOM   1817  H   ASP B 111     -21.363 -20.771   5.832  1.00 39.32           H  
ATOM   1818  HA  ASP B 111     -22.837 -19.303   4.076  1.00 48.41           H  
ATOM   1819  HB2 ASP B 111     -24.049 -21.175   3.605  1.00 51.78           H  
ATOM   1820  HB3 ASP B 111     -22.526 -21.626   3.590  1.00 51.78           H  
ATOM   1821  N   ASN B 112     -23.497 -19.176   7.015  1.00 49.29           N  
ANISOU 1821  N   ASN B 112     5286   5762   7679    -13   -998     96
ATOM   1822  CA  ASN B 112     -24.305 -18.510   8.012  1.00 53.36           C  
ANISOU 1822  CA  ASN B 112     5955   6296   8022     -5  -1046     90
ATOM   1823  C   ASN B 112     -25.444 -19.451   8.449  1.00 53.11           C  
ANISOU 1823  C   ASN B 112     6114   6186   7878      5  -1222     63
ATOM   1824  O   ASN B 112     -26.536 -19.008   8.811  1.00 54.31           O  
ANISOU 1824  O   ASN B 112     6405   6279   7952     24  -1341     45
ATOM   1825  CB  ASN B 112     -24.818 -17.203   7.469  1.00 53.48           C  
ANISOU 1825  CB  ASN B 112     5894   6265   8162     17  -1094     73
ATOM   1826  CG  ASN B 112     -25.462 -16.352   8.516  1.00 72.93           C  
ANISOU 1826  CG  ASN B 112     8505   8757  10447     22  -1106     75
ATOM   1827  OD1 ASN B 112     -25.033 -16.337   9.678  1.00 69.46           O  
ANISOU 1827  OD1 ASN B 112     8163   8414   9814      1   -985     99
ATOM   1828  ND2 ASN B 112     -26.522 -15.642   8.124  1.00 91.30           N  
ANISOU 1828  ND2 ASN B 112    10849  10989  12852     51  -1258     46
ATOM   1829  H   ASN B 112     -22.702 -19.342   7.300  1.00 59.15           H  
ATOM   1830  HA  ASN B 112     -23.786 -18.303   8.805  1.00 64.03           H  
ATOM   1831  HB2 ASN B 112     -24.076 -16.705   7.092  1.00 64.18           H  
ATOM   1832  HB3 ASN B 112     -25.479 -17.383   6.783  1.00 64.18           H  
ATOM   1833 HD21 ASN B 112     -26.932 -15.135   8.685  1.00109.56           H  
ATOM   1834 HD22 ASN B 112     -26.796 -15.692   7.310  1.00109.56           H  
ATOM   1835  N   ASP B 113     -25.178 -20.728   8.480  1.00 36.87           N  
ANISOU 1835  N   ASP B 113     4092   4124   5792     -6  -1229     63
ATOM   1836  CA  ASP B 113     -26.269 -21.607   8.859  1.00 40.00           C  
ANISOU 1836  CA  ASP B 113     4693   4432   6072      8  -1391     35
ATOM   1837  C   ASP B 113     -26.196 -22.070  10.293  1.00 37.63           C  
ANISOU 1837  C   ASP B 113     4579   4200   5517    -13  -1280     50
ATOM   1838  O   ASP B 113     -27.003 -22.925  10.670  1.00 35.12           O  
ANISOU 1838  O   ASP B 113     4456   3808   5082     -4  -1379     28
ATOM   1839  CB  ASP B 113     -26.310 -22.783   7.898  1.00 44.67           C  
ANISOU 1839  CB  ASP B 113     5226   4937   6811     17  -1515      9
ATOM   1840  CG  ASP B 113     -25.272 -23.868   8.216  1.00 44.17           C  
ANISOU 1840  CG  ASP B 113     5140   4950   6691    -11  -1378     32
ATOM   1841  OD1 ASP B 113     -24.173 -23.565   8.772  1.00 37.24           O  
ANISOU 1841  OD1 ASP B 113     4201   4198   5752    -35  -1175     70
ATOM   1842  OD2 ASP B 113     -25.592 -25.044   7.895  1.00 38.28           O1-
ANISOU 1842  OD2 ASP B 113     4449   4128   5969     -4  -1494      7
ATOM   1843  H   ASP B 113     -24.421 -21.095   8.300  1.00 44.24           H  
ATOM   1844  HA  ASP B 113     -27.112 -21.133   8.780  1.00 48.00           H  
ATOM   1845  HB2 ASP B 113     -27.189 -23.191   7.940  1.00 53.61           H  
ATOM   1846  HB3 ASP B 113     -26.136 -22.459   7.000  1.00 53.61           H  
ATOM   1847  N   GLY B 114     -25.234 -21.603  11.092  1.00 30.75           N  
ANISOU 1847  N   GLY B 114     3659   3456   4570    -39  -1079     79
ATOM   1848  CA  GLY B 114     -25.174 -22.054  12.465  1.00 33.48           C  
ANISOU 1848  CA  GLY B 114     4157   3849   4714    -61   -969     81
ATOM   1849  C   GLY B 114     -24.228 -23.196  12.771  1.00 33.36           C  
ANISOU 1849  C   GLY B 114     4108   3890   4677    -79   -870     86
ATOM   1850  O   GLY B 114     -24.154 -23.613  13.943  1.00 30.99           O  
ANISOU 1850  O   GLY B 114     3918   3621   4235    -97   -769     77
ATOM   1851  H   GLY B 114     -24.627 -21.040  10.859  1.00 36.90           H  
ATOM   1852  HA2 GLY B 114     -24.906 -21.304  13.018  1.00 40.17           H  
ATOM   1853  HA3 GLY B 114     -26.062 -22.339  12.729  1.00 40.17           H  
ATOM   1854  N   TYR B 115     -23.548 -23.742  11.774  1.00 29.74           N  
ANISOU 1854  N   TYR B 115     3505   3430   4363    -74   -894     94
ATOM   1855  CA  TYR B 115     -22.574 -24.817  11.981  1.00 31.19           C  
ANISOU 1855  CA  TYR B 115     3650   3663   4538    -86   -807    101
ATOM   1856  C   TYR B 115     -21.336 -24.458  11.193  1.00 30.61           C  
ANISOU 1856  C   TYR B 115     3380   3646   4605    -86   -726    132
ATOM   1857  O   TYR B 115     -21.437 -23.934  10.082  1.00 30.14           O  
ANISOU 1857  O   TYR B 115     3211   3542   4699    -76   -779    138
ATOM   1858  CB  TYR B 115     -23.094 -26.183  11.467  1.00 32.68           C  
ANISOU 1858  CB  TYR B 115     3907   3758   4752    -79   -935     77
ATOM   1859  CG  TYR B 115     -24.402 -26.633  12.105  1.00 34.32           C  
ANISOU 1859  CG  TYR B 115     4353   3880   4808    -71  -1031     45
ATOM   1860  CD1 TYR B 115     -24.401 -27.311  13.316  1.00 31.49           C  
ANISOU 1860  CD1 TYR B 115     4141   3542   4284    -87   -928     32
ATOM   1861  CD2 TYR B 115     -25.646 -26.387  11.491  1.00 33.30           C  
ANISOU 1861  CD2 TYR B 115     4316   3632   4704    -44  -1225     22
ATOM   1862  CE1 TYR B 115     -25.549 -27.699  13.914  1.00 40.32           C  
ANISOU 1862  CE1 TYR B 115     5501   4570   5249    -81   -982      6
ATOM   1863  CE2 TYR B 115     -26.806 -26.788  12.094  1.00 33.91           C  
ANISOU 1863  CE2 TYR B 115     4651   3617   4615    -31  -1309     -4
ATOM   1864  CZ  TYR B 115     -26.746 -27.455  13.298  1.00 44.24           C  
ANISOU 1864  CZ  TYR B 115     6115   4950   5743    -52  -1175     -9
ATOM   1865  OH  TYR B 115     -27.907 -27.858  13.886  1.00 42.21           O  
ANISOU 1865  OH  TYR B 115     6144   4586   5309    -39  -1234    -34
ATOM   1866  H   TYR B 115     -23.633 -23.506  10.951  1.00 35.68           H  
ATOM   1867  HA  TYR B 115     -22.375 -24.902  12.926  1.00 37.43           H  
ATOM   1868  HB2 TYR B 115     -23.239 -26.120  10.510  1.00 39.22           H  
ATOM   1869  HB3 TYR B 115     -22.426 -26.861  11.657  1.00 39.22           H  
ATOM   1870  HD1 TYR B 115     -23.589 -27.504  13.727  1.00 37.79           H  
ATOM   1871  HD2 TYR B 115     -25.679 -25.950  10.672  1.00 39.96           H  
ATOM   1872  HE1 TYR B 115     -25.525 -28.130  14.738  1.00 48.38           H  
ATOM   1873  HE2 TYR B 115     -27.628 -26.612  11.696  1.00 40.69           H  
ATOM   1874  HH  TYR B 115     -27.823 -27.854  14.722  1.00 50.66           H  
ATOM   1875  N   ILE B 116     -20.162 -24.801  11.686  1.00 26.10           N  
ANISOU 1875  N   ILE B 116     2767   3154   3995    -93   -599    148
ATOM   1876  CA  ILE B 116     -18.968 -24.809  10.856  1.00 23.03           C  
ANISOU 1876  CA  ILE B 116     2238   2792   3722    -88   -529    180
ATOM   1877  C   ILE B 116     -18.733 -26.260  10.438  1.00 25.64           C  
ANISOU 1877  C   ILE B 116     2565   3079   4099    -92   -567    177
ATOM   1878  O   ILE B 116     -18.329 -27.087  11.251  1.00 27.15           O  
ANISOU 1878  O   ILE B 116     2815   3304   4196    -95   -526    168
ATOM   1879  CB  ILE B 116     -17.716 -24.305  11.592  1.00 23.80           C  
ANISOU 1879  CB  ILE B 116     2308   2989   3748    -83   -387    200
ATOM   1880  CG1 ILE B 116     -17.925 -22.919  12.204  1.00 26.53           C  
ANISOU 1880  CG1 ILE B 116     2669   3380   4032    -80   -349    196
ATOM   1881  CG2 ILE B 116     -16.453 -24.321  10.691  1.00 25.96           C  
ANISOU 1881  CG2 ILE B 116     2478   3270   4116    -73   -308    238
ATOM   1882  CD1 ILE B 116     -16.922 -22.600  13.359  1.00 25.03           C  
ANISOU 1882  CD1 ILE B 116     2491   3276   3743    -72   -246    192
ATOM   1883  H   ILE B 116     -20.031 -25.034  12.504  1.00 31.32           H  
ATOM   1884  HA  ILE B 116     -19.134 -24.238  10.090  1.00 27.64           H  
ATOM   1885  HB  ILE B 116     -17.568 -24.932  12.317  1.00 28.56           H  
ATOM   1886 HG12 ILE B 116     -17.806 -22.249  11.512  1.00 31.84           H  
ATOM   1887 HG13 ILE B 116     -18.823 -22.867  12.565  1.00 31.84           H  
ATOM   1888 HG21 ILE B 116     -15.745 -23.827  11.131  1.00 31.15           H  
ATOM   1889 HG22 ILE B 116     -16.178 -25.239  10.549  1.00 31.15           H  
ATOM   1890 HG23 ILE B 116     -16.668 -23.904   9.840  1.00 31.15           H  
ATOM   1891 HD11 ILE B 116     -17.082 -21.698  13.677  1.00 30.04           H  
ATOM   1892 HD12 ILE B 116     -17.060 -23.234  14.081  1.00 30.04           H  
ATOM   1893 HD13 ILE B 116     -16.016 -22.676  13.021  1.00 30.04           H  
ATOM   1894  N   THR B 117     -18.854 -26.541   9.154  1.00 25.42           N  
ANISOU 1894  N   THR B 117     2448   2973   4237    -92   -632    181
ATOM   1895  CA  THR B 117     -18.433 -27.848   8.675  1.00 24.05           C  
ANISOU 1895  CA  THR B 117     2251   2760   4128    -97   -650    182
ATOM   1896  C   THR B 117     -16.923 -27.938   8.506  1.00 27.73           C  
ANISOU 1896  C   THR B 117     2642   3279   4616    -97   -505    224
ATOM   1897  O   THR B 117     -16.178 -26.950   8.414  1.00 26.65           O  
ANISOU 1897  O   THR B 117     2454   3188   4483    -91   -397    254
ATOM   1898  CB  THR B 117     -19.079 -28.127   7.321  1.00 31.48           C  
ANISOU 1898  CB  THR B 117     3109   3582   5271    -98   -774    164
ATOM   1899  OG1 THR B 117     -18.480 -27.265   6.348  1.00 34.27           O  
ANISOU 1899  OG1 THR B 117     3313   3923   5786   -102   -686    190
ATOM   1900  CG2 THR B 117     -20.503 -27.812   7.297  1.00 32.11           C  
ANISOU 1900  CG2 THR B 117     3260   3592   5350    -87   -937    123
ATOM   1901  H   THR B 117     -19.168 -26.009   8.555  1.00 30.50           H  
ATOM   1902  HA  THR B 117     -18.704 -28.512   9.327  1.00 28.86           H  
ATOM   1903  HB  THR B 117     -18.959 -29.071   7.129  1.00 37.78           H  
ATOM   1904  HG1 THR B 117     -18.849 -26.511   6.368  1.00 41.13           H  
ATOM   1905 HG21 THR B 117     -20.901 -28.135   6.474  1.00 38.54           H  
ATOM   1906 HG22 THR B 117     -20.949 -28.231   8.049  1.00 38.54           H  
ATOM   1907 HG23 THR B 117     -20.631 -26.851   7.351  1.00 38.54           H  
ATOM   1908  N   ARG B 118     -16.455 -29.179   8.360  1.00 29.99           N  
ANISOU 1908  N   ARG B 118     2932   3542   4922   -101   -509    226
ATOM   1909  CA  ARG B 118     -15.051 -29.363   8.065  1.00 29.20           C  
ANISOU 1909  CA  ARG B 118     2780   3466   4849    -96   -387    268
ATOM   1910  C   ARG B 118     -14.635 -28.645   6.795  1.00 26.19           C  
ANISOU 1910  C   ARG B 118     2286   3035   4631   -102   -313    301
ATOM   1911  O   ARG B 118     -13.551 -28.057   6.749  1.00 32.60           O  
ANISOU 1911  O   ARG B 118     3091   3884   5413    -91   -181    341
ATOM   1912  CB  ARG B 118     -14.691 -30.829   7.857  1.00 34.60           C  
ANISOU 1912  CB  ARG B 118     3473   4109   5565   -101   -413    266
ATOM   1913  CG  ARG B 118     -14.885 -31.777   8.990  1.00 39.06           C  
ANISOU 1913  CG  ARG B 118     4141   4705   5994    -95   -455    232
ATOM   1914  CD  ARG B 118     -14.310 -33.247   8.564  1.00 39.90           C  
ANISOU 1914  CD  ARG B 118     4237   4761   6160    -97   -468    236
ATOM   1915  NE  ARG B 118     -13.171 -33.676   9.377  1.00 55.09           N  
ANISOU 1915  NE  ARG B 118     6197   6746   7990    -78   -388    248
ATOM   1916  CZ  ARG B 118     -13.279 -34.216  10.587  1.00 48.61           C  
ANISOU 1916  CZ  ARG B 118     5452   5964   7052    -69   -398    210
ATOM   1917  NH1 ARG B 118     -14.474 -34.440  11.143  1.00 55.27           N  
ANISOU 1917  NH1 ARG B 118     6371   6793   7837    -79   -465    162
ATOM   1918  NH2 ARG B 118     -12.177 -34.541  11.236  1.00 44.75           N1+
ANISOU 1918  NH2 ARG B 118     4974   5518   6514    -47   -338    214
ATOM   1919  H   ARG B 118     -16.917 -29.901   8.426  1.00 35.99           H  
ATOM   1920  HA  ARG B 118     -14.581 -29.013   8.838  1.00 35.04           H  
ATOM   1921  HB2 ARG B 118     -15.231 -31.163   7.123  1.00 41.52           H  
ATOM   1922  HB3 ARG B 118     -13.750 -30.870   7.622  1.00 41.52           H  
ATOM   1923  HG2 ARG B 118     -14.401 -31.463   9.770  1.00 46.87           H  
ATOM   1924  HG3 ARG B 118     -15.829 -31.856   9.196  1.00 46.87           H  
ATOM   1925  HD2 ARG B 118     -15.016 -33.904   8.670  1.00 47.87           H  
ATOM   1926  HD3 ARG B 118     -14.021 -33.217   7.639  1.00 47.87           H  
ATOM   1927  HE  ARG B 118     -12.382 -33.571   9.052  1.00 66.11           H  
ATOM   1928 HH11 ARG B 118     -15.192 -34.233  10.717  1.00 66.32           H  
ATOM   1929 HH12 ARG B 118     -14.525 -34.791  11.927  1.00 66.32           H  
ATOM   1930 HH21 ARG B 118     -11.408 -34.402  10.876  1.00 53.71           H  
ATOM   1931 HH22 ARG B 118     -12.228 -34.892  12.020  1.00 53.71           H  
ATOM   1932  N   ASN B 119     -15.431 -28.727   5.707  1.00 27.65           N  
ANISOU 1932  N   ASN B 119     2384   3120   5002   -117   -393    281
ATOM   1933  CA  ASN B 119     -15.004 -28.035   4.478  1.00 28.17           C  
ANISOU 1933  CA  ASN B 119     2325   3123   5256   -128   -292    306
ATOM   1934  C   ASN B 119     -14.961 -26.509   4.666  1.00 30.46           C  
ANISOU 1934  C   ASN B 119     2608   3464   5502   -116   -214    318
ATOM   1935  O   ASN B 119     -14.080 -25.840   4.105  1.00 31.71           O  
ANISOU 1935  O   ASN B 119     2724   3613   5713   -116    -56    355
ATOM   1936  CB  ASN B 119     -15.916 -28.417   3.302  1.00 42.94           C  
ANISOU 1936  CB  ASN B 119     4080   4860   7374   -144   -409    266
ATOM   1937  CG  ASN B 119     -15.590 -29.820   2.769  1.00 50.72           C  
ANISOU 1937  CG  ASN B 119     5039   5774   8457   -160   -433    264
ATOM   1938  OD1 ASN B 119     -14.464 -30.286   2.953  1.00 41.09           O  
ANISOU 1938  OD1 ASN B 119     3858   4592   7162   -161   -310    308
ATOM   1939  ND2 ASN B 119     -16.569 -30.501   2.142  1.00 49.62           N  
ANISOU 1939  ND2 ASN B 119     4845   5527   8479   -166   -605    211
ATOM   1940  H   ASN B 119     -16.178 -29.150   5.659  1.00 33.18           H  
ATOM   1941  HA  ASN B 119     -14.104 -28.327   4.261  1.00 33.80           H  
ATOM   1942  HB2 ASN B 119     -16.840 -28.410   3.598  1.00 51.53           H  
ATOM   1943  HB3 ASN B 119     -15.794 -27.781   2.581  1.00 51.53           H  
ATOM   1944 HD21 ASN B 119     -16.415 -31.288   1.833  1.00 59.54           H  
ATOM   1945 HD22 ASN B 119     -17.348 -30.148   2.050  1.00 59.54           H  
ATOM   1946  N   GLU B 120     -15.863 -25.951   5.466  1.00 32.58           N  
ANISOU 1946  N   GLU B 120     2935   3779   5665   -106   -309    289
ATOM   1947  CA  GLU B 120     -15.788 -24.517   5.760  1.00 30.39           C  
ANISOU 1947  CA  GLU B 120     2660   3556   5332    -94   -237    299
ATOM   1948  C   GLU B 120     -14.474 -24.186   6.461  1.00 27.88           C  
ANISOU 1948  C   GLU B 120     2411   3329   4855    -78    -94    339
ATOM   1949  O   GLU B 120     -13.730 -23.285   6.033  1.00 30.46           O  
ANISOU 1949  O   GLU B 120     2713   3657   5204    -68     37    368
ATOM   1950  CB  GLU B 120     -17.041 -24.123   6.573  1.00 24.53           C  
ANISOU 1950  CB  GLU B 120     1989   2837   4495    -88   -373    259
ATOM   1951  CG  GLU B 120     -18.329 -23.901   5.667  1.00 30.92           C  
ANISOU 1951  CG  GLU B 120     2726   3536   5488    -90   -519    219
ATOM   1952  CD  GLU B 120     -19.639 -23.633   6.425  1.00 37.36           C  
ANISOU 1952  CD  GLU B 120     3651   4350   6195    -79   -671    182
ATOM   1953  OE1 GLU B 120     -19.824 -24.222   7.534  1.00 28.59           O  
ANISOU 1953  OE1 GLU B 120     2679   3288   4895    -79   -698    176
ATOM   1954  OE2 GLU B 120     -20.491 -22.865   5.891  1.00 33.94           O1-
ANISOU 1954  OE2 GLU B 120     3170   3850   5874    -68   -761    156
ATOM   1955  H   GLU B 120     -16.515 -26.364   5.845  1.00 39.10           H  
ATOM   1956  HA  GLU B 120     -15.800 -23.985   4.949  1.00 36.47           H  
ATOM   1957  HB2 GLU B 120     -17.239 -24.830   7.207  1.00 29.44           H  
ATOM   1958  HB3 GLU B 120     -16.861 -23.295   7.046  1.00 29.44           H  
ATOM   1959  HG2 GLU B 120     -18.169 -23.136   5.092  1.00 37.11           H  
ATOM   1960  HG3 GLU B 120     -18.466 -24.697   5.130  1.00 37.11           H  
ATOM   1961  N   MET B 121     -14.161 -24.908   7.530  1.00 25.12           N  
ANISOU 1961  N   MET B 121     2153   3042   4349    -70   -120    334
ATOM   1962  CA  MET B 121     -12.921 -24.633   8.232  1.00 29.38           C  
ANISOU 1962  CA  MET B 121     2757   3653   4752    -45    -21    360
ATOM   1963  C   MET B 121     -11.734 -24.847   7.314  1.00 29.73           C  
ANISOU 1963  C   MET B 121     2785   3650   4860    -39     99    407
ATOM   1964  O   MET B 121     -10.746 -24.107   7.381  1.00 33.96           O  
ANISOU 1964  O   MET B 121     3370   4209   5324    -13    204    437
ATOM   1965  CB  MET B 121     -12.777 -25.492   9.489  1.00 24.80           C  
ANISOU 1965  CB  MET B 121     2255   3129   4038    -38    -74    336
ATOM   1966  CG  MET B 121     -11.743 -24.876  10.379  1.00 41.72           C  
ANISOU 1966  CG  MET B 121     4455   5342   6054     -6    -11    342
ATOM   1967  SD  MET B 121     -11.696 -25.706  11.939  1.00 42.94           S  
ANISOU 1967  SD  MET B 121     4669   5551   6096      2    -69    294
ATOM   1968  CE  MET B 121     -13.153 -24.897  12.629  1.00 34.23           C  
ANISOU 1968  CE  MET B 121     3576   4470   4960    -22   -117    253
ATOM   1969  H   MET B 121     -14.635 -25.545   7.859  1.00 30.15           H  
ATOM   1970  HA  MET B 121     -12.949 -23.709   8.531  1.00 35.25           H  
ATOM   1971  HB2 MET B 121     -13.623 -25.528   9.963  1.00 29.76           H  
ATOM   1972  HB3 MET B 121     -12.494 -26.388   9.247  1.00 29.76           H  
ATOM   1973  HG2 MET B 121     -10.870 -24.950   9.962  1.00 50.06           H  
ATOM   1974  HG3 MET B 121     -11.960 -23.943  10.530  1.00 50.06           H  
ATOM   1975  HE1 MET B 121     -13.291 -25.214  13.536  1.00 41.08           H  
ATOM   1976  HE2 MET B 121     -13.010 -23.938  12.632  1.00 41.08           H  
ATOM   1977  HE3 MET B 121     -13.924 -25.115  12.082  1.00 41.08           H  
ATOM   1978  N   LEU B 122     -11.817 -25.825   6.408  1.00 31.66           N  
ANISOU 1978  N   LEU B 122     2974   3815   5241    -60     89    415
ATOM   1979  CA  LEU B 122     -10.650 -26.094   5.581  1.00 34.35           C  
ANISOU 1979  CA  LEU B 122     3318   4100   5635    -57    222    463
ATOM   1980  C   LEU B 122     -10.405 -24.932   4.636  1.00 33.47           C  
ANISOU 1980  C   LEU B 122     3159   3936   5621    -60    362    488
ATOM   1981  O   LEU B 122      -9.250 -24.512   4.427  1.00 29.16           O  
ANISOU 1981  O   LEU B 122     2689   3379   5012    -38    508    533
ATOM   1982  CB  LEU B 122     -10.858 -27.411   4.833  1.00 35.06           C  
ANISOU 1982  CB  LEU B 122     3347   4105   5868    -84    180    460
ATOM   1983  CG  LEU B 122      -9.777 -27.881   3.850  1.00 50.80           C  
ANISOU 1983  CG  LEU B 122     5338   6014   7950    -91    322    510
ATOM   1984  CD1 LEU B 122      -8.439 -28.002   4.601  1.00 44.18           C  
ANISOU 1984  CD1 LEU B 122     4647   5229   6912    -50    387    548
ATOM   1985  CD2 LEU B 122     -10.268 -29.191   3.309  1.00 55.43           C  
ANISOU 1985  CD2 LEU B 122     5853   6526   8681   -120    235    489
ATOM   1986  H   LEU B 122     -12.504 -26.322   6.262  1.00 38.00           H  
ATOM   1987  HA  LEU B 122      -9.856 -26.197   6.129  1.00 41.22           H  
ATOM   1988  HB2 LEU B 122     -10.949 -28.112   5.497  1.00 42.07           H  
ATOM   1989  HB3 LEU B 122     -11.678 -27.329   4.322  1.00 42.07           H  
ATOM   1990  HG  LEU B 122      -9.616 -27.270   3.115  1.00 60.96           H  
ATOM   1991 HD11 LEU B 122      -7.797 -28.457   4.032  1.00 53.02           H  
ATOM   1992 HD12 LEU B 122      -8.115 -27.114   4.817  1.00 53.02           H  
ATOM   1993 HD13 LEU B 122      -8.578 -28.511   5.415  1.00 53.02           H  
ATOM   1994 HD21 LEU B 122      -9.629 -29.523   2.659  1.00 66.51           H  
ATOM   1995 HD22 LEU B 122     -10.355 -29.823   4.039  1.00 66.51           H  
ATOM   1996 HD23 LEU B 122     -11.130 -29.054   2.886  1.00 66.51           H  
ATOM   1997  N   ASP B 123     -11.495 -24.333   4.143  1.00 34.79           N  
ANISOU 1997  N   ASP B 123     3222   4071   5928    -79    314    456
ATOM   1998  CA  ASP B 123     -11.418 -23.164   3.263  1.00 35.71           C  
ANISOU 1998  CA  ASP B 123     3273   4132   6163    -83    445    466
ATOM   1999  C   ASP B 123     -10.731 -22.000   3.954  1.00 26.56           C  
ANISOU 1999  C   ASP B 123     2222   3050   4819    -48    532    487
ATOM   2000  O   ASP B 123      -9.840 -21.358   3.386  1.00 32.48           O  
ANISOU 2000  O   ASP B 123     3012   3759   5572    -36    708    523
ATOM   2001  CB  ASP B 123     -12.813 -22.723   2.817  1.00 44.12           C  
ANISOU 2001  CB  ASP B 123     4209   5152   7402   -101    334    415
ATOM   2002  CG  ASP B 123     -13.326 -23.492   1.629  1.00 47.40           C  
ANISOU 2002  CG  ASP B 123     4482   5439   8087   -132    297    391
ATOM   2003  OD1 ASP B 123     -12.506 -24.190   0.948  1.00 50.52           O  
ANISOU 2003  OD1 ASP B 123     4862   5769   8566   -148    413    422
ATOM   2004  OD2 ASP B 123     -14.559 -23.400   1.403  1.00 50.92           O1-
ANISOU 2004  OD2 ASP B 123     4842   5843   8665   -139    141    337
ATOM   2005  H   ASP B 123     -12.302 -24.586   4.304  1.00 41.75           H  
ATOM   2006  HA  ASP B 123     -10.908 -23.422   2.479  1.00 42.85           H  
ATOM   2007  HB2 ASP B 123     -13.435 -22.858   3.550  1.00 52.94           H  
ATOM   2008  HB3 ASP B 123     -12.784 -21.784   2.575  1.00 52.94           H  
ATOM   2009  N   ILE B 124     -11.171 -21.670   5.177  1.00 32.56           N  
ANISOU 2009  N   ILE B 124     3039   3912   5421    -30    414    460
ATOM   2010  CA  ILE B 124     -10.533 -20.599   5.946  1.00 37.94           C  
ANISOU 2010  CA  ILE B 124     3821   4665   5929      6    469    469
ATOM   2011  C   ILE B 124      -9.055 -20.939   6.210  1.00 32.74           C  
ANISOU 2011  C   ILE B 124     3294   4015   5131     40    553    509
ATOM   2012  O   ILE B 124      -8.162 -20.097   6.040  1.00 32.11           O  
ANISOU 2012  O   ILE B 124     3302   3922   4976     70    674    536
ATOM   2013  CB  ILE B 124     -11.285 -20.392   7.282  1.00 34.22           C  
ANISOU 2013  CB  ILE B 124     3378   4288   5337     12    325    426
ATOM   2014  CG1 ILE B 124     -12.727 -19.875   7.126  1.00 37.53           C  
ANISOU 2014  CG1 ILE B 124     3712   4694   5855    -11    235    390
ATOM   2015  CG2 ILE B 124     -10.534 -19.337   8.175  1.00 39.85           C  
ANISOU 2015  CG2 ILE B 124     4191   5071   5879     51    366    427
ATOM   2016  CD1 ILE B 124     -12.820 -18.582   6.388  1.00 51.47           C  
ANISOU 2016  CD1 ILE B 124     5424   6422   7709     -6    324    393
ATOM   2017  H   ILE B 124     -11.830 -22.049   5.580  1.00 39.07           H  
ATOM   2018  HA  ILE B 124     -10.574 -19.781   5.427  1.00 45.53           H  
ATOM   2019  HB  ILE B 124     -11.311 -21.276   7.679  1.00 41.07           H  
ATOM   2020 HG12 ILE B 124     -13.246 -20.533   6.639  1.00 45.04           H  
ATOM   2021 HG13 ILE B 124     -13.108 -19.740   8.009  1.00 45.04           H  
ATOM   2022 HG21 ILE B 124     -11.162 -18.956   8.809  1.00 47.82           H  
ATOM   2023 HG22 ILE B 124      -9.814 -19.780   8.650  1.00 47.82           H  
ATOM   2024 HG23 ILE B 124     -10.175 -18.638   7.606  1.00 47.82           H  
ATOM   2025 HD11 ILE B 124     -13.714 -18.222   6.492  1.00 61.76           H  
ATOM   2026 HD12 ILE B 124     -12.170 -17.963   6.753  1.00 61.76           H  
ATOM   2027 HD13 ILE B 124     -12.634 -18.742   5.449  1.00 61.76           H  
ATOM   2028  N   VAL B 125      -8.800 -22.145   6.738  1.00 28.13           N  
ANISOU 2028  N   VAL B 125     2745   3451   4492     42    474    507
ATOM   2029  CA  VAL B 125      -7.434 -22.516   7.138  1.00 36.11           C  
ANISOU 2029  CA  VAL B 125     3890   4467   5363     83    513    536
ATOM   2030  C   VAL B 125      -6.515 -22.573   5.926  1.00 33.21           C  
ANISOU 2030  C   VAL B 125     3571   3998   5051     85    684    594
ATOM   2031  O   VAL B 125      -5.394 -22.050   5.962  1.00 33.89           O  
ANISOU 2031  O   VAL B 125     3802   4066   5010    129    775    626
ATOM   2032  CB  VAL B 125      -7.443 -23.844   7.923  1.00 32.39           C  
ANISOU 2032  CB  VAL B 125     3427   4030   4851     83    391    515
ATOM   2033  CG1 VAL B 125      -6.001 -24.355   8.236  1.00 29.32           C  
ANISOU 2033  CG1 VAL B 125     3172   3626   4341    131    414    543
ATOM   2034  CG2 VAL B 125      -8.238 -23.639   9.178  1.00 33.86           C  
ANISOU 2034  CG2 VAL B 125     3591   4303   4972     82    267    458
ATOM   2035  H   VAL B 125      -9.388 -22.757   6.875  1.00 33.76           H  
ATOM   2036  HA  VAL B 125      -7.092 -21.829   7.729  1.00 43.33           H  
ATOM   2037  HB  VAL B 125      -7.853 -24.539   7.383  1.00 38.87           H  
ATOM   2038 HG11 VAL B 125      -6.058 -25.100   8.855  1.00 35.18           H  
ATOM   2039 HG12 VAL B 125      -5.581 -24.641   7.411  1.00 35.18           H  
ATOM   2040 HG13 VAL B 125      -5.491 -23.632   8.635  1.00 35.18           H  
ATOM   2041 HG21 VAL B 125      -8.354 -24.494   9.622  1.00 40.63           H  
ATOM   2042 HG22 VAL B 125      -7.759 -23.028   9.759  1.00 40.63           H  
ATOM   2043 HG23 VAL B 125      -9.104 -23.267   8.947  1.00 40.63           H  
ATOM   2044  N   ASP B 126      -6.995 -23.115   4.803  1.00 31.96           N  
ANISOU 2044  N   ASP B 126     3299   3757   5088     39    737    604
ATOM   2045  CA  ASP B 126      -6.168 -23.005   3.599  1.00 39.00           C  
ANISOU 2045  CA  ASP B 126     4229   4533   6056     34    940    657
ATOM   2046  C   ASP B 126      -5.824 -21.544   3.265  1.00 37.75           C  
ANISOU 2046  C   ASP B 126     4129   4353   5861     54   1090    672
ATOM   2047  O   ASP B 126      -4.682 -21.223   2.913  1.00 35.70           O  
ANISOU 2047  O   ASP B 126     4024   4031   5508     84   1249    719
ATOM   2048  CB  ASP B 126      -6.859 -23.653   2.415  1.00 42.32           C  
ANISOU 2048  CB  ASP B 126     4483   4855   6741    -24    976    651
ATOM   2049  CG  ASP B 126      -5.976 -23.651   1.209  1.00 60.64           C  
ANISOU 2049  CG  ASP B 126     6840   7042   9158    -37   1209    702
ATOM   2050  OD1 ASP B 126      -4.853 -24.203   1.252  1.00 62.67           O  
ANISOU 2050  OD1 ASP B 126     7250   7267   9296    -13   1281    751
ATOM   2051  OD2 ASP B 126      -6.406 -23.057   0.216  1.00 64.44           O1-
ANISOU 2051  OD2 ASP B 126     7202   7440   9841    -70   1329    693
ATOM   2052  H   ASP B 126      -7.747 -23.526   4.715  1.00 38.35           H  
ATOM   2053  HA  ASP B 126      -5.340 -23.481   3.770  1.00 46.80           H  
ATOM   2054  HB2 ASP B 126      -7.079 -24.572   2.634  1.00 50.78           H  
ATOM   2055  HB3 ASP B 126      -7.667 -23.159   2.205  1.00 50.78           H  
ATOM   2056  N   ALA B 127      -6.797 -20.621   3.365  1.00 36.96           N  
ANISOU 2056  N   ALA B 127     3926   4293   5825     42   1045    631
ATOM   2057  CA  ALA B 127      -6.523 -19.214   3.075  1.00 39.29           C  
ANISOU 2057  CA  ALA B 127     4271   4568   6090     62   1184    639
ATOM   2058  C   ALA B 127      -5.487 -18.625   4.022  1.00 35.53           C  
ANISOU 2058  C   ALA B 127     4006   4150   5344    127   1180    654
ATOM   2059  O   ALA B 127      -4.585 -17.882   3.602  1.00 36.10           O  
ANISOU 2059  O   ALA B 127     4219   4160   5335    158   1347    688
ATOM   2060  CB  ALA B 127      -7.829 -18.431   3.167  1.00 40.89           C  
ANISOU 2060  CB  ALA B 127     4323   4810   6402     41   1095    587
ATOM   2061  H   ALA B 127      -7.610 -20.783   3.595  1.00 44.36           H  
ATOM   2062  HA  ALA B 127      -6.165 -19.141   2.177  1.00 47.15           H  
ATOM   2063  HB1 ALA B 127      -7.669 -17.515   2.889  1.00 49.06           H  
ATOM   2064  HB2 ALA B 127      -8.487 -18.844   2.587  1.00 49.06           H  
ATOM   2065  HB3 ALA B 127      -8.142 -18.447   4.086  1.00 49.06           H  
ATOM   2066  N   ILE B 128      -5.588 -18.943   5.305  1.00 32.70           N  
ANISOU 2066  N   ILE B 128     3678   3896   4850    150    991    624
ATOM   2067  CA  ILE B 128      -4.543 -18.540   6.237  1.00 34.56           C  
ANISOU 2067  CA  ILE B 128     4104   4172   4857    217    954    628
ATOM   2068  C   ILE B 128      -3.173 -19.081   5.814  1.00 42.74           C  
ANISOU 2068  C   ILE B 128     5322   5122   5797    253   1055    683
ATOM   2069  O   ILE B 128      -2.179 -18.344   5.815  1.00 39.22           O  
ANISOU 2069  O   ILE B 128     5069   4636   5198    309   1137    706
ATOM   2070  CB  ILE B 128      -4.903 -18.973   7.667  1.00 34.07           C  
ANISOU 2070  CB  ILE B 128     4012   4218   4716    229    740    576
ATOM   2071  CG1 ILE B 128      -6.177 -18.235   8.069  1.00 33.72           C  
ANISOU 2071  CG1 ILE B 128     3836   4240   4737    198    668    529
ATOM   2072  CG2 ILE B 128      -3.687 -18.751   8.613  1.00 33.62           C  
ANISOU 2072  CG2 ILE B 128     4142   4179   4454    304    677    570
ATOM   2073  CD1 ILE B 128      -6.767 -18.803   9.418  1.00 33.86           C  
ANISOU 2073  CD1 ILE B 128     3804   4348   4715    192    485    476
ATOM   2074  H   ILE B 128      -6.238 -19.381   5.659  1.00 39.24           H  
ATOM   2075  HA  ILE B 128      -4.484 -17.572   6.214  1.00 41.48           H  
ATOM   2076  HB  ILE B 128      -5.092 -19.923   7.724  1.00 40.89           H  
ATOM   2077 HG12 ILE B 128      -5.978 -17.293   8.194  1.00 40.47           H  
ATOM   2078 HG13 ILE B 128      -6.845 -18.343   7.374  1.00 40.47           H  
ATOM   2079 HG21 ILE B 128      -3.999 -18.744   9.532  1.00 40.35           H  
ATOM   2080 HG22 ILE B 128      -3.050 -19.470   8.483  1.00 40.35           H  
ATOM   2081 HG23 ILE B 128      -3.272 -17.900   8.399  1.00 40.35           H  
ATOM   2082 HD11 ILE B 128      -7.626 -18.385   9.588  1.00 40.64           H  
ATOM   2083 HD12 ILE B 128      -6.877 -19.762   9.336  1.00 40.64           H  
ATOM   2084 HD13 ILE B 128      -6.153 -18.601  10.141  1.00 40.64           H  
ATOM   2085  N   TYR B 129      -3.066 -20.397   5.551  1.00 43.22           N  
ANISOU 2085  N   TYR B 129     5348   5151   5923    230   1034    702
ATOM   2086  CA  TYR B 129      -1.757 -20.960   5.180  1.00 40.73           C  
ANISOU 2086  CA  TYR B 129     5222   4745   5508    267   1124    757
ATOM   2087  C   TYR B 129      -1.197 -20.232   3.948  1.00 57.86           C  
ANISOU 2087  C   TYR B 129     7494   6790   7700    265   1385    811
ATOM   2088  O   TYR B 129      -0.032 -19.806   3.935  1.00 45.74           O  
ANISOU 2088  O   TYR B 129     6205   5192   5983    325   1470    847
ATOM   2089  CB  TYR B 129      -1.886 -22.492   4.959  1.00 33.27           C  
ANISOU 2089  CB  TYR B 129     4196   3778   4668    232   1073    768
ATOM   2090  CG  TYR B 129      -1.746 -23.337   6.216  1.00 36.67           C  
ANISOU 2090  CG  TYR B 129     4642   4289   5000    264    859    731
ATOM   2091  CD1 TYR B 129      -2.520 -23.087   7.315  1.00 32.72           C  
ANISOU 2091  CD1 TYR B 129     4045   3902   4485    264    698    667
ATOM   2092  CD2 TYR B 129      -0.816 -24.354   6.313  1.00 38.76           C  
ANISOU 2092  CD2 TYR B 129     5024   4507   5197    296    830    758
ATOM   2093  CE1 TYR B 129      -2.390 -23.791   8.464  1.00 35.35           C  
ANISOU 2093  CE1 TYR B 129     4383   4296   4753    290    530    626
ATOM   2094  CE2 TYR B 129      -0.684 -25.074   7.496  1.00 35.32           C  
ANISOU 2094  CE2 TYR B 129     4589   4138   4693    329    638    714
ATOM   2095  CZ  TYR B 129      -1.509 -24.815   8.560  1.00 36.83           C  
ANISOU 2095  CZ  TYR B 129     4663   4438   4891    322    495    645
ATOM   2096  OH  TYR B 129      -1.427 -25.518   9.757  1.00 35.38           O  
ANISOU 2096  OH  TYR B 129     4461   4310   4670    349    327    591
ATOM   2097  H   TYR B 129      -3.711 -20.966   5.579  1.00 51.86           H  
ATOM   2098  HA  TYR B 129      -1.120 -20.839   5.902  1.00 48.87           H  
ATOM   2099  HB2 TYR B 129      -2.760 -22.675   4.580  1.00 39.93           H  
ATOM   2100  HB3 TYR B 129      -1.192 -22.773   4.342  1.00 39.93           H  
ATOM   2101  HD1 TYR B 129      -3.158 -22.412   7.271  1.00 39.27           H  
ATOM   2102  HD2 TYR B 129      -0.275 -24.558   5.585  1.00 46.51           H  
ATOM   2103  HE1 TYR B 129      -2.913 -23.567   9.199  1.00 42.42           H  
ATOM   2104  HE2 TYR B 129      -0.033 -25.734   7.566  1.00 42.38           H  
ATOM   2105  HH  TYR B 129      -0.850 -26.125   9.695  1.00 42.45           H  
ATOM   2106  N   GLN B 130      -2.046 -20.004   2.941  1.00 48.15           N  
ANISOU 2106  N   GLN B 130     6087   5515   6695    199   1511    808
ATOM   2107  CA  GLN B 130      -1.624 -19.265   1.752  1.00 51.95           C  
ANISOU 2107  CA  GLN B 130     6633   5867   7238    189   1786    847
ATOM   2108  C   GLN B 130      -1.186 -17.848   2.086  1.00 55.38           C  
ANISOU 2108  C   GLN B 130     7228   6315   7500    244   1845    843
ATOM   2109  O   GLN B 130      -0.224 -17.340   1.504  1.00 56.55           O  
ANISOU 2109  O   GLN B 130     7585   6353   7548    275   2053    889
ATOM   2110  CB  GLN B 130      -2.750 -19.201   0.728  1.00 46.47           C  
ANISOU 2110  CB  GLN B 130     5675   5125   6856    112   1875    823
ATOM   2111  CG  GLN B 130      -3.011 -20.489  -0.030  1.00 56.52           C  
ANISOU 2111  CG  GLN B 130     6811   6324   8340     55   1894    834
ATOM   2112  CD  GLN B 130      -4.011 -20.286  -1.143  1.00 61.50           C  
ANISOU 2112  CD  GLN B 130     7191   6875   9302    -12   1990    801
ATOM   2113  OE1 GLN B 130      -3.672 -19.779  -2.216  1.00 77.01           O  
ANISOU 2113  OE1 GLN B 130     9165   8708  11386    -29   2231    814
ATOM   2114  NE2 GLN B 130      -5.258 -20.656  -0.891  1.00 64.39           N  
ANISOU 2114  NE2 GLN B 130     7346   7308   9812    -43   1781    743
ATOM   2115  H   GLN B 130      -2.865 -20.264   2.921  1.00 57.79           H  
ATOM   2116  HA  GLN B 130      -0.873 -19.744   1.369  1.00 62.34           H  
ATOM   2117  HB2 GLN B 130      -3.570 -18.966   1.190  1.00 55.76           H  
ATOM   2118  HB3 GLN B 130      -2.530 -18.520   0.074  1.00 55.76           H  
ATOM   2119  HG2 GLN B 130      -2.181 -20.805  -0.419  1.00 67.82           H  
ATOM   2120  HG3 GLN B 130      -3.366 -21.153   0.581  1.00 67.82           H  
ATOM   2121 HE21 GLN B 130      -5.461 -20.992  -0.126  1.00 77.27           H  
ATOM   2122 HE22 GLN B 130      -5.866 -20.561  -1.493  1.00 77.27           H  
ATOM   2123  N   MET B 131      -1.896 -17.177   2.991  1.00 56.24           N  
ANISOU 2123  N   MET B 131     7253   6545   7570    256   1675    788
ATOM   2124  CA  MET B 131      -1.556 -15.795   3.315  1.00 56.45           C  
ANISOU 2124  CA  MET B 131     7418   6585   7447    307   1718    777
ATOM   2125  C   MET B 131      -0.156 -15.703   3.910  1.00 54.14           C  
ANISOU 2125  C   MET B 131     7436   6266   6870    394   1692    803
ATOM   2126  O   MET B 131       0.661 -14.871   3.497  1.00 58.91           O  
ANISOU 2126  O   MET B 131     8257   6780   7345    438   1859    832
ATOM   2127  CB  MET B 131      -2.600 -15.221   4.281  1.00 53.81           C  
ANISOU 2127  CB  MET B 131     6931   6386   7129    301   1519    710
ATOM   2128  CG  MET B 131      -2.314 -13.811   4.761  1.00 70.87           C  
ANISOU 2128  CG  MET B 131     9219   8570   9138    355   1528    689
ATOM   2129  SD  MET B 131      -3.670 -13.056   5.674  1.00 76.32           S  
ANISOU 2129  SD  MET B 131     9712   9393   9892    333   1342    615
ATOM   2130  CE  MET B 131      -3.662 -14.015   7.163  1.00 59.38           C  
ANISOU 2130  CE  MET B 131     7560   7359   7645    351   1070    581
ATOM   2131  H   MET B 131      -2.570 -17.492   3.425  1.00 67.49           H  
ATOM   2132  HA  MET B 131      -1.578 -15.266   2.503  1.00 67.74           H  
ATOM   2133  HB2 MET B 131      -3.460 -15.208   3.832  1.00 64.57           H  
ATOM   2134  HB3 MET B 131      -2.643 -15.793   5.064  1.00 64.57           H  
ATOM   2135  HG2 MET B 131      -1.541 -13.832   5.347  1.00 85.04           H  
ATOM   2136  HG3 MET B 131      -2.131 -13.251   3.990  1.00 85.04           H  
ATOM   2137  HE1AMET B 131      -4.361 -13.691   7.751  0.50 71.26           H  
ATOM   2138  HE1BMET B 131      -4.361 -13.691   7.751  0.50 71.26           H  
ATOM   2139  HE2AMET B 131      -2.798 -13.922   7.593  0.50 71.26           H  
ATOM   2140  HE2BMET B 131      -3.822 -14.946   6.939  0.50 71.26           H  
ATOM   2141  HE3AMET B 131      -3.822 -14.946   6.939  0.50 71.26           H  
ATOM   2142  HE3BMET B 131      -2.798 -13.922   7.593  0.50 71.26           H  
ATOM   2143  N   VAL B 132       0.120 -16.517   4.922  1.00 55.14           N  
ANISOU 2143  N   VAL B 132     7596   6461   6895    425   1474    787
ATOM   2144  CA  VAL B 132       1.465 -16.560   5.478  1.00 58.91           C  
ANISOU 2144  CA  VAL B 132     8363   6896   7123    515   1413    805
ATOM   2145  C   VAL B 132       2.480 -17.040   4.452  1.00 62.31           C  
ANISOU 2145  C   VAL B 132     9000   7173   7502    527   1621    882
ATOM   2146  O   VAL B 132       3.627 -16.574   4.441  1.00 75.68           O  
ANISOU 2146  O   VAL B 132    11000   8777   8978    604   1680    912
ATOM   2147  CB  VAL B 132       1.474 -17.453   6.723  1.00 58.81           C  
ANISOU 2147  CB  VAL B 132     8301   6977   7068    540   1138    761
ATOM   2148  CG1 VAL B 132       2.895 -17.681   7.177  1.00 64.53           C  
ANISOU 2148  CG1 VAL B 132     9317   7633   7569    636   1060    778
ATOM   2149  CG2 VAL B 132       0.636 -16.805   7.799  1.00 54.88           C  
ANISOU 2149  CG2 VAL B 132     7653   6607   6590    537    964    686
ATOM   2150  H   VAL B 132      -0.442 -17.046   5.301  1.00 66.17           H  
ATOM   2151  HA  VAL B 132       1.718 -15.658   5.733  1.00 70.69           H  
ATOM   2152  HB  VAL B 132       1.091 -18.322   6.528  1.00 70.58           H  
ATOM   2153 HG11 VAL B 132       2.887 -17.996   8.095  1.00 77.44           H  
ATOM   2154 HG12 VAL B 132       3.307 -18.347   6.603  1.00 77.44           H  
ATOM   2155 HG13 VAL B 132       3.384 -16.846   7.119  1.00 77.44           H  
ATOM   2156 HG21 VAL B 132       0.648 -17.366   8.590  1.00 65.85           H  
ATOM   2157 HG22 VAL B 132       1.007 -15.933   8.007  1.00 65.85           H  
ATOM   2158 HG23 VAL B 132      -0.274 -16.709   7.476  1.00 65.85           H  
ATOM   2159  N   GLY B 133       2.096 -17.969   3.584  1.00 63.16           N  
ANISOU 2159  N   GLY B 133     8961   7234   7802    455   1732    914
ATOM   2160  CA  GLY B 133       3.022 -18.477   2.595  1.00 75.40           C  
ANISOU 2160  CA  GLY B 133    10696   8627   9324    457   1947    988
ATOM   2161  C   GLY B 133       4.176 -19.188   3.268  1.00 83.26           C  
ANISOU 2161  C   GLY B 133    11943   9594  10097    537   1805   1010
ATOM   2162  O   GLY B 133       4.406 -19.005   4.469  1.00 84.62           O  
ANISOU 2162  O   GLY B 133    12179   9853  10121    604   1563    963
ATOM   2163  H   GLY B 133       1.309 -18.316   3.551  1.00 75.79           H  
ATOM   2164  HA2 GLY B 133       2.567 -19.103   2.009  1.00 90.48           H  
ATOM   2165  HA3 GLY B 133       3.370 -17.744   2.063  1.00 90.48           H  
ATOM   2166  N   ASN B 134       4.915 -20.005   2.522  1.00 86.01           N  
ANISOU 2166  N   ASN B 134    12431   9813  10435    533   1946   1076
ATOM   2167  CA  ASN B 134       5.986 -20.801   3.125  1.00 92.80           C  
ANISOU 2167  CA  ASN B 134    13523  10635  11100    610   1794   1096
ATOM   2168  C   ASN B 134       7.308 -20.032   3.130  1.00 93.43           C  
ANISOU 2168  C   ASN B 134    14021  10592  10886    713   1864   1134
ATOM   2169  O   ASN B 134       8.316 -20.443   2.554  1.00 89.82           O  
ANISOU 2169  O   ASN B 134    13838   9982  10308    746   1998   1204
ATOM   2170  CB  ASN B 134       6.129 -22.144   2.414  1.00 92.23           C  
ANISOU 2170  CB  ASN B 134    13408  10483  11152    561   1881   1146
ATOM   2171  CG  ASN B 134       6.659 -22.017   0.998  1.00 87.48           C  
ANISOU 2171  CG  ASN B 134    12963   9694  10581    528   2238   1227
ATOM   2172  OD1 ASN B 134       6.110 -21.296   0.160  1.00 92.08           O  
ANISOU 2172  OD1 ASN B 134    13433  10241  11312    468   2464   1230
ATOM   2173  ND2 ASN B 134       7.734 -22.734   0.723  1.00 87.01           N  
ANISOU 2173  ND2 ASN B 134    13159   9508  10394    568   2290   1284
ATOM   2174  H   ASN B 134       4.818 -20.115   1.675  1.00103.21           H  
ATOM   2175  HA  ASN B 134       5.741 -20.976   4.048  1.00111.35           H  
ATOM   2176  HB2 ASN B 134       6.746 -22.700   2.915  1.00110.68           H  
ATOM   2177  HB3 ASN B 134       5.258 -22.570   2.369  1.00110.68           H  
ATOM   2178 HD21 ASN B 134       8.082 -22.703  -0.063  1.00104.42           H  
ATOM   2179 HD22 ASN B 134       8.087 -23.229   1.331  1.00104.42           H  
ATOM   2180  N   THR B 135       7.287 -18.885   3.809  1.00 92.88           N  
ANISOU 2180  N   THR B 135    14015  10583  10692    767   1765   1086
ATOM   2181  CA  THR B 135       8.544 -18.259   4.196  1.00 95.44           C  
ANISOU 2181  CA  THR B 135    14744  10812  10708    888   1711   1098
ATOM   2182  C   THR B 135       9.267 -19.128   5.216  1.00 99.75           C  
ANISOU 2182  C   THR B 135    15405  11368  11127    971   1405   1074
ATOM   2183  O   THR B 135      10.501 -19.201   5.212  1.00103.20           O  
ANISOU 2183  O   THR B 135    16197  11674  11340   1063   1378   1101
ATOM   2184  CB  THR B 135       8.299 -16.859   4.768  1.00 95.92           C  
ANISOU 2184  CB  THR B 135    14822  10940  10685    927   1642   1040
ATOM   2185  OG1 THR B 135       6.968 -16.422   4.457  1.00 94.99           O  
ANISOU 2185  OG1 THR B 135    14354  10927  10809    827   1739   1010
ATOM   2186  CG2 THR B 135       9.324 -15.861   4.202  1.00 94.88           C  
ANISOU 2186  CG2 THR B 135    15045  10659  10346    993   1808   1049
ATOM   2187  H   THR B 135       6.580 -18.462   4.051  1.00111.46           H  
ATOM   2188  HA  THR B 135       9.103 -18.150   3.411  1.00114.53           H  
ATOM   2189  HB  THR B 135       8.400 -16.884   5.732  1.00115.11           H  
ATOM   2190  HG1 THR B 135       6.836 -15.655   4.772  1.00113.98           H  
ATOM   2191 HG21 THR B 135       9.170 -14.979   4.577  1.00113.85           H  
ATOM   2192 HG22 THR B 135      10.223 -16.146   4.425  1.00113.85           H  
ATOM   2193 HG23 THR B 135       9.239 -15.810   3.237  1.00113.85           H  
ATOM   2194  N   VAL B 136       8.508 -19.804   6.080  1.00 95.81           N  
ANISOU 2194  N   VAL B 136    14599  11019  10786    938   1171   1009
ATOM   2195  CA  VAL B 136       9.038 -20.687   7.111  1.00 92.44           C  
ANISOU 2195  CA  VAL B 136    14211  10613  10299   1007    876    968
ATOM   2196  C   VAL B 136       8.434 -22.078   6.949  1.00 86.84           C  
ANISOU 2196  C   VAL B 136    13241   9954   9799    926    865    976
ATOM   2197  O   VAL B 136       7.321 -22.248   6.438  1.00 77.14           O  
ANISOU 2197  O   VAL B 136    11725   8798   8785    819    989    978
ATOM   2198  CB  VAL B 136       8.763 -20.132   8.535  1.00 86.31           C  
ANISOU 2198  CB  VAL B 136    13324   9960   9510   1057    582    861
ATOM   2199  CG1 VAL B 136       9.678 -20.817   9.581  1.00 87.16           C  
ANISOU 2199  CG1 VAL B 136    13566  10033   9516   1163    279    813
ATOM   2200  CG2 VAL B 136       8.920 -18.611   8.577  1.00 81.44           C  
ANISOU 2200  CG2 VAL B 136    12863   9326   8754   1103    628    844
ATOM   2201  H   VAL B 136       7.648 -19.763   6.086  1.00114.97           H  
ATOM   2202  HA  VAL B 136       9.997 -20.766   6.992  1.00110.93           H  
ATOM   2203  HB  VAL B 136       7.844 -20.336   8.767  1.00103.57           H  
ATOM   2204 HG11 VAL B 136       9.529 -20.407  10.446  1.00104.59           H  
ATOM   2205 HG12 VAL B 136       9.460 -21.762   9.620  1.00104.59           H  
ATOM   2206 HG13 VAL B 136      10.603 -20.701   9.314  1.00104.59           H  
ATOM   2207 HG21 VAL B 136       8.922 -18.319   9.502  1.00 97.72           H  
ATOM   2208 HG22 VAL B 136       9.758 -18.368   8.151  1.00 97.72           H  
ATOM   2209 HG23 VAL B 136       8.179 -18.204   8.103  1.00 97.72           H  
ATOM   2210  N   GLU B 137       9.184 -23.085   7.391  1.00 93.56           N  
ANISOU 2210  N   GLU B 137    14204  10758  10588    985    701    976
ATOM   2211  CA  GLU B 137       8.674 -24.447   7.466  1.00 89.17           C  
ANISOU 2211  CA  GLU B 137    13412  10255  10214    924    639    967
ATOM   2212  C   GLU B 137       7.949 -24.647   8.790  1.00 85.66           C  
ANISOU 2212  C   GLU B 137    12702   9966   9879    922    376    862
ATOM   2213  O   GLU B 137       8.503 -24.355   9.856  1.00 83.42           O  
ANISOU 2213  O   GLU B 137    12514   9691   9492   1013    148    797
ATOM   2214  CB  GLU B 137       9.805 -25.463   7.347  1.00 89.63           C  
ANISOU 2214  CB  GLU B 137    13707  10183  10164    989    586   1012
ATOM   2215  CG  GLU B 137      10.141 -25.879   5.933  1.00 94.58           C  
ANISOU 2215  CG  GLU B 137    14468  10670  10797    940    879   1119
ATOM   2216  CD  GLU B 137      11.378 -26.743   5.888  1.00 97.71           C  
ANISOU 2216  CD  GLU B 137    15158  10922  11044   1021    815   1166
ATOM   2217  OE1 GLU B 137      12.482 -26.175   5.788  1.00101.32           O  
ANISOU 2217  OE1 GLU B 137    15994  11245  11257   1116    833   1203
ATOM   2218  OE2 GLU B 137      11.247 -27.981   5.980  1.00 95.71           O1-
ANISOU 2218  OE2 GLU B 137    14771  10684  10912    993    736   1162
ATOM   2219  H   GLU B 137       9.997 -23.000   7.657  1.00112.27           H  
ATOM   2220  HA  GLU B 137       8.053 -24.592   6.735  1.00107.00           H  
ATOM   2221  HB2 GLU B 137      10.606 -25.078   7.735  1.00107.55           H  
ATOM   2222  HB3 GLU B 137       9.552 -26.263   7.834  1.00107.55           H  
ATOM   2223  HG2 GLU B 137       9.401 -26.387   5.564  1.00113.49           H  
ATOM   2224  HG3 GLU B 137      10.301 -25.089   5.395  1.00113.49           H  
ATOM   2225  N   LEU B 138       6.718 -25.155   8.726  1.00 68.72           N  
ANISOU 2225  N   LEU B 138    10233   7928   7950    819    408    839
ATOM   2226  CA  LEU B 138       5.981 -25.447   9.946  1.00 54.22           C  
ANISOU 2226  CA  LEU B 138     8156   6224   6223    808    195    743
ATOM   2227  C   LEU B 138       6.351 -26.828  10.494  1.00 46.64           C  
ANISOU 2227  C   LEU B 138     7168   5249   5305    835     37    717
ATOM   2228  O   LEU B 138       6.881 -27.689   9.767  1.00 52.27           O  
ANISOU 2228  O   LEU B 138     7986   5869   6006    834    113    781
ATOM   2229  CB  LEU B 138       4.473 -25.354   9.678  1.00 57.52           C  
ANISOU 2229  CB  LEU B 138     8274   6750   6830    695    289    727
ATOM   2230  CG  LEU B 138       3.792 -23.973   9.624  1.00 60.20           C  
ANISOU 2230  CG  LEU B 138     8551   7149   7173    668    363    710
ATOM   2231  CD1 LEU B 138       4.428 -23.084   8.570  1.00 65.19           C  
ANISOU 2231  CD1 LEU B 138     9399   7677   7694    688    568    783
ATOM   2232  CD2 LEU B 138       2.311 -24.138   9.354  1.00 67.23           C  
ANISOU 2232  CD2 LEU B 138     9157   8128   8260    563    423    694
ATOM   2233  H   LEU B 138       6.297 -25.334   7.997  1.00 82.47           H  
ATOM   2234  HA  LEU B 138       6.203 -24.796  10.629  1.00 65.07           H  
ATOM   2235  HB2 LEU B 138       4.307 -25.772   8.820  1.00 69.02           H  
ATOM   2236  HB3 LEU B 138       4.025 -25.849  10.382  1.00 69.02           H  
ATOM   2237  HG  LEU B 138       3.908 -23.534  10.481  1.00 72.24           H  
ATOM   2238 HD11 LEU B 138       3.918 -22.261   8.501  1.00 78.23           H  
ATOM   2239 HD12 LEU B 138       5.341 -22.885   8.833  1.00 78.23           H  
ATOM   2240 HD13 LEU B 138       4.423 -23.549   7.720  1.00 78.23           H  
ATOM   2241 HD21 LEU B 138       1.896 -23.262   9.323  1.00 80.68           H  
ATOM   2242 HD22 LEU B 138       2.193 -24.591   8.504  1.00 80.68           H  
ATOM   2243 HD23 LEU B 138       1.918 -24.666  10.067  1.00 80.68           H  
ATOM   2244  N   PRO B 139       6.073 -27.071  11.781  1.00 47.19           N  
ANISOU 2244  N   PRO B 139     7091   5401   5438    857   -176    620
ATOM   2245  CA  PRO B 139       6.187 -28.431  12.322  1.00 56.36           C  
ANISOU 2245  CA  PRO B 139     8167   6561   6685    866   -308    583
ATOM   2246  C   PRO B 139       5.359 -29.425  11.525  1.00 41.46           C  
ANISOU 2246  C   PRO B 139     6117   4694   4940    766   -172    626
ATOM   2247  O   PRO B 139       4.227 -29.140  11.119  1.00 35.93           O  
ANISOU 2247  O   PRO B 139     5244   4066   4342    678    -56    631
ATOM   2248  CB  PRO B 139       5.638 -28.299  13.747  1.00 55.24           C  
ANISOU 2248  CB  PRO B 139     7831   6518   6638    874   -488    466
ATOM   2249  CG  PRO B 139       5.626 -26.802  14.038  1.00 47.81           C  
ANISOU 2249  CG  PRO B 139     6946   5605   5614    901   -496    442
ATOM   2250  CD  PRO B 139       5.402 -26.155  12.726  1.00 54.21           C  
ANISOU 2250  CD  PRO B 139     7838   6393   6365    851   -266    538
ATOM   2251  HA  PRO B 139       7.117 -28.707  12.339  1.00 67.63           H  
ATOM   2252  HB2 PRO B 139       4.742 -28.667  13.789  1.00 66.28           H  
ATOM   2253  HB3 PRO B 139       6.218 -28.768  14.368  1.00 66.28           H  
ATOM   2254  HG2 PRO B 139       4.908 -26.592  14.656  1.00 57.37           H  
ATOM   2255  HG3 PRO B 139       6.479 -26.533  14.416  1.00 57.37           H  
ATOM   2256  HD2 PRO B 139       4.453 -26.091  12.529  1.00 65.05           H  
ATOM   2257  HD3 PRO B 139       5.807 -25.274  12.700  1.00 65.05           H  
ATOM   2258  N   GLU B 140       5.905 -30.629  11.386  1.00 45.76           N  
ANISOU 2258  N   GLU B 140     6713   5172   5501    786   -212    645
ATOM   2259  CA  GLU B 140       5.306 -31.595  10.469  1.00 32.82           C  
ANISOU 2259  CA  GLU B 140     4963   3523   3984    700    -80    694
ATOM   2260  C   GLU B 140       3.833 -31.830  10.774  1.00 29.60           C  
ANISOU 2260  C   GLU B 140     4272   3235   3742    611    -81    638
ATOM   2261  O   GLU B 140       3.001 -31.846   9.863  1.00 33.00           O  
ANISOU 2261  O   GLU B 140     4597   3674   4265    528     60    676
ATOM   2262  CB  GLU B 140       6.060 -32.928  10.509  1.00 44.87           C  
ANISOU 2262  CB  GLU B 140     6565   4970   5515    739   -160    704
ATOM   2263  CG  GLU B 140       5.470 -33.986   9.533  1.00 39.25           C  
ANISOU 2263  CG  GLU B 140     5740   4235   4938    651    -30    751
ATOM   2264  CD  GLU B 140       6.351 -35.218   9.413  1.00 46.38           C  
ANISOU 2264  CD  GLU B 140     6757   5039   5828    693    -86    776
ATOM   2265  OE1 GLU B 140       7.382 -35.083   8.707  1.00 46.48           O  
ANISOU 2265  OE1 GLU B 140     7012   4927   5721    735     -3    855
ATOM   2266  OE2 GLU B 140       6.058 -36.245  10.090  1.00 41.99           O1-
ANISOU 2266  OE2 GLU B 140     6068   4521   5365    691   -212    714
ATOM   2267  H   GLU B 140       6.606 -30.909  11.798  1.00 54.91           H  
ATOM   2268  HA  GLU B 140       5.381 -31.228   9.573  1.00 39.39           H  
ATOM   2269  HB2 GLU B 140       6.985 -32.775  10.261  1.00 53.85           H  
ATOM   2270  HB3 GLU B 140       6.013 -33.290  11.407  1.00 53.85           H  
ATOM   2271  HG2 GLU B 140       4.601 -34.266   9.857  1.00 47.10           H  
ATOM   2272  HG3 GLU B 140       5.384 -33.590   8.651  1.00 47.10           H  
ATOM   2273  N   GLU B 141       3.473 -31.966  12.057  1.00 32.26           N  
ANISOU 2273  N   GLU B 141     4486   3651   4120    628   -239    544
ATOM   2274  CA  GLU B 141       2.105 -32.351  12.402  1.00 30.86           C  
ANISOU 2274  CA  GLU B 141     4077   3566   4080    549   -238    492
ATOM   2275  C   GLU B 141       1.086 -31.244  12.150  1.00 34.09           C  
ANISOU 2275  C   GLU B 141     4397   4045   4511    490   -148    494
ATOM   2276  O   GLU B 141      -0.118 -31.483  12.263  1.00 32.83           O  
ANISOU 2276  O   GLU B 141     4076   3947   4450    423   -135    463
ATOM   2277  CB  GLU B 141       2.063 -32.795  13.876  1.00 37.52           C  
ANISOU 2277  CB  GLU B 141     4831   4455   4969    584   -403    387
ATOM   2278  CG  GLU B 141       2.293 -31.672  14.894  1.00 45.02           C  
ANISOU 2278  CG  GLU B 141     5793   5443   5871    635   -494    323
ATOM   2279  CD  GLU B 141       2.294 -32.163  16.368  1.00 51.38           C  
ANISOU 2279  CD  GLU B 141     6486   6271   6764    668   -645    207
ATOM   2280  OE1 GLU B 141       2.291 -33.409  16.631  1.00 37.79           O  
ANISOU 2280  OE1 GLU B 141     4704   4529   5125    665   -685    177
ATOM   2281  OE2 GLU B 141       2.301 -31.256  17.246  1.00 48.46           O1-
ANISOU 2281  OE2 GLU B 141     6086   5932   6393    696   -714    143
ATOM   2282  H   GLU B 141       3.993 -31.843  12.730  1.00 38.71           H  
ATOM   2283  HA  GLU B 141       1.838 -33.104  11.852  1.00 37.03           H  
ATOM   2284  HB2 GLU B 141       1.191 -33.177  14.057  1.00 45.02           H  
ATOM   2285  HB3 GLU B 141       2.754 -33.461  14.016  1.00 45.02           H  
ATOM   2286  HG2 GLU B 141       3.154 -31.260  14.718  1.00 54.03           H  
ATOM   2287  HG3 GLU B 141       1.586 -31.014  14.800  1.00 54.03           H  
ATOM   2288  N   GLU B 142       1.525 -30.041  11.829  1.00 35.71           N  
ANISOU 2288  N   GLU B 142     4715   4233   4620    519    -90    529
ATOM   2289  CA  GLU B 142       0.579 -29.025  11.402  1.00 37.19           C  
ANISOU 2289  CA  GLU B 142     4819   4471   4840    462     10    539
ATOM   2290  C   GLU B 142       0.970 -28.374  10.075  1.00 48.99           C  
ANISOU 2290  C   GLU B 142     6428   5890   6295    453    184    626
ATOM   2291  O   GLU B 142       0.729 -27.186   9.858  1.00 35.56           O  
ANISOU 2291  O   GLU B 142     4739   4208   4564    446    255    634
ATOM   2292  CB  GLU B 142       0.441 -27.991  12.516  1.00 43.81           C  
ANISOU 2292  CB  GLU B 142     5638   5380   5629    494    -81    472
ATOM   2293  CG  GLU B 142       1.734 -27.269  12.829  1.00 45.93           C  
ANISOU 2293  CG  GLU B 142     6103   5596   5751    588   -140    475
ATOM   2294  CD  GLU B 142       1.605 -26.337  14.062  1.00 61.62           C  
ANISOU 2294  CD  GLU B 142     8049   7646   7718    622   -259    391
ATOM   2295  OE1 GLU B 142       0.451 -26.073  14.487  1.00 60.57           O  
ANISOU 2295  OE1 GLU B 142     7746   7596   7672    561   -249    348
ATOM   2296  OE2 GLU B 142       2.644 -25.887  14.614  1.00 65.24           O1-
ANISOU 2296  OE2 GLU B 142     8651   8061   8077    711   -370    364
ATOM   2297  H   GLU B 142       2.349 -29.796  11.848  1.00 42.85           H  
ATOM   2298  HA  GLU B 142      -0.283 -29.437  11.234  1.00 44.63           H  
ATOM   2299  HB2 GLU B 142      -0.213 -27.326  12.247  1.00 52.57           H  
ATOM   2300  HB3 GLU B 142       0.146 -28.438  13.324  1.00 52.57           H  
ATOM   2301  HG2 GLU B 142       2.426 -27.923  13.016  1.00 55.11           H  
ATOM   2302  HG3 GLU B 142       1.988 -26.726  12.066  1.00 55.11           H  
ATOM   2303  N   ASN B 143       1.541 -29.131   9.149  1.00 33.56           N  
ANISOU 2303  N   ASN B 143     4556   3842   4354    448    272    690
ATOM   2304  CA  ASN B 143       2.163 -28.490   8.005  1.00 39.63           C  
ANISOU 2304  CA  ASN B 143     5475   4513   5069    453    455    769
ATOM   2305  C   ASN B 143       1.249 -28.465   6.812  1.00 37.05           C  
ANISOU 2305  C   ASN B 143     5005   4164   4910    362    620    802
ATOM   2306  O   ASN B 143       1.651 -28.022   5.737  1.00 38.31           O  
ANISOU 2306  O   ASN B 143     5255   4227   5073    350    809    865
ATOM   2307  CB  ASN B 143       3.516 -29.150   7.664  1.00 35.47           C  
ANISOU 2307  CB  ASN B 143     5173   3866   4439    511    478    825
ATOM   2308  CG  ASN B 143       3.394 -30.570   7.094  1.00 29.17           C  
ANISOU 2308  CG  ASN B 143     4302   3018   3764    465    504    851
ATOM   2309  OD1 ASN B 143       2.306 -31.115   7.015  1.00 32.81           O  
ANISOU 2309  OD1 ASN B 143     4548   3536   4384    395    485    819
ATOM   2310  ND2 ASN B 143       4.547 -31.191   6.758  1.00 40.47           N  
ANISOU 2310  ND2 ASN B 143     5933   4334   5109    513    530    904
ATOM   2311  H   ASN B 143       1.578 -29.990   9.164  1.00 40.27           H  
ATOM   2312  HA  ASN B 143       2.371 -27.571   8.235  1.00 47.55           H  
ATOM   2313  HB2 ASN B 143       3.969 -28.606   7.001  1.00 42.57           H  
ATOM   2314  HB3 ASN B 143       4.049 -29.203   8.472  1.00 42.57           H  
ATOM   2315 HD21 ASN B 143       4.528 -31.988   6.435  1.00 48.56           H  
ATOM   2316 HD22 ASN B 143       5.299 -30.790   6.869  1.00 48.56           H  
ATOM   2317  N   THR B 144       0.034 -28.946   6.957  1.00 29.60           N  
ANISOU 2317  N   THR B 144     3845   3289   4111    300    556    757
ATOM   2318  CA  THR B 144      -0.958 -28.790   5.906  1.00 36.32           C  
ANISOU 2318  CA  THR B 144     4542   4117   5140    222    671    770
ATOM   2319  C   THR B 144      -2.231 -28.250   6.534  1.00 31.93           C  
ANISOU 2319  C   THR B 144     3828   3670   4634    193    573    706
ATOM   2320  O   THR B 144      -2.475 -28.445   7.734  1.00 29.86           O  
ANISOU 2320  O   THR B 144     3543   3495   4308    214    422    650
ATOM   2321  CB  THR B 144      -1.281 -30.102   5.185  1.00 39.45           C  
ANISOU 2321  CB  THR B 144     4843   4453   5695    170    686    783
ATOM   2322  OG1 THR B 144      -2.043 -30.927   6.074  1.00 33.81           O  
ANISOU 2322  OG1 THR B 144     4017   3821   5007    160    508    719
ATOM   2323  CG2 THR B 144      -0.006 -30.814   4.760  1.00 41.75           C  
ANISOU 2323  CG2 THR B 144     5302   4639   5924    203    758    843
ATOM   2324  H   THR B 144      -0.241 -29.365   7.654  1.00 35.52           H  
ATOM   2325  HA  THR B 144      -0.614 -28.174   5.240  1.00 43.58           H  
ATOM   2326  HB  THR B 144      -1.793 -29.931   4.379  1.00 47.35           H  
ATOM   2327  HG1 THR B 144      -2.476 -31.497   5.636  1.00 40.57           H  
ATOM   2328 HG21 THR B 144      -0.217 -31.538   4.150  1.00 50.10           H  
ATOM   2329 HG22 THR B 144       0.590 -30.191   4.315  1.00 50.10           H  
ATOM   2330 HG23 THR B 144       0.445 -31.179   5.538  1.00 50.10           H  
ATOM   2331  N   PRO B 145      -3.086 -27.612   5.740  1.00 30.18           N  
ANISOU 2331  N   PRO B 145     3492   3434   4541    142    659    708
ATOM   2332  CA  PRO B 145      -4.372 -27.150   6.291  1.00 34.84           C  
ANISOU 2332  CA  PRO B 145     3946   4114   5179    114    556    649
ATOM   2333  C   PRO B 145      -5.247 -28.293   6.739  1.00 32.96           C  
ANISOU 2333  C   PRO B 145     3604   3910   5008     84    417    603
ATOM   2334  O   PRO B 145      -5.997 -28.194   7.699  1.00 28.16           O  
ANISOU 2334  O   PRO B 145     2954   3383   4362     83    303    550
ATOM   2335  CB  PRO B 145      -5.007 -26.393   5.106  1.00 31.51           C  
ANISOU 2335  CB  PRO B 145     3426   3634   4914     69    681    664
ATOM   2336  CG  PRO B 145      -3.924 -26.146   4.137  1.00 37.92           C  
ANISOU 2336  CG  PRO B 145     4344   4339   5724     80    875    728
ATOM   2337  CD  PRO B 145      -2.832 -27.115   4.373  1.00 38.03           C  
ANISOU 2337  CD  PRO B 145     4496   4320   5633    115    862    761
ATOM   2338  HA  PRO B 145      -4.228 -26.533   7.026  1.00 41.81           H  
ATOM   2339  HB2 PRO B 145      -5.703 -26.940   4.708  1.00 37.81           H  
ATOM   2340  HB3 PRO B 145      -5.382 -25.556   5.419  1.00 37.81           H  
ATOM   2341  HG2 PRO B 145      -4.276 -26.256   3.239  1.00 45.50           H  
ATOM   2342  HG3 PRO B 145      -3.596 -25.241   4.257  1.00 45.50           H  
ATOM   2343  HD2 PRO B 145      -2.873 -27.842   3.731  1.00 45.63           H  
ATOM   2344  HD3 PRO B 145      -1.968 -26.677   4.324  1.00 45.63           H  
ATOM   2345  N   GLU B 146      -5.174 -29.424   6.062  1.00 30.03           N  
ANISOU 2345  N   GLU B 146     3203   3469   4738     60    430    621
ATOM   2346  CA  GLU B 146      -5.873 -30.626   6.507  1.00 32.74           C  
ANISOU 2346  CA  GLU B 146     3480   3833   5125     40    297    578
ATOM   2347  C   GLU B 146      -5.466 -31.108   7.918  1.00 26.84           C  
ANISOU 2347  C   GLU B 146     2804   3161   4235     83    190    542
ATOM   2348  O   GLU B 146      -6.322 -31.566   8.687  1.00 29.02           O  
ANISOU 2348  O   GLU B 146     3029   3487   4510     69     85    486
ATOM   2349  CB  GLU B 146      -5.598 -31.714   5.456  1.00 37.26           C  
ANISOU 2349  CB  GLU B 146     4028   4302   5829     13    347    610
ATOM   2350  CG  GLU B 146      -6.230 -31.495   4.037  1.00 52.43           C  
ANISOU 2350  CG  GLU B 146     5826   6128   7966    -42    431    623
ATOM   2351  CD  GLU B 146      -5.523 -30.470   3.111  1.00 52.47           C  
ANISOU 2351  CD  GLU B 146     5865   6064   8007    -42    630    678
ATOM   2352  OE1 GLU B 146      -6.092 -30.111   2.048  1.00 57.57           O  
ANISOU 2352  OE1 GLU B 146     6391   6634   8851    -85    706    675
ATOM   2353  OE2 GLU B 146      -4.415 -30.004   3.430  1.00 40.49           O1-
ANISOU 2353  OE2 GLU B 146     4499   4556   6329      3    711    718
ATOM   2354  H   GLU B 146      -4.725 -29.532   5.337  1.00 36.04           H  
ATOM   2355  HA  GLU B 146      -6.822 -30.435   6.576  1.00 39.28           H  
ATOM   2356  HB2 GLU B 146      -4.637 -31.776   5.333  1.00 44.72           H  
ATOM   2357  HB3 GLU B 146      -5.943 -32.553   5.795  1.00 44.72           H  
ATOM   2358  HG2 GLU B 146      -6.227 -32.347   3.572  1.00 62.91           H  
ATOM   2359  HG3 GLU B 146      -7.142 -31.187   4.158  1.00 62.91           H  
ATOM   2360  N   LYS B 147      -4.200 -31.154   8.213  1.00 29.72           N  
ANISOU 2360  N   LYS B 147     3287   3512   4494    134    213    568
ATOM   2361  CA  LYS B 147      -3.798 -31.621   9.537  1.00 30.75           C  
ANISOU 2361  CA  LYS B 147     3461   3696   4527    179    101    521
ATOM   2362  C   LYS B 147      -4.311 -30.696  10.634  1.00 27.57           C  
ANISOU 2362  C   LYS B 147     3032   3383   4062    189     43    465
ATOM   2363  O   LYS B 147      -4.677 -31.154  11.722  1.00 29.83           O  
ANISOU 2363  O   LYS B 147     3281   3717   4336    193    -45    403
ATOM   2364  CB  LYS B 147      -2.292 -31.682   9.563  1.00 30.11           C  
ANISOU 2364  CB  LYS B 147     3528   3565   4346    243    120    558
ATOM   2365  CG  LYS B 147      -1.727 -32.825   8.736  1.00 28.39           C  
ANISOU 2365  CG  LYS B 147     3349   3255   4181    237    161    605
ATOM   2366  CD  LYS B 147      -0.227 -32.710   8.711  1.00 33.61           C  
ANISOU 2366  CD  LYS B 147     4196   3853   4720    307    185    650
ATOM   2367  CE  LYS B 147       0.430 -33.873   7.859  1.00 27.35           C  
ANISOU 2367  CE  LYS B 147     3466   2952   3973    302    239    704
ATOM   2368  NZ  LYS B 147       1.940 -33.777   7.868  1.00 31.34           N1+
ANISOU 2368  NZ  LYS B 147     4196   3378   4334    380    253    751
ATOM   2369  H   LYS B 147      -3.556 -30.928   7.690  1.00 35.66           H  
ATOM   2370  HA  LYS B 147      -4.167 -32.503   9.706  1.00 36.90           H  
ATOM   2371  HB2 LYS B 147      -1.939 -30.852   9.208  1.00 36.13           H  
ATOM   2372  HB3 LYS B 147      -1.999 -31.803  10.479  1.00 36.13           H  
ATOM   2373  HG2 LYS B 147      -1.972 -33.674   9.133  1.00 34.06           H  
ATOM   2374  HG3 LYS B 147      -2.063 -32.774   7.827  1.00 34.06           H  
ATOM   2375  HD2 LYS B 147       0.024 -31.861   8.313  1.00 40.33           H  
ATOM   2376  HD3 LYS B 147       0.115 -32.765   9.618  1.00 40.33           H  
ATOM   2377  HE2 LYS B 147       0.176 -34.731   8.237  1.00 32.81           H  
ATOM   2378  HE3 LYS B 147       0.124 -33.812   6.941  1.00 32.81           H  
ATOM   2379  HZ1 LYS B 147       2.243 -33.837   8.703  1.00 37.61           H  
ATOM   2380  HZ2 LYS B 147       2.290 -34.436   7.385  1.00 37.61           H  
ATOM   2381  HZ3 LYS B 147       2.197 -32.997   7.523  1.00 37.61           H  
ATOM   2382  N   ARG B 148      -4.259 -29.392  10.391  1.00 29.34           N  
ANISOU 2382  N   ARG B 148     3281   3620   4248    196    104    486
ATOM   2383  CA  ARG B 148      -4.789 -28.416  11.353  1.00 26.78           C  
ANISOU 2383  CA  ARG B 148     2927   3374   3876    201     58    436
ATOM   2384  C   ARG B 148      -6.298 -28.604  11.557  1.00 29.05           C  
ANISOU 2384  C   ARG B 148     3102   3697   4237    144     20    395
ATOM   2385  O   ARG B 148      -6.792 -28.705  12.695  1.00 26.11           O  
ANISOU 2385  O   ARG B 148     2704   3377   3841    142    -46    335
ATOM   2386  CB  ARG B 148      -4.409 -27.019  10.847  1.00 27.34           C  
ANISOU 2386  CB  ARG B 148     3056   3436   3896    220    143    472
ATOM   2387  CG  ARG B 148      -4.848 -25.845  11.727  1.00 30.85           C  
ANISOU 2387  CG  ARG B 148     3481   3951   4290    228    105    427
ATOM   2388  CD  ARG B 148      -4.408 -26.018  13.173  1.00 30.68           C  
ANISOU 2388  CD  ARG B 148     3481   3971   4207    271     -6    363
ATOM   2389  NE  ARG B 148      -4.924 -24.954  14.036  1.00 39.00           N  
ANISOU 2389  NE  ARG B 148     4499   5084   5237    270    -37    313
ATOM   2390  CZ  ARG B 148      -4.852 -24.932  15.370  1.00 41.84           C  
ANISOU 2390  CZ  ARG B 148     4834   5478   5586    291   -122    241
ATOM   2391  NH1 ARG B 148      -4.355 -25.957  16.037  1.00 39.28           N  
ANISOU 2391  NH1 ARG B 148     4505   5138   5281    316   -191    203
ATOM   2392  NH2 ARG B 148      -5.327 -23.882  16.050  1.00 45.60           N1+
ANISOU 2392  NH2 ARG B 148     5278   5996   6052    285   -134    201
ATOM   2393  H   ARG B 148      -3.924 -29.038   9.682  1.00 35.21           H  
ATOM   2394  HA  ARG B 148      -4.398 -28.532  12.233  1.00 32.14           H  
ATOM   2395  HB2 ARG B 148      -3.443 -26.976  10.773  1.00 32.81           H  
ATOM   2396  HB3 ARG B 148      -4.814 -26.891   9.975  1.00 32.81           H  
ATOM   2397  HG2 ARG B 148      -4.454 -25.027  11.387  1.00 37.02           H  
ATOM   2398  HG3 ARG B 148      -5.815 -25.779  11.711  1.00 37.02           H  
ATOM   2399  HD2 ARG B 148      -4.740 -26.866  13.508  1.00 36.82           H  
ATOM   2400  HD3 ARG B 148      -3.439 -26.001  13.217  1.00 36.82           H  
ATOM   2401  HE  ARG B 148      -5.305 -24.285  13.653  1.00 46.80           H  
ATOM   2402 HH11 ARG B 148      -4.073 -26.650  15.614  1.00 47.13           H  
ATOM   2403 HH12 ARG B 148      -4.314 -25.932  16.896  1.00 47.13           H  
ATOM   2404 HH21 ARG B 148      -5.680 -23.221  15.628  1.00 54.72           H  
ATOM   2405 HH22 ARG B 148      -5.280 -23.869  16.908  1.00 54.72           H  
ATOM   2406  N   VAL B 149      -7.067 -28.712  10.470  1.00 26.44           N  
ANISOU 2406  N   VAL B 149     2711   3327   4007     98     59    422
ATOM   2407  CA  VAL B 149      -8.491 -28.950  10.650  1.00 27.23           C  
ANISOU 2407  CA  VAL B 149     2739   3444   4162     54     -4    381
ATOM   2408  C   VAL B 149      -8.777 -30.286  11.334  1.00 28.20           C  
ANISOU 2408  C   VAL B 149     2864   3569   4282     47    -78    340
ATOM   2409  O   VAL B 149      -9.766 -30.418  12.079  1.00 24.68           O  
ANISOU 2409  O   VAL B 149     2409   3150   3818     28   -129    290
ATOM   2410  CB  VAL B 149      -9.200 -28.848   9.293  1.00 27.60           C  
ANISOU 2410  CB  VAL B 149     2717   3427   4342     15     25    409
ATOM   2411  CG1 VAL B 149     -10.560 -29.466   9.410  1.00 33.91           C  
ANISOU 2411  CG1 VAL B 149     3476   4216   5193    -19    -74    366
ATOM   2412  CG2 VAL B 149      -9.206 -27.375   8.821  1.00 33.00           C  
ANISOU 2412  CG2 VAL B 149     3386   4115   5036     17    100    432
ATOM   2413  H   VAL B 149      -6.797 -28.652   9.656  1.00 31.73           H  
ATOM   2414  HA  VAL B 149      -8.832 -28.262  11.243  1.00 32.67           H  
ATOM   2415  HB  VAL B 149      -8.735 -29.343   8.600  1.00 33.12           H  
ATOM   2416 HG11 VAL B 149     -11.113 -29.156   8.676  1.00 40.69           H  
ATOM   2417 HG12 VAL B 149     -10.473 -30.431   9.373  1.00 40.69           H  
ATOM   2418 HG13 VAL B 149     -10.956 -29.202  10.255  1.00 40.69           H  
ATOM   2419 HG21 VAL B 149      -9.772 -27.296   8.037  1.00 39.60           H  
ATOM   2420 HG22 VAL B 149      -9.551 -26.817   9.535  1.00 39.60           H  
ATOM   2421 HG23 VAL B 149      -8.300 -27.109   8.602  1.00 39.60           H  
ATOM   2422  N   ASP B 150      -8.006 -31.314  11.070  1.00 27.29           N  
ANISOU 2422  N   ASP B 150     2770   3413   4184     61    -77    357
ATOM   2423  CA  ASP B 150      -8.304 -32.554  11.761  1.00 27.36           C  
ANISOU 2423  CA  ASP B 150     2782   3422   4193     57   -142    311
ATOM   2424  C   ASP B 150      -8.043 -32.427  13.274  1.00 29.48           C  
ANISOU 2424  C   ASP B 150     3071   3748   4382     86   -167    253
ATOM   2425  O   ASP B 150      -8.766 -33.021  14.069  1.00 30.54           O  
ANISOU 2425  O   ASP B 150     3199   3893   4513     69   -197    198
ATOM   2426  CB  ASP B 150      -7.476 -33.681  11.161  1.00 31.46           C  
ANISOU 2426  CB  ASP B 150     3318   3880   4753     69   -137    341
ATOM   2427  CG  ASP B 150      -7.999 -34.148   9.768  1.00 48.84           C  
ANISOU 2427  CG  ASP B 150     5472   6006   7077     28   -125    375
ATOM   2428  OD1 ASP B 150      -9.143 -33.776   9.395  1.00 53.56           O  
ANISOU 2428  OD1 ASP B 150     6023   6597   7730     -6   -152    360
ATOM   2429  OD2 ASP B 150      -7.262 -34.913   9.077  1.00 64.44           O1-
ANISOU 2429  OD2 ASP B 150     7461   7921   9104     33    -98    411
ATOM   2430  H   ASP B 150      -7.341 -31.326  10.526  1.00 32.74           H  
ATOM   2431  HA  ASP B 150      -9.241 -32.770  11.641  1.00 32.84           H  
ATOM   2432  HB2 ASP B 150      -6.562 -33.377  11.050  1.00 37.75           H  
ATOM   2433  HB3 ASP B 150      -7.502 -34.444  11.761  1.00 37.75           H  
ATOM   2434  N   ARG B 151      -6.973 -31.763  13.677  1.00 31.07           N  
ANISOU 2434  N   ARG B 151     3304   3970   4530    131   -156    260
ATOM   2435  CA  ARG B 151      -6.757 -31.582  15.106  1.00 28.17           C  
ANISOU 2435  CA  ARG B 151     2931   3644   4127    158   -191    192
ATOM   2436  C   ARG B 151      -7.895 -30.764  15.703  1.00 25.59           C  
ANISOU 2436  C   ARG B 151     2573   3361   3790    123   -176    155
ATOM   2437  O   ARG B 151      -8.402 -31.088  16.779  1.00 28.59           O  
ANISOU 2437  O   ARG B 151     2932   3754   4176    111   -182     90
ATOM   2438  CB  ARG B 151      -5.372 -30.972  15.297  1.00 26.61           C  
ANISOU 2438  CB  ARG B 151     2787   3443   3879    223   -209    205
ATOM   2439  CG  ARG B 151      -5.057 -30.455  16.678  1.00 28.58           C  
ANISOU 2439  CG  ARG B 151     3019   3724   4115    257   -258    131
ATOM   2440  CD  ARG B 151      -4.901 -31.544  17.653  1.00 34.14           C  
ANISOU 2440  CD  ARG B 151     3683   4413   4876    270   -306     61
ATOM   2441  NE  ARG B 151      -4.615 -31.001  18.999  1.00 34.45           N  
ANISOU 2441  NE  ARG B 151     3678   4467   4942    301   -350    -23
ATOM   2442  CZ  ARG B 151      -4.637 -31.749  20.099  1.00 35.09           C  
ANISOU 2442  CZ  ARG B 151     3694   4533   5108    306   -373   -109
ATOM   2443  NH1 ARG B 151      -4.860 -33.048  19.988  1.00 32.40           N  
ANISOU 2443  NH1 ARG B 151     3342   4164   4806    289   -359   -116
ATOM   2444  NH2 ARG B 151      -4.407 -31.213  21.304  1.00 31.33           N1+
ANISOU 2444  NH2 ARG B 151     3156   4056   4691    330   -407   -194
ATOM   2445  H   ARG B 151      -6.373 -31.417  13.166  1.00 37.28           H  
ATOM   2446  HA  ARG B 151      -6.757 -32.420  15.596  1.00 33.80           H  
ATOM   2447  HB2 ARG B 151      -4.711 -31.652  15.089  1.00 31.93           H  
ATOM   2448  HB3 ARG B 151      -5.283 -30.225  14.685  1.00 31.93           H  
ATOM   2449  HG2 ARG B 151      -4.227 -29.954  16.650  1.00 34.29           H  
ATOM   2450  HG3 ARG B 151      -5.780 -29.883  16.978  1.00 34.29           H  
ATOM   2451  HD2 ARG B 151      -5.720 -32.060  17.696  1.00 40.97           H  
ATOM   2452  HD3 ARG B 151      -4.162 -32.114  17.387  1.00 40.97           H  
ATOM   2453  HE  ARG B 151      -4.424 -30.166  19.073  1.00 41.33           H  
ATOM   2454 HH11 ARG B 151      -4.988 -33.398  19.213  1.00 38.88           H  
ATOM   2455 HH12 ARG B 151      -4.878 -33.543  20.692  1.00 38.88           H  
ATOM   2456 HH21 ARG B 151      -4.242 -30.371  21.375  1.00 37.59           H  
ATOM   2457 HH22 ARG B 151      -4.426 -31.708  22.006  1.00 37.59           H  
ATOM   2458  N   ILE B 152      -8.384 -29.761  14.983  1.00 23.26           N  
ANISOU 2458  N   ILE B 152     2276   3077   3485    103   -145    195
ATOM   2459  CA  ILE B 152      -9.415 -28.896  15.583  1.00 24.74           C  
ANISOU 2459  CA  ILE B 152     2447   3300   3653     75   -136    162
ATOM   2460  C   ILE B 152     -10.710 -29.665  15.792  1.00 19.68           C  
ANISOU 2460  C   ILE B 152     1810   2639   3027     31   -149    131
ATOM   2461  O   ILE B 152     -11.373 -29.558  16.844  1.00 23.98           O  
ANISOU 2461  O   ILE B 152     2365   3197   3548     13   -135     77
ATOM   2462  CB  ILE B 152      -9.639 -27.666  14.692  1.00 25.35           C  
ANISOU 2462  CB  ILE B 152     2521   3384   3728     68   -106    210
ATOM   2463  CG1 ILE B 152      -8.357 -26.873  14.681  1.00 26.20           C  
ANISOU 2463  CG1 ILE B 152     2658   3503   3792    118    -86    232
ATOM   2464  CG2 ILE B 152     -10.928 -26.940  15.164  1.00 30.75           C  
ANISOU 2464  CG2 ILE B 152     3196   4090   4399     33   -109    180
ATOM   2465  CD1 ILE B 152      -8.165 -26.096  15.929  1.00 41.62           C  
ANISOU 2465  CD1 ILE B 152     4611   5499   5703    140   -108    177
ATOM   2466  H   ILE B 152      -8.153 -29.560  14.179  1.00 27.91           H  
ATOM   2467  HA  ILE B 152      -9.102 -28.599  16.451  1.00 29.69           H  
ATOM   2468  HB  ILE B 152      -9.814 -27.875  13.761  1.00 30.42           H  
ATOM   2469 HG12 ILE B 152      -7.608 -27.481  14.585  1.00 31.44           H  
ATOM   2470 HG13 ILE B 152      -8.376 -26.250  13.938  1.00 31.44           H  
ATOM   2471 HG21 ILE B 152     -10.905 -26.021  14.854  1.00 36.90           H  
ATOM   2472 HG22 ILE B 152     -11.700 -27.395  14.793  1.00 36.90           H  
ATOM   2473 HG23 ILE B 152     -10.966 -26.961  16.133  1.00 36.90           H  
ATOM   2474 HD11 ILE B 152      -7.411 -25.496  15.815  1.00 49.94           H  
ATOM   2475 HD12 ILE B 152      -8.970 -25.587  16.111  1.00 49.94           H  
ATOM   2476 HD13 ILE B 152      -7.991 -26.711  16.659  1.00 49.94           H  
ATOM   2477  N   PHE B 153     -11.118 -30.455  14.775  1.00 26.79           N  
ANISOU 2477  N   PHE B 153     2715   3493   3970     11   -173    161
ATOM   2478  CA  PHE B 153     -12.312 -31.282  14.904  1.00 26.03           C  
ANISOU 2478  CA  PHE B 153     2655   3362   3875    -21   -206    130
ATOM   2479  C   PHE B 153     -12.139 -32.388  15.936  1.00 21.90           C  
ANISOU 2479  C   PHE B 153     2156   2830   3334    -16   -195     75
ATOM   2480  O   PHE B 153     -13.052 -32.584  16.748  1.00 27.66           O  
ANISOU 2480  O   PHE B 153     2936   3549   4025    -38   -177     28
ATOM   2481  CB  PHE B 153     -12.754 -31.834  13.535  1.00 30.69           C  
ANISOU 2481  CB  PHE B 153     3237   3891   4535    -37   -256    166
ATOM   2482  CG  PHE B 153     -13.678 -30.861  12.833  1.00 26.16           C  
ANISOU 2482  CG  PHE B 153     2651   3301   3988    -56   -283    184
ATOM   2483  CD1 PHE B 153     -13.152 -29.717  12.287  1.00 30.82           C  
ANISOU 2483  CD1 PHE B 153     3189   3914   4606    -46   -240    224
ATOM   2484  CD2 PHE B 153     -15.074 -31.047  12.840  1.00 29.39           C  
ANISOU 2484  CD2 PHE B 153     3119   3666   4383    -77   -354    156
ATOM   2485  CE1 PHE B 153     -14.006 -28.819  11.718  1.00 32.54           C  
ANISOU 2485  CE1 PHE B 153     3387   4114   4863    -60   -265    231
ATOM   2486  CE2 PHE B 153     -15.913 -30.144  12.278  1.00 29.75           C  
ANISOU 2486  CE2 PHE B 153     3156   3689   4458    -86   -398    165
ATOM   2487  CZ  PHE B 153     -15.394 -29.048  11.740  1.00 20.82           C  
ANISOU 2487  CZ  PHE B 153     1949   2585   3375    -79   -353    200
ATOM   2488  H   PHE B 153     -10.720 -30.525  14.015  1.00 32.15           H  
ATOM   2489  HA  PHE B 153     -13.039 -30.719  15.216  1.00 31.24           H  
ATOM   2490  HB2 PHE B 153     -11.973 -31.975  12.977  1.00 36.83           H  
ATOM   2491  HB3 PHE B 153     -13.227 -32.671  13.662  1.00 36.83           H  
ATOM   2492  HD1 PHE B 153     -12.236 -29.559  12.304  1.00 36.98           H  
ATOM   2493  HD2 PHE B 153     -15.428 -31.807  13.242  1.00 35.27           H  
ATOM   2494  HE1 PHE B 153     -13.669 -28.050  11.315  1.00 39.05           H  
ATOM   2495  HE2 PHE B 153     -16.832 -30.290  12.268  1.00 35.70           H  
ATOM   2496  HZ  PHE B 153     -15.964 -28.414  11.367  1.00 24.98           H  
ATOM   2497  N   ALA B 154     -10.993 -33.065  15.994  1.00 27.76           N  
ANISOU 2497  N   ALA B 154     2873   3571   4105     15   -196     77
ATOM   2498  CA  ALA B 154     -10.712 -33.951  17.128  1.00 29.99           C  
ANISOU 2498  CA  ALA B 154     3157   3847   4392     27   -180     13
ATOM   2499  C   ALA B 154     -11.007 -33.296  18.479  1.00 29.18           C  
ANISOU 2499  C   ALA B 154     3045   3771   4271     20   -128    -50
ATOM   2500  O   ALA B 154     -11.600 -33.940  19.364  1.00 31.17           O  
ANISOU 2500  O   ALA B 154     3323   3997   4525      1    -83   -111
ATOM   2501  CB  ALA B 154      -9.248 -34.399  17.082  1.00 35.00           C  
ANISOU 2501  CB  ALA B 154     3761   4477   5060     74   -203     23
ATOM   2502  H   ALA B 154     -10.369 -33.033  15.404  1.00 33.32           H  
ATOM   2503  HA  ALA B 154     -11.291 -34.725  17.048  1.00 35.99           H  
ATOM   2504  HB1 ALA B 154      -9.073 -34.985  17.835  1.00 42.00           H  
ATOM   2505  HB2 ALA B 154      -9.089 -34.875  16.251  1.00 42.00           H  
ATOM   2506  HB3 ALA B 154      -8.677 -33.618  17.130  1.00 42.00           H  
ATOM   2507  N   MET B 155     -10.497 -32.087  18.708  1.00 27.69           N  
ANISOU 2507  N   MET B 155     2820   3624   4075     39   -125    -42
ATOM   2508  CA  MET B 155     -10.673 -31.439  19.998  1.00 32.79           C  
ANISOU 2508  CA  MET B 155     3440   4288   4731     33    -78   -107
ATOM   2509  C   MET B 155     -12.086 -30.925  20.236  1.00 32.56           C  
ANISOU 2509  C   MET B 155     3464   4254   4655    -16    -26   -116
ATOM   2510  O   MET B 155     -12.557 -30.923  21.384  1.00 33.36           O  
ANISOU 2510  O   MET B 155     3569   4337   4768    -38     46   -180
ATOM   2511  CB  MET B 155      -9.705 -30.269  20.100  1.00 34.41           C  
ANISOU 2511  CB  MET B 155     3604   4530   4940     72   -108    -98
ATOM   2512  CG  MET B 155      -8.238 -30.634  19.914  1.00 54.25           C  
ANISOU 2512  CG  MET B 155     6101   7035   7478    133   -173    -89
ATOM   2513  SD  MET B 155      -7.209 -29.151  19.823  1.00 60.36           S  
ANISOU 2513  SD  MET B 155     6881   7837   8216    185   -219    -67
ATOM   2514  CE  MET B 155      -7.425 -28.459  21.439  1.00 48.16           C  
ANISOU 2514  CE  MET B 155     5265   6301   6733    181   -207   -169
ATOM   2515  H   MET B 155     -10.050 -31.626  18.138  1.00 33.22           H  
ATOM   2516  HA  MET B 155     -10.473 -32.095  20.684  1.00 39.35           H  
ATOM   2517  HB2 MET B 155      -9.934 -29.619  19.417  1.00 41.29           H  
ATOM   2518  HB3 MET B 155      -9.797 -29.870  20.980  1.00 41.29           H  
ATOM   2519  HG2 MET B 155      -7.940 -31.169  20.666  1.00 65.10           H  
ATOM   2520  HG3 MET B 155      -8.131 -31.133  19.089  1.00 65.10           H  
ATOM   2521  HE1 MET B 155      -6.554 -28.291  21.830  1.00 57.80           H  
ATOM   2522  HE2 MET B 155      -7.919 -27.628  21.364  1.00 57.80           H  
ATOM   2523  HE3 MET B 155      -7.918 -29.089  21.989  1.00 57.80           H  
ATOM   2524  N   MET B 156     -12.758 -30.421  19.191  1.00 25.95           N  
ANISOU 2524  N   MET B 156     2668   3419   3772    -33    -58    -55
ATOM   2525  CA  MET B 156     -14.008 -29.705  19.419  1.00 26.12           C  
ANISOU 2525  CA  MET B 156     2749   3432   3743    -68    -29    -61
ATOM   2526  C   MET B 156     -15.286 -30.395  18.989  1.00 28.46           C  
ANISOU 2526  C   MET B 156     3152   3670   3992    -97    -51    -54
ATOM   2527  O   MET B 156     -16.352 -29.964  19.413  1.00 26.96           O  
ANISOU 2527  O   MET B 156     3045   3455   3745   -123    -22    -70
ATOM   2528  CB  MET B 156     -13.949 -28.365  18.702  1.00 23.48           C  
ANISOU 2528  CB  MET B 156     2388   3135   3400    -61    -60    -11
ATOM   2529  CG  MET B 156     -12.619 -27.606  18.915  1.00 25.64           C  
ANISOU 2529  CG  MET B 156     2585   3456   3701    -21    -59     -9
ATOM   2530  SD  MET B 156     -12.953 -25.849  18.529  1.00 31.87           S  
ANISOU 2530  SD  MET B 156     3369   4278   4461    -24    -59     25
ATOM   2531  CE  MET B 156     -11.344 -25.162  18.765  1.00 23.51           C  
ANISOU 2531  CE  MET B 156     2261   3257   3414     31    -71     22
ATOM   2532  H   MET B 156     -12.510 -30.482  18.370  1.00 31.14           H  
ATOM   2533  HA  MET B 156     -14.078 -29.578  20.378  1.00 31.34           H  
ATOM   2534  HB2 MET B 156     -14.056 -28.514  17.750  1.00 28.18           H  
ATOM   2535  HB3 MET B 156     -14.668 -27.802  19.032  1.00 28.18           H  
ATOM   2536  HG2 MET B 156     -12.326 -27.686  19.837  1.00 30.77           H  
ATOM   2537  HG3 MET B 156     -11.934 -27.946  18.319  1.00 30.77           H  
ATOM   2538  HE1 MET B 156     -11.380 -24.208  18.587  1.00 28.21           H  
ATOM   2539  HE2 MET B 156     -11.066 -25.318  19.680  1.00 28.21           H  
ATOM   2540  HE3 MET B 156     -10.725 -25.590  18.153  1.00 28.21           H  
ATOM   2541  N   ASP B 157     -15.238 -31.387  18.096  1.00 24.78           N  
ANISOU 2541  N   ASP B 157     2699   3172   3544    -90   -112    -30
ATOM   2542  CA  ASP B 157     -16.464 -32.018  17.565  1.00 28.90           C  
ANISOU 2542  CA  ASP B 157     3332   3624   4024   -109   -169    -28
ATOM   2543  C   ASP B 157     -16.829 -33.159  18.506  1.00 34.05           C  
ANISOU 2543  C   ASP B 157     4075   4230   4634   -120   -109    -86
ATOM   2544  O   ASP B 157     -16.409 -34.306  18.344  1.00 34.41           O  
ANISOU 2544  O   ASP B 157     4113   4253   4710   -110   -124    -97
ATOM   2545  CB  ASP B 157     -16.242 -32.436  16.108  1.00 35.75           C  
ANISOU 2545  CB  ASP B 157     4155   4469   4958    -98   -268     19
ATOM   2546  CG  ASP B 157     -17.520 -33.026  15.403  1.00 35.04           C  
ANISOU 2546  CG  ASP B 157     4172   4292   4849   -108   -370     15
ATOM   2547  OD1 ASP B 157     -18.661 -32.771  15.897  1.00 29.18           O  
ANISOU 2547  OD1 ASP B 157     3557   3512   4020   -121   -377    -10
ATOM   2548  OD2 ASP B 157     -17.306 -33.730  14.406  1.00 30.67           O1-
ANISOU 2548  OD2 ASP B 157     3580   3702   4370   -102   -443     34
ATOM   2549  H   ASP B 157     -14.510 -31.717  17.780  1.00 29.74           H  
ATOM   2550  HA  ASP B 157     -17.213 -31.402  17.568  1.00 34.68           H  
ATOM   2551  HB2 ASP B 157     -15.960 -31.659  15.601  1.00 42.89           H  
ATOM   2552  HB3 ASP B 157     -15.552 -33.117  16.082  1.00 42.89           H  
ATOM   2553  N   LYS B 158     -17.612 -32.829  19.516  1.00 34.30           N  
ANISOU 2553  N   LYS B 158     4197   4237   4597   -143    -25   -125
ATOM   2554  CA  LYS B 158     -17.971 -33.743  20.597  1.00 37.57           C  
ANISOU 2554  CA  LYS B 158     4704   4597   4975   -158     81   -188
ATOM   2555  C   LYS B 158     -18.987 -34.810  20.187  1.00 49.29           C  
ANISOU 2555  C   LYS B 158     6362   5990   6375   -162     32   -195
ATOM   2556  O   LYS B 158     -18.955 -35.917  20.725  1.00 51.46           O  
ANISOU 2556  O   LYS B 158     6690   6220   6642   -164     98   -240
ATOM   2557  CB  LYS B 158     -18.499 -32.906  21.772  1.00 36.68           C  
ANISOU 2557  CB  LYS B 158     4639   4474   4824   -186    209   -224
ATOM   2558  CG  LYS B 158     -17.538 -31.916  22.334  1.00 47.27           C  
ANISOU 2558  CG  LYS B 158     5818   5889   6254   -180    253   -234
ATOM   2559  CD  LYS B 158     -16.176 -32.516  22.391  1.00 51.12           C  
ANISOU 2559  CD  LYS B 158     6161   6415   6847   -150    236   -252
ATOM   2560  CE  LYS B 158     -15.141 -31.587  22.970  1.00 51.90           C  
ANISOU 2560  CE  LYS B 158     6113   6572   7035   -132    251   -272
ATOM   2561  NZ  LYS B 158     -14.500 -32.256  24.129  1.00 62.27           N1+
ANISOU 2561  NZ  LYS B 158     7350   7859   8451   -126    335   -355
ATOM   2562  H   LYS B 158     -17.967 -32.051  19.611  1.00 41.15           H  
ATOM   2563  HA  LYS B 158     -17.182 -34.232  20.877  1.00 45.09           H  
ATOM   2564  HB2 LYS B 158     -19.278 -32.413  21.471  1.00 44.02           H  
ATOM   2565  HB3 LYS B 158     -18.745 -33.509  22.490  1.00 44.02           H  
ATOM   2566  HG2 LYS B 158     -17.509 -31.129  21.768  1.00 56.72           H  
ATOM   2567  HG3 LYS B 158     -17.809 -31.669  23.232  1.00 56.72           H  
ATOM   2568  HD2 LYS B 158     -16.205 -33.312  22.947  1.00 61.34           H  
ATOM   2569  HD3 LYS B 158     -15.896 -32.750  21.493  1.00 61.34           H  
ATOM   2570  HE2 LYS B 158     -14.465 -31.388  22.304  1.00 62.28           H  
ATOM   2571  HE3 LYS B 158     -15.563 -30.767  23.271  1.00 62.28           H  
ATOM   2572  HZ1 LYS B 158     -14.110 -33.011  23.866  1.00 74.72           H  
ATOM   2573  HZ2 LYS B 158     -13.883 -31.722  24.485  1.00 74.72           H  
ATOM   2574  HZ3 LYS B 158     -15.111 -32.444  24.748  1.00 74.72           H  
ATOM   2575  N   ASN B 159     -19.884 -34.536  19.246  1.00 45.52           N  
ANISOU 2575  N   ASN B 159     5978   5474   5844   -159    -92   -158
ATOM   2576  CA  ASN B 159     -20.822 -35.564  18.797  1.00 48.98           C  
ANISOU 2576  CA  ASN B 159     6591   5812   6206   -153   -175   -171
ATOM   2577  C   ASN B 159     -20.329 -36.207  17.518  1.00 42.33           C  
ANISOU 2577  C   ASN B 159     5654   4971   5456   -132   -318   -142
ATOM   2578  O   ASN B 159     -21.029 -37.024  16.903  1.00 55.44           O  
ANISOU 2578  O   ASN B 159     7432   6546   7084   -121   -430   -152
ATOM   2579  CB  ASN B 159     -22.233 -34.979  18.626  1.00 57.32           C  
ANISOU 2579  CB  ASN B 159     7839   6792   7146   -156   -244   -164
ATOM   2580  CG  ASN B 159     -22.366 -34.043  17.426  1.00 43.64           C  
ANISOU 2580  CG  ASN B 159     6018   5081   5481   -142   -403   -115
ATOM   2581  OD1 ASN B 159     -21.399 -33.479  16.938  1.00 43.15           O  
ANISOU 2581  OD1 ASN B 159     5754   5105   5537   -139   -409    -82
ATOM   2582  ND2 ASN B 159     -23.578 -33.931  16.916  1.00 43.09           N  
ANISOU 2582  ND2 ASN B 159     6114   4918   5340   -129   -537   -115
ATOM   2583  H   ASN B 159     -19.969 -33.774  18.857  1.00 54.63           H  
ATOM   2584  HA  ASN B 159     -20.916 -36.255  19.471  1.00 58.77           H  
ATOM   2585  HB2 ASN B 159     -22.861 -35.708  18.505  1.00 68.78           H  
ATOM   2586  HB3 ASN B 159     -22.460 -34.474  19.423  1.00 68.78           H  
ATOM   2587 HD21 ASN B 159     -23.714 -33.419  16.239  1.00 51.71           H  
ATOM   2588 HD22 ASN B 159     -24.231 -34.372  17.261  1.00 51.71           H  
ATOM   2589  N   ALA B 160     -19.144 -35.803  17.094  1.00 45.86           N  
ANISOU 2589  N   ALA B 160     5901   5502   6020   -124   -318   -108
ATOM   2590  CA  ALA B 160     -18.476 -36.334  15.925  1.00 37.61           C  
ANISOU 2590  CA  ALA B 160     4749   4460   5082   -109   -414    -76
ATOM   2591  C   ALA B 160     -19.398 -36.445  14.721  1.00 50.48           C  
ANISOU 2591  C   ALA B 160     6436   6010   6736   -104   -577    -62
ATOM   2592  O   ALA B 160     -19.407 -37.443  14.008  1.00 37.69           O  
ANISOU 2592  O   ALA B 160     4821   4332   5166    -96   -665    -68
ATOM   2593  CB  ALA B 160     -17.833 -37.681  16.274  1.00 49.10           C  
ANISOU 2593  CB  ALA B 160     6199   5901   6555   -101   -373   -106
ATOM   2594  H   ALA B 160     -18.687 -35.191  17.487  1.00 55.03           H  
ATOM   2595  HA  ALA B 160     -17.783 -35.711  15.659  1.00 45.13           H  
ATOM   2596  HB1 ALA B 160     -17.387 -38.031  15.488  1.00 58.92           H  
ATOM   2597  HB2 ALA B 160     -17.191 -37.548  16.989  1.00 58.92           H  
ATOM   2598  HB3 ALA B 160     -18.526 -38.296  16.562  1.00 58.92           H  
ATOM   2599  N   ASP B 161     -20.093 -35.363  14.410  1.00 39.03           N  
ANISOU 2599  N   ASP B 161     5003   4553   5275   -107   -631    -45
ATOM   2600  CA  ASP B 161     -20.908 -35.381  13.219  1.00 35.15           C  
ANISOU 2600  CA  ASP B 161     4537   3977   4844    -96   -806    -40
ATOM   2601  C   ASP B 161     -20.304 -34.578  12.081  1.00 37.78           C  
ANISOU 2601  C   ASP B 161     4674   4340   5341    -96   -842      5
ATOM   2602  O   ASP B 161     -20.987 -34.346  11.091  1.00 38.84           O  
ANISOU 2602  O   ASP B 161     4794   4401   5562    -88   -982      3
ATOM   2603  CB  ASP B 161     -22.307 -34.869  13.524  1.00 40.14           C  
ANISOU 2603  CB  ASP B 161     5353   4539   5358    -91   -876    -62
ATOM   2604  CG  ASP B 161     -22.290 -33.431  14.070  1.00 44.25           C  
ANISOU 2604  CG  ASP B 161     5837   5130   5844   -102   -787    -40
ATOM   2605  OD1 ASP B 161     -21.202 -32.810  14.248  1.00 39.27           O  
ANISOU 2605  OD1 ASP B 161     5043   4602   5275   -112   -675    -12
ATOM   2606  OD2 ASP B 161     -23.378 -32.901  14.304  1.00 41.98           O1-
ANISOU 2606  OD2 ASP B 161     5698   4787   5464    -98   -838    -51
ATOM   2607  H   ASP B 161     -20.102 -34.632  14.862  1.00 46.84           H  
ATOM   2608  HA  ASP B 161     -20.988 -36.301  12.923  1.00 42.19           H  
ATOM   2609  HB2 ASP B 161     -22.834 -34.878  12.710  1.00 48.17           H  
ATOM   2610  HB3 ASP B 161     -22.717 -35.441  14.192  1.00 48.17           H  
ATOM   2611  N   GLY B 162     -19.060 -34.111  12.204  1.00 34.13           N  
ANISOU 2611  N   GLY B 162     4070   3972   4927   -101   -720     40
ATOM   2612  CA  GLY B 162     -18.459 -33.374  11.097  1.00 38.41           C  
ANISOU 2612  CA  GLY B 162     4450   4528   5615   -101   -726     83
ATOM   2613  C   GLY B 162     -18.818 -31.904  11.010  1.00 29.35           C  
ANISOU 2613  C   GLY B 162     3271   3407   4473   -101   -718     99
ATOM   2614  O   GLY B 162     -18.480 -31.248  10.004  1.00 28.44           O  
ANISOU 2614  O   GLY B 162     3030   3284   4492   -101   -721    128
ATOM   2615  H   GLY B 162     -18.560 -34.205  12.897  1.00 40.96           H  
ATOM   2616  HA2 GLY B 162     -17.493 -33.434  11.175  1.00 46.09           H  
ATOM   2617  HA3 GLY B 162     -18.734 -33.792  10.265  1.00 46.09           H  
ATOM   2618  N   LYS B 163     -19.495 -31.395  12.000  1.00 28.02           N  
ANISOU 2618  N   LYS B 163     3214   3258   4173   -103   -699     78
ATOM   2619  CA  LYS B 163     -19.831 -29.993  12.056  1.00 28.06           C  
ANISOU 2619  CA  LYS B 163     3200   3292   4170   -103   -686     91
ATOM   2620  C   LYS B 163     -19.627 -29.501  13.481  1.00 31.56           C  
ANISOU 2620  C   LYS B 163     3703   3810   4479   -111   -562     81
ATOM   2621  O   LYS B 163     -19.816 -30.245  14.456  1.00 30.36           O  
ANISOU 2621  O   LYS B 163     3657   3650   4228   -118   -517     49
ATOM   2622  CB  LYS B 163     -21.286 -29.724  11.703  1.00 26.67           C  
ANISOU 2622  CB  LYS B 163     3128   3023   3983    -96   -833     68
ATOM   2623  CG  LYS B 163     -21.831 -30.337  10.464  1.00 48.49           C  
ANISOU 2623  CG  LYS B 163     5867   5679   6879    -84   -999     53
ATOM   2624  CD  LYS B 163     -23.345 -30.035  10.452  1.00 39.20           C  
ANISOU 2624  CD  LYS B 163     4846   4404   5644    -66  -1159     20
ATOM   2625  CE  LYS B 163     -24.152 -30.445  11.718  1.00 40.12           C  
ANISOU 2625  CE  LYS B 163     5214   4497   5532    -66  -1141     -6
ATOM   2626  NZ  LYS B 163     -25.649 -30.441  11.467  1.00 59.72           N1+
ANISOU 2626  NZ  LYS B 163     7889   6845   7958    -38  -1338    -39
ATOM   2627  H   LYS B 163     -19.783 -31.849  12.671  1.00 33.62           H  
ATOM   2628  HA  LYS B 163     -19.253 -29.523  11.435  1.00 33.67           H  
ATOM   2629  HB2 LYS B 163     -21.831 -30.048  12.437  1.00 32.01           H  
ATOM   2630  HB3 LYS B 163     -21.395 -28.764  11.610  1.00 32.01           H  
ATOM   2631  HG2 LYS B 163     -21.415 -29.945   9.680  1.00 58.19           H  
ATOM   2632  HG3 LYS B 163     -21.691 -31.297  10.470  1.00 58.19           H  
ATOM   2633  HD2 LYS B 163     -23.461 -29.078  10.341  1.00 47.04           H  
ATOM   2634  HD3 LYS B 163     -23.740 -30.505   9.701  1.00 47.04           H  
ATOM   2635  HE2 LYS B 163     -23.892 -31.341  11.985  1.00 48.14           H  
ATOM   2636  HE3 LYS B 163     -23.963 -29.818  12.434  1.00 48.14           H  
ATOM   2637  HZ1 LYS B 163     -25.871 -29.740  10.965  1.00 71.67           H  
ATOM   2638  HZ2 LYS B 163     -25.889 -31.186  11.046  1.00 71.67           H  
ATOM   2639  HZ3 LYS B 163     -26.087 -30.391  12.240  1.00 71.67           H  
ATOM   2640  N   LEU B 164     -19.347 -28.202  13.599  1.00 27.97           N  
ANISOU 2640  N   LEU B 164     3183   3411   4032   -111   -508    100
ATOM   2641  CA  LEU B 164     -19.277 -27.570  14.916  1.00 29.91           C  
ANISOU 2641  CA  LEU B 164     3475   3714   4176   -119   -405     83
ATOM   2642  C   LEU B 164     -20.445 -26.611  15.122  1.00 30.12           C  
ANISOU 2642  C   LEU B 164     3592   3707   4145   -126   -442     76
ATOM   2643  O   LEU B 164     -20.654 -25.686  14.329  1.00 26.77           O  
ANISOU 2643  O   LEU B 164     3107   3277   3788   -117   -498     98
ATOM   2644  CB  LEU B 164     -17.934 -26.858  15.111  1.00 24.64           C  
ANISOU 2644  CB  LEU B 164     2682   3135   3544   -109   -311    103
ATOM   2645  CG  LEU B 164     -16.622 -27.548  14.811  1.00 28.61           C  
ANISOU 2645  CG  LEU B 164     3101   3667   4102    -94   -278    119
ATOM   2646  CD1 LEU B 164     -15.488 -26.647  15.113  1.00 32.19           C  
ANISOU 2646  CD1 LEU B 164     3483   4190   4559    -75   -207    133
ATOM   2647  CD2 LEU B 164     -16.544 -28.763  15.721  1.00 26.62           C  
ANISOU 2647  CD2 LEU B 164     2907   3405   3802    -99   -250     80
ATOM   2648  H   LEU B 164     -19.195 -27.676  12.936  1.00 33.56           H  
ATOM   2649  HA  LEU B 164     -19.366 -28.262  15.591  1.00 35.89           H  
ATOM   2650  HB2 LEU B 164     -17.951 -26.068  14.547  1.00 29.56           H  
ATOM   2651  HB3 LEU B 164     -17.887 -26.598  16.045  1.00 29.56           H  
ATOM   2652  HG  LEU B 164     -16.569 -27.801  13.876  1.00 34.33           H  
ATOM   2653 HD11 LEU B 164     -14.657 -27.107  14.915  1.00 38.63           H  
ATOM   2654 HD12 LEU B 164     -15.563 -25.850  14.564  1.00 38.63           H  
ATOM   2655 HD13 LEU B 164     -15.517 -26.406  16.052  1.00 38.63           H  
ATOM   2656 HD21 LEU B 164     -15.697 -29.213  15.575  1.00 31.94           H  
ATOM   2657 HD22 LEU B 164     -16.608 -28.471  16.643  1.00 31.94           H  
ATOM   2658 HD23 LEU B 164     -17.277 -29.362  15.512  1.00 31.94           H  
ATOM   2659  N   THR B 165     -21.230 -26.856  16.154  1.00 23.87           N  
ANISOU 2659  N   THR B 165     2952   2881   3236   -140   -407     44
ATOM   2660  CA  THR B 165     -22.176 -25.846  16.641  1.00 24.22           C  
ANISOU 2660  CA  THR B 165     3097   2900   3205   -149   -404     39
ATOM   2661  C   THR B 165     -21.424 -24.679  17.301  1.00 26.34           C  
ANISOU 2661  C   THR B 165     3261   3257   3490   -156   -292     44
ATOM   2662  O   THR B 165     -20.256 -24.782  17.682  1.00 28.30           O  
ANISOU 2662  O   THR B 165     3398   3575   3778   -155   -210     39
ATOM   2663  CB  THR B 165     -23.124 -26.460  17.655  1.00 30.25           C  
ANISOU 2663  CB  THR B 165     4072   3591   3831   -166   -357      5
ATOM   2664  OG1 THR B 165     -22.342 -26.848  18.793  1.00 32.88           O  
ANISOU 2664  OG1 THR B 165     4366   3973   4152   -186   -196    -23
ATOM   2665  CG2 THR B 165     -23.841 -27.713  17.064  1.00 31.81           C  
ANISOU 2665  CG2 THR B 165     4402   3691   3993   -152   -476     -7
ATOM   2666  H   THR B 165     -21.242 -27.594  16.595  1.00 28.64           H  
ATOM   2667  HA  THR B 165     -22.692 -25.505  15.894  1.00 29.06           H  
ATOM   2668  HB  THR B 165     -23.814 -25.825  17.905  1.00 36.30           H  
ATOM   2669  HG1 THR B 165     -21.968 -27.585  18.647  1.00 39.45           H  
ATOM   2670 HG21 THR B 165     -24.399 -28.126  17.741  1.00 38.17           H  
ATOM   2671 HG22 THR B 165     -24.397 -27.454  16.313  1.00 38.17           H  
ATOM   2672 HG23 THR B 165     -23.184 -28.359  16.761  1.00 38.17           H  
ATOM   2673  N   LEU B 166     -22.141 -23.576  17.523  1.00 24.58           N  
ANISOU 2673  N   LEU B 166     3092   3019   3228   -161   -298     46
ATOM   2674  CA  LEU B 166     -21.521 -22.455  18.235  1.00 23.14           C  
ANISOU 2674  CA  LEU B 166     2827   2909   3057   -169   -198     43
ATOM   2675  C   LEU B 166     -20.996 -22.886  19.622  1.00 21.81           C  
ANISOU 2675  C   LEU B 166     2662   2765   2859   -191    -58      1
ATOM   2676  O   LEU B 166     -19.916 -22.469  20.040  1.00 24.67           O  
ANISOU 2676  O   LEU B 166     2900   3197   3277   -184      1    -10
ATOM   2677  CB  LEU B 166     -22.511 -21.292  18.375  1.00 30.34           C  
ANISOU 2677  CB  LEU B 166     3820   3786   3922   -174   -222     47
ATOM   2678  CG  LEU B 166     -22.027 -20.099  19.224  1.00 30.83           C  
ANISOU 2678  CG  LEU B 166     3815   3908   3990   -185   -121     36
ATOM   2679  CD1 LEU B 166     -20.791 -19.503  18.610  1.00 22.34           C  
ANISOU 2679  CD1 LEU B 166     2564   2916   3007   -160   -126     55
ATOM   2680  CD2 LEU B 166     -23.098 -18.967  19.364  1.00 30.71           C  
ANISOU 2680  CD2 LEU B 166     3896   3847   3925   -192   -146     42
ATOM   2681  H   LEU B 166     -22.957 -23.451  17.281  1.00 29.50           H  
ATOM   2682  HA  LEU B 166     -20.767 -22.143  17.711  1.00 27.77           H  
ATOM   2683  HB2 LEU B 166     -22.709 -20.953  17.489  1.00 36.41           H  
ATOM   2684  HB3 LEU B 166     -23.319 -21.631  18.791  1.00 36.41           H  
ATOM   2685  HG  LEU B 166     -21.844 -20.442  20.113  1.00 36.99           H  
ATOM   2686 HD11 LEU B 166     -20.553 -18.697  19.095  1.00 26.81           H  
ATOM   2687 HD12 LEU B 166     -20.068 -20.148  18.667  1.00 26.81           H  
ATOM   2688 HD13 LEU B 166     -20.971 -19.290  17.681  1.00 26.81           H  
ATOM   2689 HD21 LEU B 166     -22.733 -18.253  19.909  1.00 36.85           H  
ATOM   2690 HD22 LEU B 166     -23.321 -18.632  18.482  1.00 36.85           H  
ATOM   2691 HD23 LEU B 166     -23.890 -19.334  19.788  1.00 36.85           H  
ATOM   2692  N   GLN B 167     -21.745 -23.741  20.319  1.00 25.28           N  
ANISOU 2692  N   GLN B 167     3249   3135   3221   -213     -9    -28
ATOM   2693  CA AGLN B 167     -21.340 -24.234  21.633  0.59 34.80           C  
ANISOU 2693  CA AGLN B 167     4453   4343   4429   -237    139    -78
ATOM   2694  CA BGLN B 167     -21.341 -24.233  21.632  0.41 34.96           C  
ANISOU 2694  CA BGLN B 167     4473   4363   4449   -237    139    -78
ATOM   2695  C   GLN B 167     -20.072 -25.068  21.568  1.00 35.09           C  
ANISOU 2695  C   GLN B 167     4352   4433   4549   -219    147    -91
ATOM   2696  O   GLN B 167     -19.186 -24.915  22.422  1.00 27.19           O  
ANISOU 2696  O   GLN B 167     3244   3471   3615   -221    228   -129
ATOM   2697  CB AGLN B 167     -22.496 -25.038  22.219  0.59 33.70           C  
ANISOU 2697  CB AGLN B 167     4528   4097   4180   -262    200   -102
ATOM   2698  CB BGLN B 167     -22.502 -25.038  22.210  0.41 33.58           C  
ANISOU 2698  CB BGLN B 167     4513   4081   4164   -262    199   -102
ATOM   2699  CG AGLN B 167     -22.294 -25.536  23.636  0.59 41.00           C  
ANISOU 2699  CG AGLN B 167     5467   4993   5117   -295    387   -163
ATOM   2700  CG BGLN B 167     -22.616 -25.030  23.711  0.41 45.73           C  
ANISOU 2700  CG BGLN B 167     6098   5583   5694   -301    391   -156
ATOM   2701  CD AGLN B 167     -23.611 -25.830  24.348  0.59 54.61           C  
ANISOU 2701  CD AGLN B 167     7442   6595   6712   -327    491   -182
ATOM   2702  CD BGLN B 167     -22.193 -26.338  24.347  0.41 48.64           C  
ANISOU 2702  CD BGLN B 167     6462   5926   6093   -311    492   -204
ATOM   2703  OE1AGLN B 167     -24.701 -25.685  23.779  0.59 54.90           O  
ANISOU 2703  OE1AGLN B 167     7662   6565   6631   -317    399   -149
ATOM   2704  OE1BGLN B 167     -21.378 -27.095  23.795  0.41 52.68           O  
ANISOU 2704  OE1BGLN B 167     6869   6484   6664   -285    423   -200
ATOM   2705  NE2AGLN B 167     -23.511 -26.234  25.610  0.59 59.25           N  
ANISOU 2705  NE2AGLN B 167     8046   7140   7327   -362    687   -241
ATOM   2706  NE2BGLN B 167     -22.755 -26.619  25.521  0.41 62.13           N  
ANISOU 2706  NE2BGLN B 167     8289   7552   7767   -349    671   -253
ATOM   2707  H   GLN B 167     -22.499 -24.056  20.054  1.00 30.33           H  
ATOM   2708  HA  GLN B 167     -21.144 -23.484  22.216  1.00 41.77           H  
ATOM   2709  HB2AGLN B 167     -23.288 -24.478  22.220  0.59 40.44           H  
ATOM   2710  HB2BGLN B 167     -23.329 -24.676  21.855  0.41 40.29           H  
ATOM   2711  HB3AGLN B 167     -22.641 -25.816  21.658  0.59 40.44           H  
ATOM   2712  HB3BGLN B 167     -22.399 -25.962  21.933  0.41 40.29           H  
ATOM   2713  HG2AGLN B 167     -21.776 -26.356  23.612  0.59 49.20           H  
ATOM   2714  HG2BGLN B 167     -22.048 -24.328  24.065  0.41 54.87           H  
ATOM   2715  HG3AGLN B 167     -21.821 -24.859  24.144  0.59 49.20           H  
ATOM   2716  HG3BGLN B 167     -23.540 -24.864  23.954  0.41 54.87           H  
ATOM   2717 HE21AGLN B 167     -22.737 -26.314  25.977  0.59 71.10           H  
ATOM   2718 HE21BGLN B 167     -23.319 -26.072  25.871  0.41 74.56           H  
ATOM   2719 HE22AGLN B 167     -24.221 -26.413  26.062  0.59 71.10           H  
ATOM   2720 HE22BGLN B 167     -22.554 -27.349  25.931  0.41 74.56           H  
ATOM   2721  N   GLU B 168     -19.961 -25.939  20.575  1.00 30.66           N  
ANISOU 2721  N   GLU B 168     3790   3863   3997   -199     52    -65
ATOM   2722  CA  GLU B 168     -18.741 -26.741  20.441  1.00 26.98           C  
ANISOU 2722  CA  GLU B 168     3205   3440   3605   -179     53    -71
ATOM   2723  C   GLU B 168     -17.524 -25.870  20.142  1.00 22.45           C  
ANISOU 2723  C   GLU B 168     2478   2948   3106   -152     33    -50
ATOM   2724  O   GLU B 168     -16.440 -26.099  20.676  1.00 25.70           O  
ANISOU 2724  O   GLU B 168     2801   3394   3570   -136     69    -77
ATOM   2725  CB  GLU B 168     -18.951 -27.794  19.374  1.00 28.47           C  
ANISOU 2725  CB  GLU B 168     3433   3593   3793   -167    -45    -45
ATOM   2726  CG  GLU B 168     -19.943 -28.879  19.744  1.00 32.50           C  
ANISOU 2726  CG  GLU B 168     4112   4016   4223   -183    -29    -75
ATOM   2727  CD  GLU B 168     -20.122 -29.838  18.581  1.00 38.40           C  
ANISOU 2727  CD  GLU B 168     4885   4722   4984   -166   -154    -52
ATOM   2728  OE1 GLU B 168     -20.159 -29.333  17.412  1.00 31.18           O  
ANISOU 2728  OE1 GLU B 168     3911   3814   4123   -151   -266    -11
ATOM   2729  OE2 GLU B 168     -20.198 -31.083  18.801  1.00 35.65           O1-
ANISOU 2729  OE2 GLU B 168     4606   4329   4612   -167   -139    -80
ATOM   2730  H   GLU B 168     -20.559 -26.087  19.975  1.00 36.80           H  
ATOM   2731  HA  GLU B 168     -18.559 -27.196  21.278  1.00 32.37           H  
ATOM   2732  HB2 GLU B 168     -19.280 -27.359  18.572  1.00 34.17           H  
ATOM   2733  HB3 GLU B 168     -18.101 -28.225  19.194  1.00 34.17           H  
ATOM   2734  HG2 GLU B 168     -19.613 -29.377  20.509  1.00 39.01           H  
ATOM   2735  HG3 GLU B 168     -20.801 -28.480  19.954  1.00 39.01           H  
ATOM   2736  N   PHE B 169     -17.677 -24.845  19.304  1.00 23.60           N  
ANISOU 2736  N   PHE B 169     2599   3113   3254   -142    -26     -7
ATOM   2737  CA  PHE B 169     -16.568 -23.955  18.993  1.00 21.75           C  
ANISOU 2737  CA  PHE B 169     2252   2943   3068   -114    -32     14
ATOM   2738  C   PHE B 169     -16.153 -23.149  20.211  1.00 25.24           C  
ANISOU 2738  C   PHE B 169     2658   3418   3516   -116     36    -31
ATOM   2739  O   PHE B 169     -14.956 -22.932  20.455  1.00 24.80           O  
ANISOU 2739  O   PHE B 169     2521   3401   3500    -85     38    -44
ATOM   2740  CB  PHE B 169     -17.044 -23.055  17.849  1.00 22.10           C  
ANISOU 2740  CB  PHE B 169     2291   2983   3122   -108    -93     62
ATOM   2741  CG  PHE B 169     -16.055 -22.112  17.338  1.00 26.54           C  
ANISOU 2741  CG  PHE B 169     2768   3595   3722    -79    -87     89
ATOM   2742  CD1 PHE B 169     -15.080 -22.523  16.462  1.00 27.35           C  
ANISOU 2742  CD1 PHE B 169     2817   3705   3869    -54    -98    123
ATOM   2743  CD2 PHE B 169     -16.139 -20.759  17.667  1.00 24.77           C  
ANISOU 2743  CD2 PHE B 169     2533   3397   3483    -77    -66     84
ATOM   2744  CE1 PHE B 169     -14.173 -21.629  15.955  1.00 33.34           C  
ANISOU 2744  CE1 PHE B 169     3531   4493   4644    -25    -76    150
ATOM   2745  CE2 PHE B 169     -15.192 -19.860  17.176  1.00 25.03           C  
ANISOU 2745  CE2 PHE B 169     2507   3466   3536    -45    -55    108
ATOM   2746  CZ  PHE B 169     -14.262 -20.267  16.272  1.00 30.81           C  
ANISOU 2746  CZ  PHE B 169     3206   4199   4301    -19    -56    143
ATOM   2747  H   PHE B 169     -18.411 -24.644  18.904  1.00 28.32           H  
ATOM   2748  HA  PHE B 169     -15.779 -24.448  18.716  1.00 26.10           H  
ATOM   2749  HB2 PHE B 169     -17.313 -23.620  17.108  1.00 26.52           H  
ATOM   2750  HB3 PHE B 169     -17.801 -22.537  18.164  1.00 26.52           H  
ATOM   2751  HD1 PHE B 169     -15.035 -23.417  16.210  1.00 32.82           H  
ATOM   2752  HD2 PHE B 169     -16.826 -20.456  18.215  1.00 29.73           H  
ATOM   2753  HE1 PHE B 169     -13.493 -21.929  15.396  1.00 40.01           H  
ATOM   2754  HE2 PHE B 169     -15.196 -18.977  17.469  1.00 30.03           H  
ATOM   2755  HZ  PHE B 169     -13.693 -19.651  15.869  1.00 36.97           H  
ATOM   2756  N   GLN B 170     -17.131 -22.648  20.974  1.00 25.45           N  
ANISOU 2756  N   GLN B 170     2749   3414   3505   -148     86    -57
ATOM   2757  CA  GLN B 170     -16.794 -21.819  22.117  1.00 27.07           C  
ANISOU 2757  CA  GLN B 170     2908   3639   3740   -154    152   -104
ATOM   2758  C   GLN B 170     -16.057 -22.621  23.182  1.00 25.80           C  
ANISOU 2758  C   GLN B 170     2688   3468   3645   -153    212   -170
ATOM   2759  O   GLN B 170     -15.004 -22.212  23.683  1.00 26.76           O  
ANISOU 2759  O   GLN B 170     2711   3621   3836   -126    202   -205
ATOM   2760  CB  GLN B 170     -18.068 -21.253  22.739  1.00 30.92           C  
ANISOU 2760  CB  GLN B 170     3493   4077   4177   -195    213   -119
ATOM   2761  CG  GLN B 170     -18.782 -20.188  21.971  1.00 32.30           C  
ANISOU 2761  CG  GLN B 170     3713   4254   4307   -193    154    -72
ATOM   2762  CD  GLN B 170     -20.167 -19.892  22.558  1.00 39.13           C  
ANISOU 2762  CD  GLN B 170     4720   5048   5101   -232    206    -82
ATOM   2763  OE1 GLN B 170     -20.435 -18.612  22.769  1.00 41.22           O  
ANISOU 2763  OE1 GLN B 170     5113   5242   5305   -254    241    -92
ATOM   2764  NE2 GLN B 170     -20.981 -20.801  22.823  1.00 42.81           N  
ANISOU 2764  NE2 GLN B 170     5181   5520   5564   -237    214    -80
ATOM   2765  H   GLN B 170     -17.972 -22.773  20.851  1.00 30.54           H  
ATOM   2766  HA  GLN B 170     -16.229 -21.096  21.805  1.00 32.49           H  
ATOM   2767  HB2 GLN B 170     -18.694 -21.985  22.857  1.00 37.10           H  
ATOM   2768  HB3 GLN B 170     -17.836 -20.873  23.600  1.00 37.10           H  
ATOM   2769  HG2 GLN B 170     -18.260 -19.370  21.998  1.00 38.76           H  
ATOM   2770  HG3 GLN B 170     -18.897 -20.478  21.053  1.00 38.76           H  
ATOM   2771 HE21 GLN B 170     -20.735 -21.765  22.651  1.00 51.37           H  
ATOM   2772 HE22 GLN B 170     -21.886 -20.572  23.210  1.00 51.37           H  
ATOM   2773  N   GLU B 171     -16.640 -23.746  23.577  1.00 30.09           N  
ANISOU 2773  N   GLU B 171     3299   3959   4175   -180    270   -194
ATOM   2774  CA  GLU B 171     -16.062 -24.590  24.626  1.00 32.29           C  
ANISOU 2774  CA  GLU B 171     3518   4213   4537   -183    342   -266
ATOM   2775  C   GLU B 171     -14.767 -25.196  24.142  1.00 30.35           C  
ANISOU 2775  C   GLU B 171     3181   4005   4343   -134    257   -259
ATOM   2776  O   GLU B 171     -13.758 -25.227  24.857  1.00 26.99           O  
ANISOU 2776  O   GLU B 171     2652   3586   4015   -108    254   -315
ATOM   2777  CB  GLU B 171     -17.045 -25.690  25.029  1.00 29.53           C  
ANISOU 2777  CB  GLU B 171     3288   3787   4144   -221    435   -289
ATOM   2778  CG  GLU B 171     -18.304 -25.184  25.654  1.00 36.88           C  
ANISOU 2778  CG  GLU B 171     4344   4656   5012   -269    540   -300
ATOM   2779  CD  GLU B 171     -19.335 -26.287  25.980  1.00 49.47           C  
ANISOU 2779  CD  GLU B 171     6110   6158   6529   -301    638   -317
ATOM   2780  OE1 GLU B 171     -19.096 -27.478  25.673  1.00 52.35           O  
ANISOU 2780  OE1 GLU B 171     6487   6511   6893   -287    614   -321
ATOM   2781  OE2 GLU B 171     -20.415 -25.945  26.523  1.00 56.20           O1-
ANISOU 2781  OE2 GLU B 171     7105   6938   7309   -339    738   -325
ATOM   2782  H   GLU B 171     -17.375 -24.053  23.256  1.00 36.11           H  
ATOM   2783  HA  GLU B 171     -15.889 -24.049  25.414  1.00 38.75           H  
ATOM   2784  HB2 GLU B 171     -17.291 -26.192  24.236  1.00 35.43           H  
ATOM   2785  HB3 GLU B 171     -16.611 -26.275  25.670  1.00 35.43           H  
ATOM   2786  HG2 GLU B 171     -18.080 -24.736  26.486  1.00 44.25           H  
ATOM   2787  HG3 GLU B 171     -18.724 -24.558  25.045  1.00 44.25           H  
ATOM   2788  N   GLY B 172     -14.758 -25.642  22.893  1.00 25.66           N  
ANISOU 2788  N   GLY B 172     2627   3428   3695   -117    179   -192
ATOM   2789  CA  GLY B 172     -13.543 -26.185  22.335  1.00 30.02           C  
ANISOU 2789  CA  GLY B 172     3116   4007   4285    -72    107   -175
ATOM   2790  C   GLY B 172     -12.431 -25.167  22.313  1.00 27.14           C  
ANISOU 2790  C   GLY B 172     2678   3686   3948    -28     55   -172
ATOM   2791  O   GLY B 172     -11.263 -25.495  22.547  1.00 26.61           O  
ANISOU 2791  O   GLY B 172     2556   3624   3932     15     12   -197
ATOM   2792  H   GLY B 172     -15.432 -25.640  22.358  1.00 30.79           H  
ATOM   2793  HA2 GLY B 172     -13.256 -26.945  22.865  1.00 36.03           H  
ATOM   2794  HA3 GLY B 172     -13.710 -26.479  21.425  1.00 36.03           H  
ATOM   2795  N   SER B 173     -12.766 -23.928  21.951  1.00 21.99           N  
ANISOU 2795  N   SER B 173     2041   3060   3255    -33     47   -139
ATOM   2796  CA  SER B 173     -11.768 -22.861  21.930  1.00 22.03           C  
ANISOU 2796  CA  SER B 173     2003   3099   3269     11      1   -138
ATOM   2797  C   SER B 173     -11.236 -22.558  23.318  1.00 22.65           C  
ANISOU 2797  C   SER B 173     2012   3166   3427     24      8   -227
ATOM   2798  O   SER B 173     -10.041 -22.342  23.490  1.00 25.30           O  
ANISOU 2798  O   SER B 173     2311   3507   3794     79    -63   -250
ATOM   2799  CB  SER B 173     -12.338 -21.602  21.363  1.00 28.05           C  
ANISOU 2799  CB  SER B 173     2793   3883   3980      1      3    -95
ATOM   2800  OG  SER B 173     -12.487 -21.814  19.951  1.00 26.05           O  
ANISOU 2800  OG  SER B 173     2575   3632   3692      5    -21    -20
ATOM   2801  H   SER B 173     -13.556 -23.681  21.715  1.00 26.39           H  
ATOM   2802  HA  SER B 173     -11.043 -23.166  21.363  1.00 26.44           H  
ATOM   2803  HB2 SER B 173     -13.202 -21.419  21.764  1.00 33.65           H  
ATOM   2804  HB3 SER B 173     -11.733 -20.862  21.526  1.00 33.65           H  
ATOM   2805  HG  SER B 173     -13.226 -22.180  19.792  1.00 31.26           H  
ATOM   2806  N   LYS B 174     -12.123 -22.501  24.301  1.00 26.21           N  
ANISOU 2806  N   LYS B 174     2454   3589   3917    -25     91   -279
ATOM   2807  CA  LYS B 174     -11.705 -22.223  25.675  1.00 27.52           C  
ANISOU 2807  CA  LYS B 174     2531   3726   4200    -22    114   -377
ATOM   2808  C   LYS B 174     -10.865 -23.329  26.285  1.00 21.59           C  
ANISOU 2808  C   LYS B 174     1708   2941   3555      5     93   -442
ATOM   2809  O   LYS B 174     -10.178 -23.042  27.289  1.00 27.01           O  
ANISOU 2809  O   LYS B 174     2295   3598   4367     29     66   -529
ATOM   2810  CB  LYS B 174     -12.940 -22.003  26.538  1.00 24.52           C  
ANISOU 2810  CB  LYS B 174     2171   3305   3842    -90    244   -414
ATOM   2811  CG  LYS B 174     -13.679 -20.672  26.163  1.00 27.95           C  
ANISOU 2811  CG  LYS B 174     2661   3763   4196   -110    249   -367
ATOM   2812  CD  LYS B 174     -14.885 -20.442  27.090  1.00 32.15           C  
ANISOU 2812  CD  LYS B 174     3235   4237   4742   -176    385   -404
ATOM   2813  CE  LYS B 174     -15.655 -19.164  26.691  1.00 36.60           C  
ANISOU 2813  CE  LYS B 174     3864   4818   5224   -192    379   -356
ATOM   2814  NZ  LYS B 174     -16.635 -18.697  27.800  1.00 42.13           N1+
ANISOU 2814  NZ  LYS B 174     4600   5450   5955   -253    515   -403
ATOM   2815  H   LYS B 174     -12.970 -22.619  24.205  1.00 31.46           H  
ATOM   2816  HA  LYS B 174     -11.165 -21.418  25.670  1.00 33.03           H  
ATOM   2817  HB2 LYS B 174     -13.556 -22.741  26.409  1.00 29.43           H  
ATOM   2818  HB3 LYS B 174     -12.674 -21.953  27.469  1.00 29.43           H  
ATOM   2819  HG2 LYS B 174     -13.069 -19.924  26.259  1.00 33.54           H  
ATOM   2820  HG3 LYS B 174     -13.997 -20.725  25.248  1.00 33.54           H  
ATOM   2821  HD2 LYS B 174     -15.491 -21.197  27.025  1.00 38.58           H  
ATOM   2822  HD3 LYS B 174     -14.577 -20.342  28.003  1.00 38.58           H  
ATOM   2823  HE2 LYS B 174     -15.020 -18.448  26.529  1.00 43.92           H  
ATOM   2824  HE3 LYS B 174     -16.169 -19.339  25.888  1.00 43.92           H  
ATOM   2825  HZ1 LYS B 174     -16.187 -18.522  28.549  1.00 50.55           H  
ATOM   2826  HZ2 LYS B 174     -17.061 -17.960  27.540  1.00 50.55           H  
ATOM   2827  HZ3 LYS B 174     -17.234 -19.334  27.965  1.00 50.55           H  
ATOM   2828  N   ALA B 175     -10.948 -24.546  25.765  1.00 24.00           N  
ANISOU 2828  N   ALA B 175     2052   3239   3829      2    101   -411
ATOM   2829  CA  ALA B 175     -10.165 -25.663  26.307  1.00 27.71           C  
ANISOU 2829  CA  ALA B 175     2455   3671   4402     31     79   -473
ATOM   2830  C   ALA B 175      -8.709 -25.585  25.902  1.00 24.46           C  
ANISOU 2830  C   ALA B 175     2019   3276   4000    111    -68   -464
ATOM   2831  O   ALA B 175      -7.851 -26.145  26.608  1.00 23.92           O  
ANISOU 2831  O   ALA B 175     1874   3167   4050    151   -121   -539
ATOM   2832  CB  ALA B 175     -10.717 -27.005  25.856  1.00 23.73           C  
ANISOU 2832  CB  ALA B 175     2012   3149   3855      5    131   -443
ATOM   2833  H   ALA B 175     -11.447 -24.757  25.098  1.00 28.80           H  
ATOM   2834  HA  ALA B 175     -10.237 -25.629  27.274  1.00 33.25           H  
ATOM   2835  HB1 ALA B 175     -10.232 -27.714  26.305  1.00 28.48           H  
ATOM   2836  HB2 ALA B 175     -11.659 -27.052  26.085  1.00 28.48           H  
ATOM   2837  HB3 ALA B 175     -10.607 -27.085  24.896  1.00 28.48           H  
ATOM   2838  N   ASP B 176      -8.391 -24.891  24.808  1.00 24.64           N  
ANISOU 2838  N   ASP B 176     2113   3343   3905    139   -132   -379
ATOM   2839  CA  ASP B 176      -7.040 -24.843  24.257  1.00 28.43           C  
ANISOU 2839  CA  ASP B 176     2623   3824   4354    216   -254   -353
ATOM   2840  C   ASP B 176      -6.315 -23.568  24.650  1.00 25.91           C  
ANISOU 2840  C   ASP B 176     2296   3507   4043    265   -337   -387
ATOM   2841  O   ASP B 176      -6.678 -22.465  24.155  1.00 23.68           O  
ANISOU 2841  O   ASP B 176     2061   3260   3678    253   -315   -339
ATOM   2842  CB  ASP B 176      -7.131 -24.954  22.742  1.00 31.63           C  
ANISOU 2842  CB  ASP B 176     3126   4259   4634    214   -246   -239
ATOM   2843  CG  ASP B 176      -5.795 -25.046  22.082  1.00 47.61           C  
ANISOU 2843  CG  ASP B 176     5213   6267   6608    287   -338   -201
ATOM   2844  OD1 ASP B 176      -4.739 -24.664  22.633  1.00 48.05           O  
ANISOU 2844  OD1 ASP B 176     5271   6298   6687    353   -437   -249
ATOM   2845  OD2 ASP B 176      -5.834 -25.509  20.940  1.00 46.03           O1-
ANISOU 2845  OD2 ASP B 176     5074   6071   6346    279   -311   -120
ATOM   2846  H   ASP B 176      -8.957 -24.426  24.357  1.00 29.56           H  
ATOM   2847  HA  ASP B 176      -6.523 -25.574  24.628  1.00 34.11           H  
ATOM   2848  HB2 ASP B 176      -7.632 -25.753  22.514  1.00 37.96           H  
ATOM   2849  HB3 ASP B 176      -7.583 -24.169  22.395  1.00 37.96           H  
ATOM   2850  N   PRO B 177      -5.232 -23.655  25.414  1.00 27.55           N  
ANISOU 2850  N   PRO B 177     2457   3669   4341    330   -450   -466
ATOM   2851  CA  PRO B 177      -4.657 -22.417  25.964  1.00 30.74           C  
ANISOU 2851  CA  PRO B 177     2849   4061   4771    375   -541   -519
ATOM   2852  C   PRO B 177      -4.133 -21.447  24.903  1.00 35.60           C  
ANISOU 2852  C   PRO B 177     3602   4703   5220    421   -591   -434
ATOM   2853  O   PRO B 177      -4.129 -20.221  25.125  1.00 30.07           O  
ANISOU 2853  O   PRO B 177     2913   4012   4502    432   -616   -453
ATOM   2854  CB  PRO B 177      -3.519 -22.918  26.877  1.00 31.71           C  
ANISOU 2854  CB  PRO B 177     2905   4111   5033    448   -685   -624
ATOM   2855  CG  PRO B 177      -3.757 -24.410  27.085  1.00 28.15           C  
ANISOU 2855  CG  PRO B 177     2391   3637   4667    420   -627   -645
ATOM   2856  CD  PRO B 177      -4.657 -24.884  26.013  1.00 31.77           C  
ANISOU 2856  CD  PRO B 177     2927   4151   4993    357   -498   -533
ATOM   2857  HA  PRO B 177      -5.329 -21.968  26.501  1.00 36.89           H  
ATOM   2858  HB2 PRO B 177      -2.665 -22.765  26.443  1.00 38.05           H  
ATOM   2859  HB3 PRO B 177      -3.550 -22.445  27.724  1.00 38.05           H  
ATOM   2860  HG2 PRO B 177      -2.908 -24.877  27.041  1.00 33.78           H  
ATOM   2861  HG3 PRO B 177      -4.168 -24.548  27.952  1.00 33.78           H  
ATOM   2862  HD2 PRO B 177      -4.157 -25.383  25.348  1.00 38.13           H  
ATOM   2863  HD3 PRO B 177      -5.360 -25.441  26.384  1.00 38.13           H  
ATOM   2864  N   SER B 178      -3.684 -21.942  23.749  1.00 31.91           N  
ANISOU 2864  N   SER B 178     3245   4242   4637    446   -593   -343
ATOM   2865  CA  SER B 178      -3.167 -21.002  22.752  1.00 36.00           C  
ANISOU 2865  CA  SER B 178     3903   4770   5007    487   -608   -267
ATOM   2866  C   SER B 178      -4.301 -20.216  22.062  1.00 35.93           C  
ANISOU 2866  C   SER B 178     3896   4816   4938    419   -480   -202
ATOM   2867  O   SER B 178      -4.137 -19.030  21.762  1.00 40.48           O  
ANISOU 2867  O   SER B 178     4536   5401   5442    441   -483   -182
ATOM   2868  CB  SER B 178      -2.283 -21.727  21.744  1.00 46.86           C  
ANISOU 2868  CB  SER B 178     5401   6114   6288    534   -631   -193
ATOM   2869  OG  SER B 178      -3.035 -22.665  21.036  1.00 49.13           O  
ANISOU 2869  OG  SER B 178     5660   6426   6582    470   -523   -132
ATOM   2870  H   SER B 178      -3.667 -22.773  23.527  1.00 38.29           H  
ATOM   2871  HA  SER B 178      -2.603 -20.348  23.196  1.00 43.20           H  
ATOM   2872  HB2 SER B 178      -1.911 -21.081  21.123  1.00 56.23           H  
ATOM   2873  HB3 SER B 178      -1.568 -22.182  22.217  1.00 56.23           H  
ATOM   2874  HG  SER B 178      -3.363 -23.228  21.565  1.00 58.96           H  
ATOM   2875  N   ILE B 179      -5.472 -20.813  21.908  1.00 26.57           N  
ANISOU 2875  N   ILE B 179     2646   3659   3791    341   -378   -179
ATOM   2876  CA  ILE B 179      -6.615 -20.091  21.360  1.00 26.66           C  
ANISOU 2876  CA  ILE B 179     2656   3709   3764    281   -283   -131
ATOM   2877  C   ILE B 179      -7.070 -19.029  22.343  1.00 28.91           C  
ANISOU 2877  C   ILE B 179     2887   4004   4093    265   -285   -196
ATOM   2878  O   ILE B 179      -7.274 -17.867  21.985  1.00 31.81           O  
ANISOU 2878  O   ILE B 179     3289   4390   4406    266   -268   -171
ATOM   2879  CB  ILE B 179      -7.736 -21.075  21.038  1.00 29.39           C  
ANISOU 2879  CB  ILE B 179     2968   4062   4136    213   -206   -103
ATOM   2880  CG1 ILE B 179      -7.230 -22.001  19.944  1.00 31.88           C  
ANISOU 2880  CG1 ILE B 179     3335   4362   4416    230   -207    -36
ATOM   2881  CG2 ILE B 179      -8.958 -20.341  20.628  1.00 31.41           C  
ANISOU 2881  CG2 ILE B 179     3225   4342   4368    159   -138    -69
ATOM   2882  CD1 ILE B 179      -8.279 -23.136  19.486  1.00 35.35           C  
ANISOU 2882  CD1 ILE B 179     3753   4796   4883    170   -153     -8
ATOM   2883  H   ILE B 179      -5.638 -21.633  22.111  1.00 31.89           H  
ATOM   2884  HA  ILE B 179      -6.354 -19.648  20.537  1.00 31.99           H  
ATOM   2885  HB  ILE B 179      -7.973 -21.599  21.819  1.00 35.26           H  
ATOM   2886 HG12 ILE B 179      -7.018 -21.467  19.163  1.00 38.26           H  
ATOM   2887 HG13 ILE B 179      -6.433 -22.451  20.264  1.00 38.26           H  
ATOM   2888 HG21 ILE B 179      -9.593 -20.972  20.255  1.00 37.70           H  
ATOM   2889 HG22 ILE B 179      -9.341 -19.907  21.406  1.00 37.70           H  
ATOM   2890 HG23 ILE B 179      -8.720 -19.678  19.961  1.00 37.70           H  
ATOM   2891 HD11 ILE B 179      -7.810 -23.809  18.967  1.00 42.42           H  
ATOM   2892 HD12 ILE B 179      -8.671 -23.542  20.275  1.00 42.42           H  
ATOM   2893 HD13 ILE B 179      -8.972 -22.726  18.945  1.00 42.42           H  
ATOM   2894  N   VAL B 180      -7.276 -19.448  23.588  1.00 26.74           N  
ANISOU 2894  N   VAL B 180     2522   3709   3930    246   -292   -283
ATOM   2895  CA  VAL B 180      -7.637 -18.542  24.667  1.00 28.69           C  
ANISOU 2895  CA  VAL B 180     2702   3947   4251    227   -287   -359
ATOM   2896  C   VAL B 180      -6.717 -17.343  24.668  1.00 34.49           C  
ANISOU 2896  C   VAL B 180     3480   4678   4948    294   -385   -375
ATOM   2897  O   VAL B 180      -7.163 -16.187  24.790  1.00 37.14           O  
ANISOU 2897  O   VAL B 180     3816   5029   5267    278   -363   -380
ATOM   2898  CB  VAL B 180      -7.580 -19.250  26.035  1.00 31.30           C  
ANISOU 2898  CB  VAL B 180     2919   4230   4743    214   -288   -467
ATOM   2899  CG1 VAL B 180      -7.698 -18.178  27.199  1.00 35.04           C  
ANISOU 2899  CG1 VAL B 180     3312   4678   5325    206   -297   -559
ATOM   2900  CG2 VAL B 180      -8.713 -20.223  26.201  1.00 33.76           C  
ANISOU 2900  CG2 VAL B 180     3208   4536   5084    139   -160   -460
ATOM   2901  H   VAL B 180      -7.213 -20.268  23.839  1.00 32.09           H  
ATOM   2902  HA  VAL B 180      -8.549 -18.250  24.512  1.00 34.43           H  
ATOM   2903  HB  VAL B 180      -6.738 -19.729  26.083  1.00 37.56           H  
ATOM   2904 HG11 VAL B 180      -7.964 -18.627  28.016  1.00 42.05           H  
ATOM   2905 HG12 VAL B 180      -6.836 -17.750  27.322  1.00 42.05           H  
ATOM   2906 HG13 VAL B 180      -8.363 -17.516  26.953  1.00 42.05           H  
ATOM   2907 HG21 VAL B 180      -8.627 -20.663  27.061  1.00 40.51           H  
ATOM   2908 HG22 VAL B 180      -9.553 -19.739  26.160  1.00 40.51           H  
ATOM   2909 HG23 VAL B 180      -8.674 -20.879  25.488  1.00 40.51           H  
ATOM   2910  N   GLN B 181      -5.420 -17.599  24.524  1.00 32.79           N  
ANISOU 2910  N   GLN B 181     3317   4433   4708    374   -500   -385
ATOM   2911  CA  GLN B 181      -4.446 -16.532  24.593  1.00 32.60           C  
ANISOU 2911  CA  GLN B 181     3365   4386   4635    451   -614   -410
ATOM   2912  C   GLN B 181      -4.657 -15.555  23.447  1.00 42.03           C  
ANISOU 2912  C   GLN B 181     4671   5616   5681    450   -550   -319
ATOM   2913  O   GLN B 181      -4.750 -14.342  23.671  1.00 42.26           O  
ANISOU 2913  O   GLN B 181     4714   5650   5694    459   -565   -342
ATOM   2914  CB  GLN B 181      -3.034 -17.077  24.574  1.00 35.11           C  
ANISOU 2914  CB  GLN B 181     3758   4649   4931    544   -756   -430
ATOM   2915  CG  GLN B 181      -1.963 -16.022  24.411  1.00 49.14           C  
ANISOU 2915  CG  GLN B 181     5674   6389   6606    636   -879   -439
ATOM   2916  CD  GLN B 181      -1.137 -15.892  25.664  1.00 65.34           C  
ANISOU 2916  CD  GLN B 181     7673   8370   8783    704  -1067   -569
ATOM   2917  OE1 GLN B 181      -0.033 -16.642  25.728  1.00 74.75           O  
ANISOU 2917  OE1 GLN B 181     8758   9554  10090    685  -1093   -653
ATOM   2918  NE2 GLN B 181      -1.502 -15.151  26.587  1.00 70.76           N  
ANISOU 2918  NE2 GLN B 181     8425   8994   9468    784  -1206   -593
ATOM   2919  H   GLN B 181      -5.083 -18.378  24.384  1.00 39.34           H  
ATOM   2920  HA  GLN B 181      -4.560 -16.064  25.435  1.00 39.12           H  
ATOM   2921  HB2 GLN B 181      -2.868 -17.536  25.413  1.00 42.13           H  
ATOM   2922  HB3 GLN B 181      -2.951 -17.697  23.833  1.00 42.13           H  
ATOM   2923  HG2 GLN B 181      -1.375 -16.270  23.680  1.00 58.96           H  
ATOM   2924  HG3 GLN B 181      -2.378 -15.166  24.226  1.00 58.96           H  
ATOM   2925 HE21 GLN B 181      -2.361 -14.627  26.505  1.00 84.92           H  
ATOM   2926 HE22 GLN B 181      -0.939 -15.072  27.423  1.00 84.92           H  
ATOM   2927  N   ALA B 182      -4.796 -16.077  22.222  1.00 34.24           N  
ANISOU 2927  N   ALA B 182     3753   4648   4608    435   -469   -220
ATOM   2928  CA  ALA B 182      -4.901 -15.234  21.030  1.00 34.83           C  
ANISOU 2928  CA  ALA B 182     3925   4740   4568    438   -394   -137
ATOM   2929  C   ALA B 182      -6.132 -14.350  21.058  1.00 42.91           C  
ANISOU 2929  C   ALA B 182     4886   5802   5617    375   -315   -132
ATOM   2930  O   ALA B 182      -6.106 -13.256  20.510  1.00 36.01           O  
ANISOU 2930  O   ALA B 182     4074   4932   4675    391   -286   -103
ATOM   2931  CB  ALA B 182      -4.918 -16.098  19.756  1.00 36.97           C  
ANISOU 2931  CB  ALA B 182     4245   5009   4793    421   -312    -44
ATOM   2932  H   ALA B 182      -4.832 -16.920  22.053  1.00 41.09           H  
ATOM   2933  HA  ALA B 182      -4.117 -14.664  20.994  1.00 41.80           H  
ATOM   2934  HB1 ALA B 182      -4.989 -15.518  18.981  1.00 44.36           H  
ATOM   2935  HB2 ALA B 182      -4.097 -16.611  19.710  1.00 44.36           H  
ATOM   2936  HB3 ALA B 182      -5.681 -16.696  19.791  1.00 44.36           H  
ATOM   2937  N   LEU B 183      -7.195 -14.781  21.700  1.00 32.81           N  
ANISOU 2937  N   LEU B 183     3498   4541   4427    307   -277   -163
ATOM   2938  CA  LEU B 183      -8.431 -14.032  21.728  1.00 39.55           C  
ANISOU 2938  CA  LEU B 183     4313   5419   5296    248   -207   -155
ATOM   2939  C   LEU B 183      -8.604 -13.160  22.961  1.00 44.66           C  
ANISOU 2939  C   LEU B 183     4905   6058   6006    242   -240   -238
ATOM   2940  O   LEU B 183      -9.635 -12.500  23.099  1.00 38.01           O  
ANISOU 2940  O   LEU B 183     4039   5228   5177    193   -182   -236
ATOM   2941  CB  LEU B 183      -9.596 -15.009  21.626  1.00 35.40           C  
ANISOU 2941  CB  LEU B 183     3740   4899   4810    177   -138   -131
ATOM   2942  CG  LEU B 183      -9.638 -15.784  20.322  1.00 42.39           C  
ANISOU 2942  CG  LEU B 183     4664   5786   5656    173   -105    -51
ATOM   2943  CD1 LEU B 183     -10.611 -16.921  20.516  1.00 54.91           C  
ANISOU 2943  CD1 LEU B 183     6213   7364   7285    115    -72    -53
ATOM   2944  CD2 LEU B 183     -10.033 -15.003  19.118  1.00 37.88           C  
ANISOU 2944  CD2 LEU B 183     4128   5221   5044    168    -58     15
ATOM   2945  H   LEU B 183      -7.225 -15.520  22.139  1.00 39.37           H  
ATOM   2946  HA  LEU B 183      -8.447 -13.432  20.965  1.00 47.46           H  
ATOM   2947  HB2 LEU B 183      -9.526 -15.651  22.350  1.00 42.48           H  
ATOM   2948  HB3 LEU B 183     -10.425 -14.512  21.702  1.00 42.48           H  
ATOM   2949  HG  LEU B 183      -8.734 -16.079  20.130  1.00 50.87           H  
ATOM   2950 HD11 LEU B 183     -11.091 -17.071  19.687  1.00 65.89           H  
ATOM   2951 HD12 LEU B 183     -10.118 -17.720  20.763  1.00 65.89           H  
ATOM   2952 HD13 LEU B 183     -11.234 -16.686  21.222  1.00 65.89           H  
ATOM   2953 HD21 LEU B 183     -10.108 -15.606  18.362  1.00 45.46           H  
ATOM   2954 HD22 LEU B 183     -10.886 -14.575  19.286  1.00 45.46           H  
ATOM   2955 HD23 LEU B 183      -9.355 -14.333  18.941  1.00 45.46           H  
ATOM   2956  N   SER B 184      -7.651 -13.138  23.870  1.00 35.58           N  
ANISOU 2956  N   SER B 184     3732   4877   4908    290   -336   -317
ATOM   2957  CA  SER B 184      -7.870 -12.356  25.082  1.00 40.57           C  
ANISOU 2957  CA  SER B 184     4289   5489   5636    277   -363   -406
ATOM   2958  C   SER B 184      -7.062 -11.072  25.086  1.00 34.73           C  
ANISOU 2958  C   SER B 184     3612   4736   4847    345   -456   -432
ATOM   2959  O   SER B 184      -6.701 -10.583  26.153  1.00 41.26           O  
ANISOU 2959  O   SER B 184     4382   5526   5770    366   -539   -528
ATOM   2960  CB  SER B 184      -7.571 -13.217  26.310  1.00 42.52           C  
ANISOU 2960  CB  SER B 184     4430   5692   6035    274   -405   -503
ATOM   2961  OG  SER B 184      -8.442 -14.345  26.273  1.00 42.07           O  
ANISOU 2961  OG  SER B 184     4336   5643   6006    207   -298   -475
ATOM   2962  H   SER B 184      -6.897 -13.549  23.814  1.00 42.69           H  
ATOM   2963  HA  SER B 184      -8.803 -12.098  25.136  1.00 48.68           H  
ATOM   2964  HB2 SER B 184      -6.648 -13.515  26.285  1.00 51.03           H  
ATOM   2965  HB3 SER B 184      -7.732 -12.705  27.118  1.00 51.03           H  
ATOM   2966  HG  SER B 184      -8.095 -14.962  25.819  1.00 50.48           H  
ATOM   2967  N   LEU B 185      -6.728 -10.545  23.910  1.00 33.55           N  
ANISOU 2967  N   LEU B 185     3584   4606   4558    382   -442   -355
ATOM   2968  CA  LEU B 185      -5.911  -9.344  23.761  1.00 27.38           C  
ANISOU 2968  CA  LEU B 185     2904   3804   3697    454   -518   -371
ATOM   2969  C   LEU B 185      -6.855  -8.149  23.760  1.00 27.82           C  
ANISOU 2969  C   LEU B 185     2933   3882   3753    411   -451   -366
ATOM   2970  O   LEU B 185      -8.019  -8.256  23.355  1.00 33.89           O  
ANISOU 2970  O   LEU B 185     3657   4684   4534    341   -339   -315
ATOM   2971  CB  LEU B 185      -5.055  -9.393  22.487  1.00 38.67           C  
ANISOU 2971  CB  LEU B 185     4494   5224   4973    514   -505   -290
ATOM   2972  CG  LEU B 185      -4.154 -10.646  22.518  1.00 40.12           C  
ANISOU 2972  CG  LEU B 185     4709   5377   5156    555   -574   -292
ATOM   2973  CD1 LEU B 185      -3.390 -10.774  21.203  1.00 58.44           C  
ANISOU 2973  CD1 LEU B 185     7200   7677   7327    604   -528   -203
ATOM   2974  CD2 LEU B 185      -3.161 -10.709  23.675  1.00 45.93           C  
ANISOU 2974  CD2 LEU B 185     5439   6056   5955    624   -756   -399
ATOM   2975  H   LEU B 185      -6.972 -10.878  23.155  1.00 40.26           H  
ATOM   2976  HA  LEU B 185      -5.276  -9.256  24.489  1.00 32.86           H  
ATOM   2977  HB2 LEU B 185      -5.630  -9.438  21.707  1.00 46.40           H  
ATOM   2978  HB3 LEU B 185      -4.493  -8.603  22.439  1.00 46.40           H  
ATOM   2979  HG  LEU B 185      -4.758 -11.393  22.650  1.00 48.14           H  
ATOM   2980 HD11 LEU B 185      -2.833 -11.566  21.237  1.00 70.13           H  
ATOM   2981 HD12 LEU B 185      -4.026 -10.847  20.474  1.00 70.13           H  
ATOM   2982 HD13 LEU B 185      -2.837  -9.986  21.080  1.00 70.13           H  
ATOM   2983 HD21 LEU B 185      -2.554 -11.452  23.530  1.00 55.11           H  
ATOM   2984 HD22 LEU B 185      -2.663  -9.878  23.710  1.00 55.11           H  
ATOM   2985 HD23 LEU B 185      -3.650 -10.837  24.503  1.00 55.11           H  
ATOM   2986  N   TYR B 186      -6.347  -7.038  24.286  1.00 30.63           N  
ANISOU 2986  N   TYR B 186     3321   4210   4105    459   -537   -428
ATOM   2987  CA  TYR B 186      -6.996  -5.728  24.232  1.00 37.08           C  
ANISOU 2987  CA  TYR B 186     4142   5040   4906    439   -494   -428
ATOM   2988  C   TYR B 186      -6.003  -4.762  23.601  1.00 32.48           C  
ANISOU 2988  C   TYR B 186     3720   4434   4188    526   -546   -417
ATOM   2989  O   TYR B 186      -4.929  -4.535  24.159  1.00 35.50           O  
ANISOU 2989  O   TYR B 186     4165   4766   4557    602   -689   -485
ATOM   2990  CB  TYR B 186      -7.386  -5.247  25.629  1.00 36.18           C  
ANISOU 2990  CB  TYR B 186     3910   4900   4936    408   -542   -530
ATOM   2991  CG  TYR B 186      -8.162  -3.944  25.614  1.00 40.82           C  
ANISOU 2991  CG  TYR B 186     4497   5498   5515    379   -492   -527
ATOM   2992  CD1 TYR B 186      -7.513  -2.730  25.464  1.00 32.42           C  
ANISOU 2992  CD1 TYR B 186     3526   4413   4378    446   -563   -552
ATOM   2993  CD2 TYR B 186      -9.548  -3.934  25.756  1.00 29.17           C  
ANISOU 2993  CD2 TYR B 186     2946   4043   4096    290   -377   -503
ATOM   2994  CE1 TYR B 186      -8.223  -1.491  25.456  1.00 30.21           C  
ANISOU 2994  CE1 TYR B 186     3243   4139   4095    422   -519   -553
ATOM   2995  CE2 TYR B 186     -10.306  -2.735  25.724  1.00 31.65           C  
ANISOU 2995  CE2 TYR B 186     3265   4359   4402    265   -335   -498
ATOM   2996  CZ  TYR B 186      -9.641  -1.471  25.560  1.00 30.41           C  
ANISOU 2996  CZ  TYR B 186     3183   4188   4184    330   -404   -524
ATOM   2997  OH  TYR B 186     -10.272  -0.207  25.565  1.00 43.31           O  
ANISOU 2997  OH  TYR B 186     4824   5818   5814    315   -375   -529
ATOM   2998  H   TYR B 186      -5.593  -7.016  24.698  1.00 36.75           H  
ATOM   2999  HA  TYR B 186      -7.801  -5.770  23.692  1.00 44.49           H  
ATOM   3000  HB2 TYR B 186      -7.941  -5.921  26.050  1.00 43.41           H  
ATOM   3001  HB3 TYR B 186      -6.579  -5.107  26.150  1.00 43.41           H  
ATOM   3002  HD1 TYR B 186      -6.588  -2.721  25.366  1.00 38.90           H  
ATOM   3003  HD2 TYR B 186      -9.993  -4.742  25.877  1.00 35.01           H  
ATOM   3004  HE1 TYR B 186      -7.754  -0.691  25.383  1.00 36.25           H  
ATOM   3005  HE2 TYR B 186     -11.231  -2.766  25.810  1.00 37.98           H  
ATOM   3006  HH  TYR B 186     -11.105  -0.301  25.629  1.00 51.97           H  
ATOM   3007  N   ASP B 187      -6.359  -4.190  22.447  1.00 32.67           N  
ANISOU 3007  N   ASP B 187     3816   4479   4116    520   -435   -337
ATOM   3008  CA  ASP B 187      -5.435  -3.397  21.634  1.00 27.58           C  
ANISOU 3008  CA  ASP B 187     3350   3802   3325    600   -435   -310
ATOM   3009  C   ASP B 187      -4.117  -4.162  21.436  1.00 42.36           C  
ANISOU 3009  C   ASP B 187     5353   5630   5111    675   -510   -304
ATOM   3010  O   ASP B 187      -3.022  -3.601  21.486  1.00 38.80           O  
ANISOU 3010  O   ASP B 187     5066   5123   4555    765   -604   -335
ATOM   3011  CB  ASP B 187      -5.227  -2.002  22.246  1.00 36.08           C  
ANISOU 3011  CB  ASP B 187     4469   4851   4387    640   -515   -382
ATOM   3012  CG  ASP B 187      -6.476  -1.059  22.022  1.00 34.38           C  
ANISOU 3012  CG  ASP B 187     4176   4671   4215    576   -408   -361
ATOM   3013  OD1 ASP B 187      -7.479  -1.607  21.489  1.00 33.99           O  
ANISOU 3013  OD1 ASP B 187     4039   4661   4214    504   -296   -299
ATOM   3014  OD2 ASP B 187      -6.437   0.153  22.421  1.00 39.89           O1-
ANISOU 3014  OD2 ASP B 187     4904   5349   4904    602   -454   -413
ATOM   3015  H   ASP B 187      -7.147  -4.247  22.108  1.00 39.20           H  
ATOM   3016  HA  ASP B 187      -5.811  -3.255  20.752  1.00 33.09           H  
ATOM   3017  HB2 ASP B 187      -5.084  -2.091  23.201  1.00 43.29           H  
ATOM   3018  HB3 ASP B 187      -4.455  -1.584  21.833  1.00 43.29           H  
ATOM   3019  N   GLY B 188      -4.240  -5.473  21.203  1.00 41.13           N  
ANISOU 3019  N   GLY B 188     5139   5492   4995    640   -474   -264
ATOM   3020  CA  GLY B 188      -3.093  -6.292  20.897  1.00 43.28           C  
ANISOU 3020  CA  GLY B 188     5536   5722   5188    704   -528   -245
ATOM   3021  C   GLY B 188      -2.257  -6.743  22.076  1.00 41.59           C  
ANISOU 3021  C   GLY B 188     5312   5464   5026    760   -724   -339
ATOM   3022  O   GLY B 188      -1.256  -7.444  21.865  1.00 44.39           O  
ANISOU 3022  O   GLY B 188     5783   5772   5311    822   -792   -327
ATOM   3023  H   GLY B 188      -4.985  -5.901  21.219  1.00 49.35           H  
ATOM   3024  HA2 GLY B 188      -3.402  -7.089  20.438  1.00 51.94           H  
ATOM   3025  HA3 GLY B 188      -2.511  -5.792  20.303  1.00 51.94           H  
ATOM   3026  N   LEU B 189      -2.644  -6.422  23.303  1.00 40.39           N  
ANISOU 3026  N   LEU B 189     5019   5315   5011    738   -816   -434
ATOM   3027  CA  LEU B 189      -1.791  -6.721  24.466  1.00 43.84           C  
ANISOU 3027  CA  LEU B 189     5431   5690   5535    799  -1019   -544
ATOM   3028  C   LEU B 189      -2.514  -7.635  25.458  1.00 56.29           C  
ANISOU 3028  C   LEU B 189     6779   7287   7322    723  -1013   -601
ATOM   3029  O   LEU B 189      -3.716  -7.484  25.668  1.00 46.54           O  
ANISOU 3029  O   LEU B 189     5411   6101   6171    632   -892   -593
ATOM   3030  CB  LEU B 189      -1.340  -5.394  25.161  1.00 43.03           C  
ANISOU 3030  CB  LEU B 189     5381   5536   5433    861  -1161   -637
ATOM   3031  CG  LEU B 189      -1.238  -4.101  24.321  1.00 54.83           C  
ANISOU 3031  CG  LEU B 189     7050   7029   6754    896  -1099   -588
ATOM   3032  CD1 LEU B 189      -2.100  -2.940  24.930  1.00 65.32           C  
ANISOU 3032  CD1 LEU B 189     8265   8380   8175    849  -1081   -641
ATOM   3033  CD2 LEU B 189       0.187  -3.579  24.090  1.00 48.24           C  
ANISOU 3033  CD2 LEU B 189     6480   6104   5746   1028  -1247   -609
ATOM   3034  H   LEU B 189      -3.388  -6.035  23.495  1.00 48.46           H  
ATOM   3035  HA  LEU B 189      -0.993  -7.186  24.169  1.00 52.60           H  
ATOM   3036  HB2 LEU B 189      -1.975  -5.208  25.871  1.00 51.64           H  
ATOM   3037  HB3 LEU B 189      -0.460  -5.547  25.535  1.00 51.64           H  
ATOM   3038  HG  LEU B 189      -1.582  -4.362  23.452  1.00 65.80           H  
ATOM   3039 HD11 LEU B 189      -2.010  -2.153  24.370  1.00 78.39           H  
ATOM   3040 HD12 LEU B 189      -3.028  -3.218  24.961  1.00 78.39           H  
ATOM   3041 HD13 LEU B 189      -1.782  -2.747  25.825  1.00 78.39           H  
ATOM   3042 HD21 LEU B 189       0.145  -2.772  23.552  1.00 57.89           H  
ATOM   3043 HD22 LEU B 189       0.595  -3.382  24.948  1.00 57.89           H  
ATOM   3044 HD23 LEU B 189       0.702  -4.259  23.628  1.00 57.89           H  
ATOM   3045  HXT LEU B 189      -1.969  -8.412  25.974  1.00  0.00           H  
TER    3046      LEU B 189
HETATM 3047  C1  F12   900      -3.212   0.928  11.870  1.00  0.00           C  
HETATM 3048  C2  F12   900      -3.178   0.731  10.344  1.00  0.00           C  
HETATM 3049  C3  F12   900      -2.004  -0.151   9.903  1.00  0.00           C  
HETATM 3050  C4  F12   900      -4.525   0.311   9.779  1.00  0.00           C  
HETATM 3051  C5  F12   900      -5.227  -0.883   9.811  1.00  0.00           C  
HETATM 3052  C6  F12   900      -4.740  -2.159  10.397  1.00  0.00           C  
HETATM 3053  O1  F12   900      -4.105  -2.193  11.449  1.00  0.00           O  
HETATM 3054  N1  F12   900      -5.020  -3.245   9.650  1.00  0.00           N  
HETATM 3055  C7  F12   900      -4.730  -4.617   9.881  1.00  0.00           C  
HETATM 3056  C8  F12   900      -4.386  -5.148  11.147  1.00  0.00           C  
HETATM 3057  C9  F12   900      -4.101  -6.521  11.289  1.00  0.00           C  
HETATM 3058  C10 F12   900      -4.165  -7.376  10.172  1.00  0.00           C  
HETATM 3059  C11 F12   900      -4.528  -6.860   8.915  1.00  0.00           C  
HETATM 3060  C12 F12   900      -4.815  -5.489   8.773  1.00  0.00           C  
HETATM 3061  C13 F12   900      -6.490  -0.646   9.192  1.00  0.00           C  
HETATM 3062  C14 F12   900      -7.617  -1.597   9.099  1.00  0.00           C  
HETATM 3063  C15 F12   900      -8.154  -2.185  10.267  1.00  0.00           C  
HETATM 3064  C16 F12   900      -9.205  -3.122  10.190  1.00  0.00           C  
HETATM 3065  C17 F12   900      -9.727  -3.489   8.936  1.00  0.00           C  
HETATM 3066  C18 F12   900      -9.215  -2.899   7.766  1.00  0.00           C  
HETATM 3067  C19 F12   900      -8.172  -1.960   7.852  1.00  0.00           C  
HETATM 3068  C20 F12   900      -6.503   0.623   8.697  1.00  0.00           C  
HETATM 3069  C21 F12   900      -7.507   1.332   7.918  1.00  0.00           C  
HETATM 3070  C22 F12   900      -7.612   1.092   6.535  1.00  0.00           C  
HETATM 3071  C23 F12   900      -8.592   1.742   5.763  1.00  0.00           C  
HETATM 3072  C24 F12   900      -9.468   2.654   6.378  1.00  0.00           C  
HETATM 3073  F1  F12   900     -10.416   3.275   5.639  1.00  0.00           F  
HETATM 3074  C25 F12   900      -9.351   2.916   7.756  1.00  0.00           C  
HETATM 3075  C26 F12   900      -8.372   2.262   8.524  1.00  0.00           C  
HETATM 3076  N2  F12   900      -5.308   1.232   9.064  1.00  0.00           N  
HETATM 3077  C27 F12   900      -4.964   2.620   8.744  1.00  0.00           C  
HETATM 3078  C28 F12   900      -5.163   3.540   9.963  1.00  0.00           C  
HETATM 3079  C29 F12   900      -5.362   5.026   9.623  1.00  0.00           C  
HETATM 3080  O2  F12   900      -6.587   5.166   8.926  1.00  0.00           O  
HETATM 3081  C30 F12   900      -4.171   5.627   8.849  1.00  0.00           C  
HETATM 3082  C31 F12   900      -4.111   7.168   8.845  1.00  0.00           C  
HETATM 3083  O3  F12   900      -5.216   7.676   8.126  1.00  0.00           O  
HETATM 3084  C32 F12   900      -2.773   7.677   8.259  1.00  0.00           C  
HETATM 3085  C33 F12   900      -2.642   9.203   8.199  1.00  0.00           C  
HETATM 3086  O4  F12   900      -2.006   9.673   7.231  1.00  0.00           O  
HETATM 3087  O5  F12   900      -3.141   9.897   9.111  1.00  0.00           O1-
HETATM 3088  H1  F12   900      -3.991   1.633  12.158  1.00  0.00           H  
HETATM 3089  H2  F12   900      -3.404  -0.001  12.402  1.00  0.00           H  
HETATM 3090  H3  F12   900      -2.264   1.321  12.235  1.00  0.00           H  
HETATM 3091  H4  F12   900      -2.911   1.708   9.952  1.00  0.00           H  
HETATM 3092  H5  F12   900      -1.998  -0.287   8.819  1.00  0.00           H  
HETATM 3093  H6  F12   900      -1.053   0.302  10.184  1.00  0.00           H  
HETATM 3094  H7  F12   900      -2.038  -1.128  10.371  1.00  0.00           H  
HETATM 3095  H8  F12   900      -5.489  -3.045   8.780  1.00  0.00           H  
HETATM 3096  H9  F12   900      -4.336  -4.525  12.026  1.00  0.00           H  
HETATM 3097  H10 F12   900      -3.832  -6.916  12.257  1.00  0.00           H  
HETATM 3098  H11 F12   900      -3.941  -8.428  10.284  1.00  0.00           H  
HETATM 3099  H12 F12   900      -4.583  -7.514   8.056  1.00  0.00           H  
HETATM 3100  H13 F12   900      -5.089  -5.113   7.799  1.00  0.00           H  
HETATM 3101  H14 F12   900      -7.753  -1.920  11.235  1.00  0.00           H  
HETATM 3102  H15 F12   900      -9.601  -3.562  11.092  1.00  0.00           H  
HETATM 3103  H16 F12   900     -10.526  -4.212   8.874  1.00  0.00           H  
HETATM 3104  H17 F12   900      -9.615  -3.168   6.799  1.00  0.00           H  
HETATM 3105  H18 F12   900      -7.780  -1.533   6.942  1.00  0.00           H  
HETATM 3106  H19 F12   900      -6.929   0.392   6.079  1.00  0.00           H  
HETATM 3107  H20 F12   900      -8.674   1.544   4.704  1.00  0.00           H  
HETATM 3108  H21 F12   900     -10.004   3.635   8.230  1.00  0.00           H  
HETATM 3109  H22 F12   900      -8.288   2.476   9.580  1.00  0.00           H  
HETATM 3110  H23 F12   900      -3.947   2.672   8.362  1.00  0.00           H  
HETATM 3111  H24 F12   900      -5.574   2.963   7.909  1.00  0.00           H  
HETATM 3112  H25 F12   900      -6.020   3.202  10.541  1.00  0.00           H  
HETATM 3113  H26 F12   900      -4.311   3.445  10.634  1.00  0.00           H  
HETATM 3114  H27 F12   900      -5.472   5.564  10.565  1.00  0.00           H  
HETATM 3115  H28 F12   900      -6.416   5.392   8.008  1.00  0.00           H  
HETATM 3116  H29 F12   900      -3.255   5.271   9.318  1.00  0.00           H  
HETATM 3117  H30 F12   900      -4.141   5.247   7.827  1.00  0.00           H  
HETATM 3118  H31 F12   900      -4.198   7.531   9.870  1.00  0.00           H  
HETATM 3119  H32 F12   900      -5.447   7.065   7.414  1.00  0.00           H  
HETATM 3120  H33 F12   900      -1.941   7.295   8.852  1.00  0.00           H  
HETATM 3121  H34 F12   900      -2.645   7.277   7.252  1.00  0.00           H  
CONECT 3028 3045
CONECT 3045 3028
CONECT 3047 3048 3088 3089 3090
CONECT 3048 3047 3049 3050 3091
CONECT 3049 3048 3092 3093 3094
CONECT 3050 3048 3051 3076
CONECT 3050 3051
CONECT 3051 3050 3052 3061
CONECT 3051 3050
CONECT 3052 3051 3053 3054
CONECT 3052 3053
CONECT 3053 3052
CONECT 3053 3052
CONECT 3054 3052 3055 3095
CONECT 3055 3054 3056 3060
CONECT 3055 3056
CONECT 3056 3055 3057 3096
CONECT 3056 3055
CONECT 3057 3056 3058 3097
CONECT 3057 3058
CONECT 3058 3057 3059 3098
CONECT 3058 3057
CONECT 3059 3058 3060 3099
CONECT 3059 3060
CONECT 3060 3055 3059 3100
CONECT 3060 3059
CONECT 3061 3051 3062 3068
CONECT 3061 3068
CONECT 3062 3061 3063 3067
CONECT 3062 3063
CONECT 3063 3062 3064 3101
CONECT 3063 3062
CONECT 3064 3063 3065 3102
CONECT 3064 3065
CONECT 3065 3064 3066 3103
CONECT 3065 3064
CONECT 3066 3065 3067 3104
CONECT 3066 3067
CONECT 3067 3062 3066 3105
CONECT 3067 3066
CONECT 3068 3061 3069 3076
CONECT 3068 3061
CONECT 3069 3068 3070 3075
CONECT 3069 3070
CONECT 3070 3069 3071 3106
CONECT 3070 3069
CONECT 3071 3070 3072 3107
CONECT 3071 3072
CONECT 3072 3071 3073 3074
CONECT 3072 3071
CONECT 3073 3072
CONECT 3074 3072 3075 3108
CONECT 3074 3075
CONECT 3075 3069 3074 3109
CONECT 3075 3074
CONECT 3076 3050 3068 3077
CONECT 3077 3076 3078 3110 3111
CONECT 3078 3077 3079 3112 3113
CONECT 3079 3078 3080 3081 3114
CONECT 3080 3079 3115
CONECT 3081 3079 3082 3116 3117
CONECT 3082 3081 3083 3084 3118
CONECT 3083 3082 3119
CONECT 3084 3082 3085 3120 3121
CONECT 3085 3084 3086 3087
CONECT 3085 3086
CONECT 3086 3085
CONECT 3086 3085
CONECT 3087 3085
CONECT 3088 3047
CONECT 3089 3047
CONECT 3090 3047
CONECT 3091 3048
CONECT 3092 3049
CONECT 3093 3049
CONECT 3094 3049
CONECT 3095 3054
CONECT 3096 3056
CONECT 3097 3057
CONECT 3098 3058
CONECT 3099 3059
CONECT 3100 3060
CONECT 3101 3063
CONECT 3102 3064
CONECT 3103 3065
CONECT 3104 3066
CONECT 3105 3067
CONECT 3106 3070
CONECT 3107 3071
CONECT 3108 3074
CONECT 3109 3075
CONECT 3110 3077
CONECT 3111 3077
CONECT 3112 3078
CONECT 3113 3078
CONECT 3114 3079
CONECT 3115 3080
CONECT 3116 3081
CONECT 3117 3081
CONECT 3118 3082
CONECT 3119 3083
CONECT 3120 3084
CONECT 3121 3084
END   
