# Supplementary material for: FDA Drug Repurposing Uncovers Modulators of Dopamine D2 Receptor Localization via Disruption of the NCS‑1 Interaction
Source: J Med Chem. 2025 Nov 10;68(22):23993–4010. doi: 10.1021/acs.jmedchem.5c01626 (PMC12670427; doi:10.1021/acs.jmedchem.5c01626)
Supplement: Supplementary file 3 [file jm5c01626_si_003.zip › PDB_Files_DockingModels/5AAN_FDA-09_lig.pdb]

HEADER    CALCIUM-BINDING PROTEIN                    5AAN
TITLE     CRYSTAL STRUCTURE OF DROSOPHILA NCS-1 BOUND TO PENOTHIAZINE
TITLE    2 FD44
EXPDTA    X-RAY DIFFRACTION
REMARK   2 RESOLUTION.    1.60 ANGSTROMS
REMARK   3  R VALUE : 0.186000
REMARK   3  FREE R VALUE : 0.209000
REMARK   4      COMPLIES WITH FORMAT V. 3.30,
REMARK 200  TEMPERATURE           (KELVIN) : 100.00
REMARK 200  PH                             : NULL
REMARK 350 BIOMOLECULE: 1
REMARK 350 APPLY THE FOLLOWING TO CHAINS: A
REMARK 350   BIOMT1  1   1.000000 0.000000 0.000000   0.000000
REMARK 350   BIOMT2  1   0.000000 1.000000 0.000000   0.000000
REMARK 350   BIOMT3  1   0.000000 0.000000 1.000000   0.000000
REMARK 888
REMARK 888 WRITTEN BY MAESTRO (A PRODUCT OF SCHRODINGER, LLC)
CRYST1   54.052   54.961   61.132  90.00  90.00  90.00 P 21 21 21    4
ATOM      1  N   LYS A   3     -19.705  14.050   1.696  1.00 57.94           N  
ATOM      2  CA  LYS A   3     -20.644  13.094   1.140  1.00 48.80           C  
ATOM      3  C   LYS A   3     -21.724  12.747   2.158  1.00 64.67           C  
ATOM      4  O   LYS A   3     -21.781  13.309   3.256  1.00 68.43           O  
ATOM      5  CB  LYS A   3     -19.921  11.816   0.707  1.00 68.09           C  
ATOM      6  CG  LYS A   3     -20.413  11.232  -0.607  1.00 64.19           C  
ATOM      7  CD  LYS A   3     -20.802   9.761  -0.457  1.00 58.41           C  
ATOM      8  CE  LYS A   3     -20.934   9.093  -1.820  1.00 52.62           C  
ATOM      9  NZ  LYS A   3     -19.613   9.115  -2.533  1.00 58.66           N1+
ATOM     10  HA  LYS A   3     -21.072  13.482   0.360  1.00 58.56           H  
ATOM     11  HB2 LYS A   3     -18.976  12.012   0.607  1.00 81.70           H  
ATOM     12  HB3 LYS A   3     -20.044  11.142   1.394  1.00 81.70           H  
ATOM     13  HG2 LYS A   3     -21.195  11.724  -0.903  1.00 77.03           H  
ATOM     14  HG3 LYS A   3     -19.707  11.293  -1.269  1.00 77.03           H  
ATOM     15  HD2 LYS A   3     -20.115   9.296   0.046  1.00 70.09           H  
ATOM     16  HD3 LYS A   3     -21.656   9.698  -0.002  1.00 70.09           H  
ATOM     17  HE2 LYS A   3     -21.208   8.170  -1.705  1.00 63.15           H  
ATOM     18  HE3 LYS A   3     -21.582   9.575  -2.357  1.00 63.15           H  
ATOM     19  HZ1 LYS A   3     -18.957   8.932  -1.961  1.00 70.40           H  
ATOM     20  HZ2 LYS A   3     -19.609   8.507  -3.183  1.00 70.40           H  
ATOM     21  HZ3 LYS A   3     -19.472   9.919  -2.887  1.00 70.40           H  
ATOM     22  H1  LYS A   3     -18.998  14.267   1.008  1.00  0.00           H  
ATOM     23  H2  LYS A   3     -20.196  14.895   1.952  1.00  0.00           H  
ATOM     24  N   LYS A   4     -22.574  11.801   1.781  1.00 69.44           N  
ATOM     25  CA  LYS A   4     -23.527  11.209   2.707  1.00 62.27           C  
ATOM     26  C   LYS A   4     -22.780  10.231   3.629  1.00 68.42           C  
ATOM     27  O   LYS A   4     -23.205   9.972   4.763  1.00 69.29           O  
ATOM     28  CB  LYS A   4     -24.636  10.499   1.933  1.00 65.15           C  
ATOM     29  CG  LYS A   4     -25.744   9.922   2.793  1.00 73.97           C  
ATOM     30  CD  LYS A   4     -26.784   9.221   1.919  1.00 68.56           C  
ATOM     31  CE  LYS A   4     -27.926   8.653   2.749  1.00 72.89           C  
ATOM     32  NZ  LYS A   4     -28.941   7.969   1.888  1.00 74.75           N1+
ATOM     33  H   LYS A   4     -22.619  11.481   0.984  1.00 83.32           H  
ATOM     34  HA  LYS A   4     -23.926  11.905   3.253  1.00 74.73           H  
ATOM     35  HB2 LYS A   4     -25.041  11.133   1.320  1.00 78.19           H  
ATOM     36  HB3 LYS A   4     -24.243   9.767   1.431  1.00 78.19           H  
ATOM     37  HG2 LYS A   4     -25.371   9.272   3.409  1.00 88.77           H  
ATOM     38  HG3 LYS A   4     -26.183  10.638   3.279  1.00 88.77           H  
ATOM     39  HD2 LYS A   4     -27.154   9.860   1.290  1.00 82.27           H  
ATOM     40  HD3 LYS A   4     -26.360   8.490   1.444  1.00 82.27           H  
ATOM     41  HE2 LYS A   4     -27.573   8.003   3.377  1.00 87.47           H  
ATOM     42  HE3 LYS A   4     -28.367   9.374   3.224  1.00 87.47           H  
ATOM     43  HZ1 LYS A   4     -28.708   7.119   1.761  1.00 89.70           H  
ATOM     44  HZ2 LYS A   4     -29.740   7.995   2.281  1.00 89.70           H  
ATOM     45  HZ3 LYS A   4     -28.994   8.376   1.098  1.00 89.70           H  
ATOM     46  N   ASN A   5     -21.664   9.702   3.116  1.00 65.54           N  
ATOM     47  CA  ASN A   5     -20.832   8.722   3.819  1.00 58.96           C  
ATOM     48  C   ASN A   5     -19.542   9.337   4.340  1.00 45.59           C  
ATOM     49  O   ASN A   5     -18.816   8.706   5.105  1.00 47.50           O  
ATOM     50  CB  ASN A   5     -20.452   7.551   2.901  1.00 45.97           C  
ATOM     51  CG  ASN A   5     -21.572   6.542   2.721  1.00 60.16           C  
ATOM     52  OD1 ASN A   5     -21.774   5.654   3.561  1.00 63.08           O  
ATOM     53  ND2 ASN A   5     -22.278   6.643   1.599  1.00 64.64           N  
ATOM     54  H   ASN A   5     -21.361   9.903   2.336  1.00 78.64           H  
ATOM     55  HA  ASN A   5     -21.326   8.368   4.575  1.00 70.75           H  
ATOM     56  HB2 ASN A   5     -20.221   7.899   2.026  1.00 55.16           H  
ATOM     57  HB3 ASN A   5     -19.691   7.086   3.283  1.00 55.16           H  
ATOM     58 HD21 ASN A   5     -22.088   7.255   1.026  1.00 77.57           H  
ATOM     59 HD22 ASN A   5     -22.924   6.096   1.447  1.00 77.57           H  
ATOM     60  N   SER A   6     -19.230  10.540   3.881  1.00 43.51           N  
ATOM     61  CA  SER A   6     -18.005  11.210   4.281  1.00 43.94           C  
ATOM     62  C   SER A   6     -18.171  11.965   5.593  1.00 51.34           C  
ATOM     63  O   SER A   6     -17.179  12.225   6.277  1.00 46.24           O  
ATOM     64  CB  SER A   6     -17.548  12.175   3.194  1.00 52.75           C  
ATOM     65  OG  SER A   6     -16.433  12.937   3.619  1.00 61.91           O  
ATOM     66  H   SER A   6     -19.715  10.993   3.333  1.00 52.21           H  
ATOM     67  HA  SER A   6     -17.309  10.546   4.404  1.00 52.72           H  
ATOM     68  HB2 SER A   6     -17.300  11.667   2.406  1.00 63.29           H  
ATOM     69  HB3 SER A   6     -18.278  12.778   2.982  1.00 63.29           H  
ATOM     70  HG  SER A   6     -16.634  13.384   4.301  1.00 74.29           H  
ATOM     71  N   LYS A   7     -19.399  12.332   5.950  1.00 46.87           N  
ATOM     72  CA  LYS A   7     -19.592  13.078   7.187  1.00 41.01           C  
ATOM     73  C   LYS A   7     -19.948  12.134   8.311  1.00 45.92           C  
ATOM     74  O   LYS A   7     -20.604  11.106   8.108  1.00 45.06           O  
ATOM     75  CB  LYS A   7     -20.680  14.142   7.075  1.00 50.22           C  
ATOM     76  CG  LYS A   7     -20.439  15.286   8.087  1.00 53.54           C  
ATOM     77  CD  LYS A   7     -21.699  15.808   8.838  1.00 58.54           C  
ATOM     78  CE  LYS A   7     -21.356  17.048   9.700  1.00 55.60           C  
ATOM     79  NZ  LYS A   7     -22.458  17.549  10.584  1.00 55.40           N1+
ATOM     80  H   LYS A   7     -20.118  12.167   5.508  1.00 56.25           H  
ATOM     81  HA  LYS A   7     -18.762  13.522   7.419  1.00 49.21           H  
ATOM     82  HB2 LYS A   7     -20.673  14.517   6.180  1.00 60.27           H  
ATOM     83  HB3 LYS A   7     -21.543  13.741   7.265  1.00 60.27           H  
ATOM     84  HG2 LYS A   7     -19.812  14.973   8.757  1.00 64.25           H  
ATOM     85  HG3 LYS A   7     -20.054  16.038   7.611  1.00 64.25           H  
ATOM     86  HD2 LYS A   7     -22.376  16.063   8.192  1.00 70.24           H  
ATOM     87  HD3 LYS A   7     -22.036  15.112   9.423  1.00 70.24           H  
ATOM     88  HE2 LYS A   7     -20.604  16.825  10.271  1.00 66.72           H  
ATOM     89  HE3 LYS A   7     -21.107  17.774   9.107  1.00 66.72           H  
ATOM     90  HZ1 LYS A   7     -22.755  16.889  11.102  1.00 66.48           H  
ATOM     91  HZ2 LYS A   7     -22.158  18.209  11.100  1.00 66.48           H  
ATOM     92  HZ3 LYS A   7     -23.131  17.853  10.088  1.00 66.48           H  
ATOM     93  N   LEU A   8     -19.493  12.487   9.505  1.00 33.11           N  
ATOM     94  CA  LEU A   8     -19.844  11.733  10.707  1.00 31.58           C  
ATOM     95  C   LEU A   8     -21.053  12.400  11.369  1.00 35.81           C  
ATOM     96  O   LEU A   8     -20.953  13.481  11.940  1.00 38.93           O  
ATOM     97  CB  LEU A   8     -18.655  11.650  11.664  1.00 31.75           C  
ATOM     98  CG  LEU A   8     -18.935  11.024  13.028  1.00 29.73           C  
ATOM     99  CD1 LEU A   8     -19.445   9.596  12.882  1.00 36.41           C  
ATOM    100  CD2 LEU A   8     -17.668  11.073  13.914  1.00 29.68           C  
ATOM    101  H   LEU A   8     -18.978  13.161   9.650  1.00 39.73           H  
ATOM    102  HA  LEU A   8     -20.095  10.830  10.455  1.00 37.90           H  
ATOM    103  HB2 LEU A   8     -17.960  11.123  11.241  1.00 38.10           H  
ATOM    104  HB3 LEU A   8     -18.327  12.549  11.821  1.00 38.10           H  
ATOM    105  HG  LEU A   8     -19.626  11.540  13.472  1.00 35.68           H  
ATOM    106 HD11 LEU A   8     -18.773   9.066  12.425  1.00 43.70           H  
ATOM    107 HD12 LEU A   8     -19.612   9.229  13.764  1.00 43.70           H  
ATOM    108 HD13 LEU A   8     -20.266   9.605  12.367  1.00 43.70           H  
ATOM    109 HD21 LEU A   8     -17.404  11.998  14.036  1.00 35.62           H  
ATOM    110 HD22 LEU A   8     -17.869  10.670  14.774  1.00 35.62           H  
ATOM    111 HD23 LEU A   8     -16.957  10.580  13.476  1.00 35.62           H  
ATOM    112  N   LYS A   9     -22.203  11.753  11.269  1.00 32.68           N  
ATOM    113  CA  LYS A   9     -23.436  12.279  11.838  1.00 28.91           C  
ATOM    114  C   LYS A   9     -23.638  11.904  13.299  1.00 34.13           C  
ATOM    115  O   LYS A   9     -23.233  10.844  13.769  1.00 29.49           O  
ATOM    116  CB  LYS A   9     -24.641  11.800  11.022  1.00 37.59           C  
ATOM    117  CG  LYS A   9     -24.451  11.947   9.535  1.00 42.82           C  
ATOM    118  CD  LYS A   9     -25.581  11.299   8.766  1.00 52.95           C  
ATOM    119  CE  LYS A   9     -25.182  11.135   7.297  1.00 58.70           C  
ATOM    120  NZ  LYS A   9     -24.523  12.371   6.775  1.00 69.24           N1+
ATOM    121  H   LYS A   9     -22.298  10.996  10.872  1.00 39.22           H  
ATOM    122  HA  LYS A   9     -23.411  13.247  11.785  1.00 34.69           H  
ATOM    123  HB2 LYS A   9     -24.795  10.861  11.211  1.00 45.11           H  
ATOM    124  HB3 LYS A   9     -25.419  12.320  11.276  1.00 45.11           H  
ATOM    125  HG2 LYS A   9     -24.430  12.890   9.307  1.00 51.38           H  
ATOM    126  HG3 LYS A   9     -23.621  11.519   9.274  1.00 51.38           H  
ATOM    127  HD2 LYS A   9     -25.765  10.421   9.136  1.00 63.54           H  
ATOM    128  HD3 LYS A   9     -26.370  11.861   8.811  1.00 63.54           H  
ATOM    129  HE2 LYS A   9     -24.557  10.398   7.214  1.00 70.44           H  
ATOM    130  HE3 LYS A   9     -25.976  10.966   6.766  1.00 70.44           H  
ATOM    131  HZ1 LYS A   9     -23.789  12.547   7.246  1.00 83.09           H  
ATOM    132  HZ2 LYS A   9     -24.298  12.258   5.921  1.00 83.09           H  
ATOM    133  HZ3 LYS A   9     -25.080  13.063   6.838  1.00 83.09           H  
ATOM    134  N   GLN A  10     -24.294  12.785  14.028  1.00 29.18           N  
ATOM    135  CA  GLN A  10     -24.552  12.551  15.434  1.00 29.89           C  
ATOM    136  C   GLN A  10     -25.293  11.215  15.683  1.00 31.95           C  
ATOM    137  O   GLN A  10     -25.027  10.493  16.637  1.00 28.71           O  
ATOM    138  CB  GLN A  10     -25.350  13.726  16.000  1.00 39.59           C  
ATOM    139  CG  GLN A  10     -25.419  13.761  17.511  1.00 47.11           C  
ATOM    140  CD  GLN A  10     -24.037  13.767  18.188  1.00 47.12           C  
ATOM    141  OE1 GLN A  10     -23.180  14.611  17.888  1.00 47.17           O  
ATOM    142  NE2 GLN A  10     -23.818  12.813  19.101  1.00 44.70           N  
ATOM    143  H   GLN A  10     -24.602  13.532  13.732  1.00 35.02           H  
ATOM    144  HA  GLN A  10     -23.705  12.512  15.906  1.00 35.87           H  
ATOM    145  HB2 GLN A  10     -24.939  14.553  15.704  1.00 47.51           H  
ATOM    146  HB3 GLN A  10     -26.259  13.675  15.665  1.00 47.51           H  
ATOM    147  HG2 GLN A  10     -25.887  14.565  17.785  1.00 56.54           H  
ATOM    148  HG3 GLN A  10     -25.899  12.978  17.822  1.00 56.54           H  
ATOM    149 HE21 GLN A  10     -24.435  12.241  19.281  1.00 53.63           H  
ATOM    150 HE22 GLN A  10     -23.062  12.773  19.508  1.00 53.63           H  
ATOM    151  N   ASP A  11     -26.222  10.876  14.805  1.00 31.53           N  
ATOM    152  CA AASP A  11     -26.976   9.647  15.025  0.54 33.21           C  
ATOM    153  CA BASP A  11     -26.972   9.653  14.907  0.46 33.22           C  
ATOM    154  C   ASP A  11     -26.029   8.442  14.994  1.00 28.46           C  
ATOM    155  O   ASP A  11     -26.219   7.510  15.773  1.00 27.08           O  
ATOM    156  CB AASP A  11     -28.131   9.465  14.015  0.54 33.81           C  
ATOM    157  CB BASP A  11     -27.885   9.580  13.690  0.46 30.56           C  
ATOM    158  CG AASP A  11     -27.839  10.036  12.652  0.54 31.49           C  
ATOM    159  CG BASP A  11     -28.802   8.418  13.732  0.46 30.47           C  
ATOM    160  OD1AASP A  11     -27.082   9.417  11.875  0.54 44.16           O  
ATOM    161  OD1BASP A  11     -29.691   8.381  14.605  0.46 32.25           O  
ATOM    162  OD2AASP A  11     -28.392  11.119  12.344  0.54 47.16           O1-
ATOM    163  OD2BASP A  11     -28.630   7.550  12.869  0.46 28.52           O1-
ATOM    164  H  AASP A  11     -26.432  11.319  14.098  0.54 37.84           H  
ATOM    165  H  BASP A  11     -26.437  11.356  14.124  0.46 37.84           H  
ATOM    166  HA AASP A  11     -27.370   9.685  15.911  0.54 39.85           H  
ATOM    167  HA BASP A  11     -27.522   9.675  15.706  0.46 39.87           H  
ATOM    168  HB2AASP A  11     -28.307   8.517  13.908  0.54 40.58           H  
ATOM    169  HB2BASP A  11     -28.424  10.386  13.650  0.46 36.67           H  
ATOM    170  HB3AASP A  11     -28.922   9.910  14.360  0.54 40.58           H  
ATOM    171  HB3BASP A  11     -27.341   9.505  12.891  0.46 36.67           H  
ATOM    172  N   THR A  12     -25.003   8.479  14.151  1.00 29.05           N  
ATOM    173  CA  THR A  12     -24.028   7.398  14.090  1.00 25.22           C  
ATOM    174  C   THR A  12     -23.246   7.327  15.393  1.00 23.45           C  
ATOM    175  O   THR A  12     -23.065   6.258  15.999  1.00 24.74           O  
ATOM    176  CB  THR A  12     -23.108   7.607  12.915  1.00 25.63           C  
ATOM    177  OG1 THR A  12     -23.894   7.599  11.719  1.00 30.78           O  
ATOM    178  CG2 THR A  12     -22.066   6.516  12.808  1.00 34.07           C  
ATOM    179  H   THR A  12     -24.849   9.122  13.602  1.00 34.86           H  
ATOM    180  HA  THR A  12     -24.492   6.555  13.967  1.00 30.27           H  
ATOM    181  HB  THR A  12     -22.656   8.461  13.002  1.00 30.76           H  
ATOM    182  HG1 THR A  12     -24.253   8.350  11.607  1.00 36.93           H  
ATOM    183 HG21 THR A  12     -22.498   5.655  12.699  1.00 40.88           H  
ATOM    184 HG22 THR A  12     -21.491   6.680  12.044  1.00 40.88           H  
ATOM    185 HG23 THR A  12     -21.523   6.496  13.612  1.00 40.88           H  
ATOM    186  N   ILE A  13     -22.809   8.485  15.870  1.00 24.56           N  
ATOM    187  CA  ILE A  13     -22.079   8.539  17.136  1.00 26.12           C  
ATOM    188  C   ILE A  13     -22.892   8.008  18.316  1.00 24.42           C  
ATOM    189  O   ILE A  13     -22.380   7.257  19.161  1.00 26.03           O  
ATOM    190  CB  ILE A  13     -21.629   9.964  17.390  1.00 31.08           C  
ATOM    191  CG1 ILE A  13     -20.594  10.341  16.343  1.00 29.63           C  
ATOM    192  CG2 ILE A  13     -21.005  10.046  18.750  1.00 35.16           C  
ATOM    193  CD1 ILE A  13     -20.358  11.788  16.234  1.00 39.11           C  
ATOM    194  H   ILE A  13     -22.919   9.247  15.488  1.00 29.47           H  
ATOM    195  HA  ILE A  13     -21.284   7.989  17.058  1.00 31.35           H  
ATOM    196  HB  ILE A  13     -22.388  10.566  17.337  1.00 37.29           H  
ATOM    197 HG12 ILE A  13     -19.751   9.919  16.571  1.00 35.55           H  
ATOM    198 HG13 ILE A  13     -20.896  10.024  15.477  1.00 35.55           H  
ATOM    199 HG21 ILE A  13     -20.242   9.448  18.784  1.00 42.20           H  
ATOM    200 HG22 ILE A  13     -20.718  10.959  18.910  1.00 42.20           H  
ATOM    201 HG23 ILE A  13     -21.661   9.784  19.414  1.00 42.20           H  
ATOM    202 HD11 ILE A  13     -20.043  12.121  17.089  1.00 46.94           H  
ATOM    203 HD12 ILE A  13     -19.689  11.948  15.550  1.00 46.94           H  
ATOM    204 HD13 ILE A  13     -21.189  12.226  15.994  1.00 46.94           H  
ATOM    205  N   ASP A  14     -24.168   8.374  18.359  1.00 25.07           N  
ATOM    206  CA  ASP A  14     -25.055   7.906  19.397  1.00 27.58           C  
ATOM    207  C   ASP A  14     -25.104   6.391  19.403  1.00 22.59           C  
ATOM    208  O   ASP A  14     -24.928   5.774  20.438  1.00 24.80           O  
ATOM    209  CB  ASP A  14     -26.452   8.494  19.212  1.00 28.37           C  
ATOM    210  CG  ASP A  14     -26.474  10.008  19.418  1.00 43.66           C  
ATOM    211  OD1 ASP A  14     -25.537  10.506  20.078  1.00 35.64           O  
ATOM    212  OD2 ASP A  14     -27.398  10.692  18.911  1.00 42.13           O1-
ATOM    213  H   ASP A  14     -24.542   8.898  17.789  1.00 30.09           H  
ATOM    214  HA  ASP A  14     -24.717   8.199  20.258  1.00 33.09           H  
ATOM    215  HB2 ASP A  14     -26.758   8.307  18.310  1.00 34.04           H  
ATOM    216  HB3 ASP A  14     -27.054   8.092  19.858  1.00 34.04           H  
ATOM    217  N   ARG A  15     -25.345   5.777  18.246  1.00 25.01           N  
ATOM    218  CA  ARG A  15     -25.370   4.333  18.221  1.00 25.00           C  
ATOM    219  C   ARG A  15     -24.013   3.743  18.615  1.00 23.17           C  
ATOM    220  O   ARG A  15     -23.958   2.735  19.323  1.00 25.23           O  
ATOM    221  CB  ARG A  15     -25.803   3.825  16.847  1.00 24.42           C  
ATOM    222  CG  ARG A  15     -27.279   4.081  16.557  1.00 28.56           C  
ATOM    223  CD  ARG A  15     -27.739   3.495  15.225  1.00 32.11           C  
ATOM    224  NE  ARG A  15     -26.857   3.851  14.120  1.00 31.57           N  
ATOM    225  CZ  ARG A  15     -27.044   4.881  13.303  1.00 33.39           C  
ATOM    226  NH1 ARG A  15     -28.108   5.645  13.426  1.00 40.50           N  
ATOM    227  NH2 ARG A  15     -26.172   5.142  12.339  1.00 34.69           N1+
ATOM    228  H   ARG A  15     -25.492   6.163  17.491  1.00 30.01           H  
ATOM    229  HA  ARG A  15     -26.023   4.024  18.868  1.00 30.01           H  
ATOM    230  HB2 ARG A  15     -25.281   4.276  16.165  1.00 29.30           H  
ATOM    231  HB3 ARG A  15     -25.651   2.868  16.803  1.00 29.30           H  
ATOM    232  HG2 ARG A  15     -27.813   3.680  17.260  1.00 34.27           H  
ATOM    233  HG3 ARG A  15     -27.433   5.039  16.531  1.00 34.27           H  
ATOM    234  HD2 ARG A  15     -27.758   2.528  15.295  1.00 38.54           H  
ATOM    235  HD3 ARG A  15     -28.626   3.831  15.021  1.00 38.54           H  
ATOM    236  HE  ARG A  15     -26.165   3.358  13.987  1.00 37.89           H  
ATOM    237 HH11 ARG A  15     -28.679   5.490  14.051  1.00 48.60           H  
ATOM    238 HH12 ARG A  15     -28.227   6.306  12.890  1.00 48.60           H  
ATOM    239 HH21 ARG A  15     -25.478   4.645  12.241  1.00 41.63           H  
ATOM    240 HH22 ARG A  15     -26.308   5.801  11.804  1.00 41.63           H  
ATOM    241  N   LEU A  16     -22.922   4.309  18.101  1.00 22.51           N  
ATOM    242  CA  LEU A  16     -21.606   3.749  18.415  1.00 22.77           C  
ATOM    243  C   LEU A  16     -21.250   3.846  19.888  1.00 24.86           C  
ATOM    244  O   LEU A  16     -20.669   2.921  20.451  1.00 22.93           O  
ATOM    245  CB  LEU A  16     -20.529   4.420  17.603  1.00 21.66           C  
ATOM    246  CG  LEU A  16     -20.564   4.047  16.140  1.00 22.23           C  
ATOM    247  CD1 LEU A  16     -19.592   4.877  15.347  1.00 24.10           C  
ATOM    248  CD2 LEU A  16     -20.195   2.550  15.955  1.00 21.58           C  
ATOM    249  H   LEU A  16     -22.913   4.995  17.583  1.00 27.01           H  
ATOM    250  HA  LEU A  16     -21.608   2.809  18.178  1.00 27.32           H  
ATOM    251  HB2 LEU A  16     -20.640   5.382  17.667  1.00 26.00           H  
ATOM    252  HB3 LEU A  16     -19.663   4.164  17.956  1.00 26.00           H  
ATOM    253  HG  LEU A  16     -21.456   4.192  15.787  1.00 26.67           H  
ATOM    254 HD11 LEU A  16     -18.697   4.728  15.689  1.00 28.92           H  
ATOM    255 HD12 LEU A  16     -19.639   4.613  14.415  1.00 28.92           H  
ATOM    256 HD13 LEU A  16     -19.829   5.813  15.438  1.00 28.92           H  
ATOM    257 HD21 LEU A  16     -20.835   2.005  16.440  1.00 25.90           H  
ATOM    258 HD22 LEU A  16     -20.224   2.333  15.010  1.00 25.90           H  
ATOM    259 HD23 LEU A  16     -19.302   2.400  16.303  1.00 25.90           H  
ATOM    260  N   THR A  17     -21.607   4.944  20.545  1.00 22.42           N  
ATOM    261  CA  THR A  17     -21.297   5.008  21.970  1.00 23.38           C  
ATOM    262  C   THR A  17     -22.195   4.116  22.796  1.00 26.25           C  
ATOM    263  O   THR A  17     -21.811   3.708  23.878  1.00 27.53           O  
ATOM    264  CB  THR A  17     -21.391   6.450  22.531  1.00 25.59           C  
ATOM    265  OG1 THR A  17     -22.656   7.039  22.199  1.00 25.57           O  
ATOM    266  CG2 THR A  17     -20.290   7.289  21.948  1.00 28.23           C  
ATOM    267  H   THR A  17     -22.006   5.630  20.214  1.00 26.90           H  
ATOM    268  HA  THR A  17     -20.386   4.704  22.099  1.00 28.06           H  
ATOM    269  HB  THR A  17     -21.286   6.430  23.495  1.00 30.71           H  
ATOM    270  HG1 THR A  17     -22.711   7.155  21.369  1.00 30.68           H  
ATOM    271 HG21 THR A  17     -20.371   7.317  20.982  1.00 33.87           H  
ATOM    272 HG22 THR A  17     -20.342   8.193  22.296  1.00 33.87           H  
ATOM    273 HG23 THR A  17     -19.427   6.911  22.181  1.00 33.87           H  
ATOM    274  N   THR A  18     -23.388   3.824  22.290  1.00 23.46           N  
ATOM    275  CA  THR A  18     -24.260   2.849  22.904  1.00 25.29           C  
ATOM    276  C   THR A  18     -23.708   1.429  22.774  1.00 27.07           C  
ATOM    277  O   THR A  18     -23.727   0.658  23.740  1.00 28.67           O  
ATOM    278  CB  THR A  18     -25.670   2.924  22.285  1.00 26.59           C  
ATOM    279  OG1 THR A  18     -26.244   4.178  22.632  1.00 26.36           O  
ATOM    280  CG2 THR A  18     -26.559   1.799  22.798  1.00 32.34           C  
ATOM    281  H   THR A  18     -23.714   4.186  21.581  1.00 28.15           H  
ATOM    282  HA  THR A  18     -24.339   3.051  23.850  1.00 30.35           H  
ATOM    283  HB  THR A  18     -25.606   2.852  21.320  1.00 31.91           H  
ATOM    284  HG1 THR A  18     -25.977   4.773  22.102  1.00 31.63           H  
ATOM    285 HG21 THR A  18     -26.646   1.859  23.762  1.00 38.81           H  
ATOM    286 HG22 THR A  18     -27.440   1.864  22.397  1.00 38.81           H  
ATOM    287 HG23 THR A  18     -26.171   0.940  22.569  1.00 38.81           H  
ATOM    288  N   ASP A  19     -23.174   1.100  21.600  1.00 23.91           N  
ATOM    289  CA  ASP A  19     -22.829  -0.287  21.251  1.00 25.94           C  
ATOM    290  C   ASP A  19     -21.385  -0.709  21.433  1.00 26.33           C  
ATOM    291  O   ASP A  19     -21.101  -1.904  21.414  1.00 29.15           O  
ATOM    292  CB  ASP A  19     -23.172  -0.571  19.798  1.00 28.36           C  
ATOM    293  CG  ASP A  19     -24.659  -0.652  19.563  1.00 34.77           C  
ATOM    294  OD1 ASP A  19     -25.406  -0.891  20.541  1.00 32.98           O  
ATOM    295  OD2 ASP A  19     -25.063  -0.460  18.404  1.00 36.01           O1-
ATOM    296  H   ASP A  19     -22.998   1.667  20.977  1.00 28.69           H  
ATOM    297  HA  ASP A  19     -23.371  -0.878  21.797  1.00 31.13           H  
ATOM    298  HB2 ASP A  19     -22.819   0.142  19.244  1.00 34.03           H  
ATOM    299  HB3 ASP A  19     -22.780  -1.419  19.540  1.00 34.03           H  
ATOM    300  N   THR A  20     -20.482   0.245  21.562  1.00 22.67           N  
ATOM    301  CA  THR A  20     -19.057  -0.063  21.550  1.00 20.50           C  
ATOM    302  C   THR A  20     -18.353   0.383  22.829  1.00 23.75           C  
ATOM    303  O   THR A  20     -18.940   1.007  23.733  1.00 23.89           O  
ATOM    304  CB  THR A  20     -18.315   0.605  20.346  1.00 19.41           C  
ATOM    305  OG1 THR A  20     -18.097   1.999  20.582  1.00 22.53           O  
ATOM    306  CG2 THR A  20     -19.071   0.353  19.005  1.00 21.21           C  
ATOM    307  H   THR A  20     -20.663   1.080  21.658  1.00 27.20           H  
ATOM    308  HA  THR A  20     -18.946  -1.024  21.470  1.00 24.59           H  
ATOM    309  HB  THR A  20     -17.447   0.181  20.261  1.00 23.29           H  
ATOM    310  HG1 THR A  20     -18.829   2.410  20.567  1.00 27.04           H  
ATOM    311 HG21 THR A  20     -19.966   0.723  19.055  1.00 25.45           H  
ATOM    312 HG22 THR A  20     -18.595   0.775  18.272  1.00 25.45           H  
ATOM    313 HG23 THR A  20     -19.132  -0.600  18.833  1.00 25.45           H  
ATOM    314  N   TYR A  21     -17.068   0.072  22.866  1.00 20.79           N  
ATOM    315  CA  TYR A  21     -16.218   0.381  23.999  1.00 20.51           C  
ATOM    316  C   TYR A  21     -15.485   1.707  23.805  1.00 21.65           C  
ATOM    317  O   TYR A  21     -14.557   2.007  24.560  1.00 23.91           O  
ATOM    318  CB  TYR A  21     -15.199  -0.728  24.206  1.00 20.65           C  
ATOM    319  CG  TYR A  21     -15.785  -2.041  24.674  1.00 21.47           C  
ATOM    320  CD1 TYR A  21     -16.104  -2.242  26.009  1.00 24.33           C  
ATOM    321  CD2 TYR A  21     -16.018  -3.069  23.789  1.00 20.61           C  
ATOM    322  CE1 TYR A  21     -16.647  -3.461  26.453  1.00 27.02           C  
ATOM    323  CE2 TYR A  21     -16.561  -4.283  24.211  1.00 22.51           C  
ATOM    324  CZ  TYR A  21     -16.900  -4.463  25.541  1.00 25.25           C  
ATOM    325  OH  TYR A  21     -17.414  -5.682  26.009  1.00 26.99           O  
ATOM    326  H   TYR A  21     -16.655  -0.329  22.227  1.00 24.94           H  
ATOM    327  HA  TYR A  21     -16.762   0.447  24.799  1.00 24.61           H  
ATOM    328  HB2 TYR A  21     -14.745  -0.892  23.364  1.00 24.78           H  
ATOM    329  HB3 TYR A  21     -14.557  -0.438  24.872  1.00 24.78           H  
ATOM    330  HD1 TYR A  21     -15.953  -1.559  26.623  1.00 29.19           H  
ATOM    331  HD2 TYR A  21     -15.814  -2.950  22.890  1.00 24.73           H  
ATOM    332  HE1 TYR A  21     -16.860  -3.580  27.350  1.00 32.42           H  
ATOM    333  HE2 TYR A  21     -16.714  -4.963  23.595  1.00 27.01           H  
ATOM    334  HH  TYR A  21     -17.527  -6.211  25.367  1.00 32.39           H  
ATOM    335  N   PHE A  22     -15.872   2.479  22.793  1.00 20.54           N  
ATOM    336  CA  PHE A  22     -15.193   3.722  22.485  1.00 20.22           C  
ATOM    337  C   PHE A  22     -15.994   4.911  22.982  1.00 22.61           C  
ATOM    338  O   PHE A  22     -17.234   4.952  22.854  1.00 22.87           O  
ATOM    339  CB  PHE A  22     -14.969   3.881  20.982  1.00 20.31           C  
ATOM    340  CG  PHE A  22     -13.999   2.902  20.403  1.00 20.37           C  
ATOM    341  CD1 PHE A  22     -12.665   2.935  20.752  1.00 27.82           C  
ATOM    342  CD2 PHE A  22     -14.421   1.964  19.501  1.00 24.21           C  
ATOM    343  CE1 PHE A  22     -11.767   2.030  20.216  1.00 34.22           C  
ATOM    344  CE2 PHE A  22     -13.525   1.062  18.937  1.00 23.89           C  
ATOM    345  CZ  PHE A  22     -12.208   1.085  19.308  1.00 29.14           C  
ATOM    346  H   PHE A  22     -16.530   2.299  22.269  1.00 24.65           H  
ATOM    347  HA  PHE A  22     -14.329   3.732  22.924  1.00 24.26           H  
ATOM    348  HB2 PHE A  22     -15.817   3.762  20.526  1.00 24.37           H  
ATOM    349  HB3 PHE A  22     -14.627   4.772  20.811  1.00 24.37           H  
ATOM    350  HD1 PHE A  22     -12.368   3.566  21.368  1.00 33.38           H  
ATOM    351  HD2 PHE A  22     -15.316   1.939  19.250  1.00 29.05           H  
ATOM    352  HE1 PHE A  22     -10.870   2.059  20.462  1.00 41.07           H  
ATOM    353  HE2 PHE A  22     -13.826   0.424  18.332  1.00 28.67           H  
ATOM    354  HZ  PHE A  22     -11.608   0.479  18.936  1.00 34.97           H  
ATOM    355  N   THR A  23     -15.280   5.923  23.455  1.00 22.91           N  
ATOM    356  CA  THR A  23     -15.909   7.189  23.780  1.00 24.96           C  
ATOM    357  C   THR A  23     -16.208   8.022  22.522  1.00 23.20           C  
ATOM    358  O   THR A  23     -15.651   7.764  21.467  1.00 21.22           O  
ATOM    359  CB  THR A  23     -14.999   8.024  24.693  1.00 24.13           C  
ATOM    360  OG1 THR A  23     -13.812   8.361  23.974  1.00 24.86           O  
ATOM    361  CG2 THR A  23     -14.632   7.251  25.956  1.00 25.56           C  
ATOM    362  H   THR A  23     -14.432   5.901  23.597  1.00 27.50           H  
ATOM    363  HA  THR A  23     -16.745   7.025  24.246  1.00 29.95           H  
ATOM    364  HB  THR A  23     -15.461   8.836  24.954  1.00 28.96           H  
ATOM    365  HG1 THR A  23     -13.298   7.697  23.940  1.00 29.83           H  
ATOM    366 HG21 THR A  23     -14.164   6.435  25.721  1.00 30.67           H  
ATOM    367 HG22 THR A  23     -14.058   7.793  26.520  1.00 30.67           H  
ATOM    368 HG23 THR A  23     -15.435   7.024  26.450  1.00 30.67           H  
ATOM    369  N   GLU A  24     -17.050   9.045  22.662  1.00 23.36           N  
ATOM    370  CA  GLU A  24     -17.343   9.949  21.559  1.00 20.85           C  
ATOM    371  C   GLU A  24     -16.027  10.588  21.051  1.00 23.23           C  
ATOM    372  O   GLU A  24     -15.765  10.655  19.840  1.00 24.37           O  
ATOM    373  CB  GLU A  24     -18.357  11.016  21.983  1.00 27.67           C  
ATOM    374  CG  GLU A  24     -18.579  12.027  20.875  1.00 34.77           C  
ATOM    375  CD  GLU A  24     -19.817  12.913  21.050  1.00 49.30           C  
ATOM    376  OE1 GLU A  24     -20.657  12.655  21.943  1.00 53.03           O  
ATOM    377  OE2 GLU A  24     -19.952  13.865  20.256  1.00 44.20           O1-
ATOM    378  H   GLU A  24     -17.464   9.235  23.391  1.00 28.03           H  
ATOM    379  HA  GLU A  24     -17.731   9.441  20.830  1.00 25.03           H  
ATOM    380  HB2 GLU A  24     -19.206  10.591  22.184  1.00 33.21           H  
ATOM    381  HB3 GLU A  24     -18.022  11.486  22.763  1.00 33.21           H  
ATOM    382  HG2 GLU A  24     -17.805  12.610  20.830  1.00 41.72           H  
ATOM    383  HG3 GLU A  24     -18.676  11.550  20.036  1.00 41.72           H  
ATOM    384  N   LYS A  25     -15.159  10.996  21.972  1.00 23.62           N  
ATOM    385  CA  LYS A  25     -13.865  11.559  21.592  1.00 25.81           C  
ATOM    386  C   LYS A  25     -13.026  10.617  20.725  1.00 25.31           C  
ATOM    387  O   LYS A  25     -12.458  11.016  19.703  1.00 25.39           O  
ATOM    388  CB  LYS A  25     -13.083  11.940  22.858  1.00 30.76           C  
ATOM    389  CG  LYS A  25     -11.757  12.627  22.584  1.00 38.64           C  
ATOM    390  CD  LYS A  25     -11.347  13.496  23.771  1.00 50.29           C  
ATOM    391  CE  LYS A  25      -9.996  13.078  24.341  1.00 60.84           C  
ATOM    392  NZ  LYS A  25      -8.846  13.411  23.449  1.00 63.75           N1+
ATOM    393  H   LYS A  25     -15.294  10.958  22.820  1.00 28.34           H  
ATOM    394  HA  LYS A  25     -14.017  12.370  21.083  1.00 30.97           H  
ATOM    395  HB2 LYS A  25     -13.625  12.545  23.388  1.00 36.91           H  
ATOM    396  HB3 LYS A  25     -12.899  11.134  23.365  1.00 36.91           H  
ATOM    397  HG2 LYS A  25     -11.070  11.958  22.442  1.00 46.37           H  
ATOM    398  HG3 LYS A  25     -11.843  13.196  21.803  1.00 46.37           H  
ATOM    399  HD2 LYS A  25     -11.282  14.419  23.483  1.00 60.34           H  
ATOM    400  HD3 LYS A  25     -12.011  13.410  24.473  1.00 60.34           H  
ATOM    401  HE2 LYS A  25      -9.858  13.533  25.186  1.00 73.01           H  
ATOM    402  HE3 LYS A  25      -9.997  12.118  24.479  1.00 73.01           H  
ATOM    403  HZ1 LYS A  25      -8.891  12.929  22.702  1.00 76.50           H  
ATOM    404  HZ2 LYS A  25      -8.866  14.275  23.236  1.00 76.50           H  
ATOM    405  HZ3 LYS A  25      -8.078  13.232  23.862  1.00 76.50           H  
ATOM    406  N   GLU A  26     -12.947   9.350  21.138  1.00 22.50           N  
ATOM    407  CA  GLU A  26     -12.183   8.355  20.398  1.00 23.77           C  
ATOM    408  C   GLU A  26     -12.797   8.113  19.015  1.00 20.61           C  
ATOM    409  O   GLU A  26     -12.077   7.963  18.023  1.00 24.30           O  
ATOM    410  CB  GLU A  26     -12.120   7.051  21.198  1.00 23.29           C  
ATOM    411  CG  GLU A  26     -11.185   7.116  22.421  1.00 27.03           C  
ATOM    412  CD  GLU A  26     -11.229   5.847  23.251  1.00 28.69           C  
ATOM    413  OE1 GLU A  26     -12.321   5.272  23.366  1.00 27.41           O  
ATOM    414  OE2 GLU A  26     -10.179   5.460  23.805  1.00 32.20           O1-
ATOM    415  H   GLU A  26     -13.329   9.044  21.846  1.00 27.00           H  
ATOM    416  HA  GLU A  26     -11.277   8.678  20.274  1.00 28.52           H  
ATOM    417  HB2 GLU A  26     -13.010   6.837  21.517  1.00 27.95           H  
ATOM    418  HB3 GLU A  26     -11.799   6.343  20.617  1.00 27.95           H  
ATOM    419  HG2 GLU A  26     -10.273   7.245  22.117  1.00 32.43           H  
ATOM    420  HG3 GLU A  26     -11.455   7.855  22.988  1.00 32.43           H  
ATOM    421  N   ILE A  27     -14.124   8.054  18.962  1.00 22.75           N  
ATOM    422  CA  ILE A  27     -14.829   7.816  17.708  1.00 22.33           C  
ATOM    423  C   ILE A  27     -14.527   8.941  16.727  1.00 22.46           C  
ATOM    424  O   ILE A  27     -14.198   8.698  15.557  1.00 23.51           O  
ATOM    425  CB  ILE A  27     -16.310   7.662  17.958  1.00 21.22           C  
ATOM    426  CG1 ILE A  27     -16.559   6.367  18.723  1.00 22.52           C  
ATOM    427  CG2 ILE A  27     -17.091   7.675  16.658  1.00 21.67           C  
ATOM    428  CD1 ILE A  27     -17.899   6.300  19.372  1.00 23.90           C  
ATOM    429  H   ILE A  27     -14.641   8.149  19.643  1.00 27.30           H  
ATOM    430  HA  ILE A  27     -14.507   6.988  17.320  1.00 26.79           H  
ATOM    431  HB  ILE A  27     -16.610   8.406  18.504  1.00 25.46           H  
ATOM    432 HG12 ILE A  27     -16.490   5.622  18.106  1.00 27.03           H  
ATOM    433 HG13 ILE A  27     -15.887   6.281  19.418  1.00 27.03           H  
ATOM    434 HG21 ILE A  27     -16.789   6.940  16.102  1.00 26.00           H  
ATOM    435 HG22 ILE A  27     -18.035   7.575  16.857  1.00 26.00           H  
ATOM    436 HG23 ILE A  27     -16.935   8.519  16.205  1.00 26.00           H  
ATOM    437 HD11 ILE A  27     -18.584   6.373  18.690  1.00 28.68           H  
ATOM    438 HD12 ILE A  27     -17.982   5.453  19.837  1.00 28.68           H  
ATOM    439 HD13 ILE A  27     -17.980   7.033  20.003  1.00 28.68           H  
ATOM    440  N   ARG A  28     -14.578  10.173  17.224  1.00 22.59           N  
ATOM    441  CA  ARG A  28     -14.310  11.315  16.344  1.00 20.43           C  
ATOM    442  C   ARG A  28     -12.868  11.292  15.852  1.00 25.06           C  
ATOM    443  O   ARG A  28     -12.589  11.605  14.688  1.00 28.37           O  
ATOM    444  CB  ARG A  28     -14.635  12.619  17.055  1.00 23.01           C  
ATOM    445  CG  ARG A  28     -16.104  12.754  17.366  1.00 25.83           C  
ATOM    446  CD  ARG A  28     -16.482  14.155  17.831  1.00 27.24           C  
ATOM    447  NE  ARG A  28     -17.915  14.251  18.138  1.00 26.88           N  
ATOM    448  CZ  ARG A  28     -18.864  14.393  17.211  1.00 29.06           C  
ATOM    449  NH1 ARG A  28     -18.533  14.478  15.929  1.00 32.71           N  
ATOM    450  NH2 ARG A  28     -20.143  14.479  17.559  1.00 38.51           N1+
ATOM    451  H   ARG A  28     -14.759  10.374  18.040  1.00 27.11           H  
ATOM    452  HA  ARG A  28     -14.887  11.251  15.567  1.00 24.52           H  
ATOM    453  HB2 ARG A  28     -14.146  12.655  17.892  1.00 27.61           H  
ATOM    454  HB3 ARG A  28     -14.378  13.363  16.487  1.00 27.61           H  
ATOM    455  HG2 ARG A  28     -16.616  12.555  16.567  1.00 31.00           H  
ATOM    456  HG3 ARG A  28     -16.336  12.131  18.073  1.00 31.00           H  
ATOM    457  HD2 ARG A  28     -15.984  14.371  18.634  1.00 32.69           H  
ATOM    458  HD3 ARG A  28     -16.279  14.791  17.127  1.00 32.69           H  
ATOM    459  HE  ARG A  28     -18.164  14.108  18.949  1.00 32.26           H  
ATOM    460 HH11 ARG A  28     -17.708  14.426  15.693  1.00 39.25           H  
ATOM    461 HH12 ARG A  28     -19.145  14.573  15.332  1.00 39.25           H  
ATOM    462 HH21 ARG A  28     -20.367  14.429  18.387  1.00 46.21           H  
ATOM    463 HH22 ARG A  28     -20.747  14.575  16.954  1.00 46.21           H  
ATOM    464  N   GLN A  29     -11.933  10.918  16.720  1.00 23.97           N  
ATOM    465  CA  GLN A  29     -10.540  10.779  16.330  1.00 25.04           C  
ATOM    466  C   GLN A  29     -10.378   9.692  15.272  1.00 29.01           C  
ATOM    467  O   GLN A  29      -9.661   9.890  14.291  1.00 31.00           O  
ATOM    468  CB  GLN A  29      -9.665  10.440  17.529  1.00 32.57           C  
ATOM    469  CG  GLN A  29      -9.511  11.557  18.537  1.00 42.02           C  
ATOM    470  CD  GLN A  29      -8.869  11.096  19.859  1.00 50.06           C  
ATOM    471  OE1 GLN A  29      -8.397  12.066  20.642  1.00 47.59           O  
ATOM    472  NE2 GLN A  29      -8.806   9.897  20.176  1.00 60.72           N  
ATOM    473  H   GLN A  29     -12.085  10.738  17.547  1.00 28.77           H  
ATOM    474  HA  GLN A  29     -10.228  11.617  15.954  1.00 30.05           H  
ATOM    475  HB2 GLN A  29     -10.053   9.680  17.990  1.00 39.08           H  
ATOM    476  HB3 GLN A  29      -8.779  10.209  17.209  1.00 39.08           H  
ATOM    477  HG2 GLN A  29      -8.948  12.249  18.157  1.00 50.43           H  
ATOM    478  HG3 GLN A  29     -10.387  11.919  18.741  1.00 50.43           H  
ATOM    479 HE21 GLN A  29      -9.182   9.191  19.559  1.00 72.86           H  
ATOM    480 HE22 GLN A  29      -8.378   9.628  21.050  1.00 72.86           H  
ATOM    481  N   TRP A  30     -11.021   8.542  15.479  1.00 24.64           N  
ATOM    482  CA  TRP A  30     -10.928   7.451  14.542  1.00 23.25           C  
ATOM    483  C   TRP A  30     -11.470   7.862  13.174  1.00 28.98           C  
ATOM    484  O   TRP A  30     -10.958   7.453  12.154  1.00 30.25           O  
ATOM    485  CB  TRP A  30     -11.664   6.208  15.059  1.00 25.31           C  
ATOM    486  CG  TRP A  30     -10.744   5.323  15.841  1.00 37.05           C  
ATOM    487  CD1 TRP A  30     -10.696   5.174  17.200  1.00 35.52           C  
ATOM    488  CD2 TRP A  30      -9.713   4.482  15.308  1.00 35.35           C  
ATOM    489  NE1 TRP A  30      -9.697   4.293  17.541  1.00 40.83           N  
ATOM    490  CE2 TRP A  30      -9.087   3.855  16.404  1.00 34.90           C  
ATOM    491  CE3 TRP A  30      -9.263   4.207  14.016  1.00 40.63           C  
ATOM    492  CZ2 TRP A  30      -8.026   2.958  16.233  1.00 47.41           C  
ATOM    493  CZ3 TRP A  30      -8.216   3.312  13.857  1.00 50.64           C  
ATOM    494  CH2 TRP A  30      -7.613   2.700  14.957  1.00 49.83           C  
ATOM    495  H   TRP A  30     -11.517   8.379  16.162  1.00 29.57           H  
ATOM    496  HA  TRP A  30      -9.994   7.215  14.431  1.00 27.90           H  
ATOM    497  HB2 TRP A  30     -12.391   6.483  15.640  1.00 30.38           H  
ATOM    498  HB3 TRP A  30     -12.008   5.702  14.306  1.00 30.38           H  
ATOM    499  HD1 TRP A  30     -11.250   5.611  17.805  1.00 42.62           H  
ATOM    500  HE1 TRP A  30      -9.497   4.051  18.341  1.00 49.00           H  
ATOM    501  HE3 TRP A  30      -9.660   4.610  13.278  1.00 48.76           H  
ATOM    502  HZ2 TRP A  30      -7.623   2.545  16.962  1.00 56.90           H  
ATOM    503  HZ3 TRP A  30      -7.908   3.118  13.001  1.00 60.77           H  
ATOM    504  HH2 TRP A  30      -6.911   2.106  14.819  1.00 59.79           H  
ATOM    505  N   HIS A  31     -12.500   8.685  13.161  1.00 24.08           N  
ATOM    506  CA  HIS A  31     -13.091   9.069  11.904  1.00 26.60           C  
ATOM    507  C   HIS A  31     -12.124   9.894  11.076  1.00 30.99           C  
ATOM    508  O   HIS A  31     -12.068   9.749   9.843  1.00 27.99           O  
ATOM    509  CB  HIS A  31     -14.350   9.831  12.153  1.00 26.28           C  
ATOM    510  CG  HIS A  31     -15.158  10.046  10.916  1.00 29.34           C  
ATOM    511  ND1 HIS A  31     -15.873   9.185  10.165  1.00 30.68           N  
ATOM    512  CD2 HIS A  31     -15.290  11.286  10.319  1.00 28.87           C  
ATOM    513  CE1 HIS A  31     -16.422   9.898   9.131  1.00 30.03           C  
ATOM    514  NE2 HIS A  31     -16.060  11.170   9.256  1.00 29.71           N  
ATOM    515  H   HIS A  31     -12.869   9.030  13.857  1.00 28.89           H  
ATOM    516  HA  HIS A  31     -13.314   8.271  11.401  1.00 31.92           H  
ATOM    517  HB2 HIS A  31     -14.897   9.338  12.784  1.00 31.54           H  
ATOM    518  HB3 HIS A  31     -14.125  10.701  12.518  1.00 31.54           H  
ATOM    519  HD2 HIS A  31     -14.826  12.090  10.717  1.00 34.64           H  
ATOM    520  HE1 HIS A  31     -16.926   9.578   8.512  1.00 36.04           H  
ATOM    521  HE2 HIS A  31     -16.299  11.860   8.681  1.00 35.66           H  
ATOM    522  N   LYS A  32     -11.378  10.776  11.731  1.00 29.19           N  
ATOM    523  CA  LYS A  32     -10.360  11.553  11.021  1.00 32.22           C  
ATOM    524  C   LYS A  32      -9.381  10.632  10.315  1.00 35.42           C  
ATOM    525  O   LYS A  32      -9.019  10.855   9.151  1.00 36.86           O  
ATOM    526  CB  LYS A  32      -9.602  12.480  11.983  1.00 35.89           C  
ATOM    527  CG  LYS A  32     -10.363  13.727  12.385  1.00 44.44           C  
ATOM    528  CD  LYS A  32      -9.416  14.904  12.688  1.00 52.80           C  
ATOM    529  CE  LYS A  32      -9.449  15.314  14.155  1.00 61.00           C  
ATOM    530  NZ  LYS A  32     -10.801  15.812  14.559  1.00 65.76           N1+
ATOM    531  H   LYS A  32     -11.436  10.944  12.573  1.00 35.03           H  
ATOM    532  HA  LYS A  32     -10.792  12.103  10.350  1.00 38.67           H  
ATOM    533  HB2 LYS A  32      -9.397  11.987  12.792  1.00 43.06           H  
ATOM    534  HB3 LYS A  32      -8.778  12.763  11.556  1.00 43.06           H  
ATOM    535  HG2 LYS A  32     -10.951  13.990  11.659  1.00 53.33           H  
ATOM    536  HG3 LYS A  32     -10.880  13.541  13.184  1.00 53.33           H  
ATOM    537  HD2 LYS A  32      -8.507  14.644  12.469  1.00 63.36           H  
ATOM    538  HD3 LYS A  32      -9.681  15.670  12.155  1.00 63.36           H  
ATOM    539  HE2 LYS A  32      -9.231  14.547  14.707  1.00 73.20           H  
ATOM    540  HE3 LYS A  32      -8.807  16.026  14.302  1.00 73.20           H  
ATOM    541  HZ1 LYS A  32     -11.362  15.128  14.652  1.00 78.92           H  
ATOM    542  HZ2 LYS A  32     -10.746  16.248  15.333  1.00 78.92           H  
ATOM    543  HZ3 LYS A  32     -11.120  16.365  13.938  1.00 78.92           H  
ATOM    544  N   GLY A  33      -8.967   9.583  11.011  1.00 33.43           N  
ATOM    545  CA  GLY A  33      -8.026   8.622  10.473  1.00 34.55           C  
ATOM    546  C   GLY A  33      -8.634   7.758   9.385  1.00 39.99           C  
ATOM    547  O   GLY A  33      -7.976   7.431   8.397  1.00 44.04           O  
ATOM    548  H   GLY A  33      -9.224   9.405  11.813  1.00 40.11           H  
ATOM    549  HA2 GLY A  33      -7.262   9.092  10.102  1.00 41.46           H  
ATOM    550  HA3 GLY A  33      -7.713   8.043  11.186  1.00 41.46           H  
ATOM    551  N   PHE A  34      -9.891   7.377   9.578  1.00 30.18           N  
ATOM    552  CA  PHE A  34     -10.615   6.607   8.571  1.00 31.74           C  
ATOM    553  C   PHE A  34     -10.686   7.390   7.263  1.00 31.21           C  
ATOM    554  O   PHE A  34     -10.475   6.826   6.189  1.00 33.32           O  
ATOM    555  CB  PHE A  34     -12.021   6.293   9.065  1.00 29.33           C  
ATOM    556  CG  PHE A  34     -12.781   5.335   8.208  1.00 27.53           C  
ATOM    557  CD1 PHE A  34     -12.486   3.991   8.221  1.00 28.44           C  
ATOM    558  CD2 PHE A  34     -13.831   5.774   7.432  1.00 27.20           C  
ATOM    559  CE1 PHE A  34     -13.202   3.102   7.450  1.00 27.89           C  
ATOM    560  CE2 PHE A  34     -14.558   4.894   6.657  1.00 31.06           C  
ATOM    561  CZ  PHE A  34     -14.248   3.548   6.673  1.00 27.69           C  
ATOM    562  H   PHE A  34     -10.349   7.550  10.285  1.00 36.22           H  
ATOM    563  HA  PHE A  34     -10.152   5.771   8.406  1.00 38.08           H  
ATOM    564  HB2 PHE A  34     -11.958   5.907   9.952  1.00 35.20           H  
ATOM    565  HB3 PHE A  34     -12.528   7.119   9.103  1.00 35.20           H  
ATOM    566  HD1 PHE A  34     -11.785   3.681   8.748  1.00 34.13           H  
ATOM    567  HD2 PHE A  34     -14.047   6.678   7.424  1.00 32.64           H  
ATOM    568  HE1 PHE A  34     -12.986   2.198   7.463  1.00 33.47           H  
ATOM    569  HE2 PHE A  34     -15.259   5.205   6.132  1.00 37.27           H  
ATOM    570  HZ  PHE A  34     -14.729   2.950   6.147  1.00 33.23           H  
ATOM    571  N   LEU A  35     -11.003   8.673   7.341  1.00 29.34           N  
ATOM    572  CA  LEU A  35     -11.178   9.436   6.106  1.00 35.86           C  
ATOM    573  C   LEU A  35      -9.853   9.700   5.418  1.00 41.96           C  
ATOM    574  O   LEU A  35      -9.802   9.875   4.195  1.00 37.09           O  
ATOM    575  CB  LEU A  35     -11.879  10.753   6.368  1.00 30.62           C  
ATOM    576  CG  LEU A  35     -13.363  10.695   6.671  1.00 31.34           C  
ATOM    577  CD1 LEU A  35     -13.939  12.098   6.778  1.00 40.78           C  
ATOM    578  CD2 LEU A  35     -14.128   9.890   5.638  1.00 41.93           C  
ATOM    579  H   LEU A  35     -11.120   9.118   8.068  1.00 35.21           H  
ATOM    580  HA  LEU A  35     -11.731   8.922   5.497  1.00 43.03           H  
ATOM    581  HB2 LEU A  35     -11.449  11.178   7.127  1.00 36.74           H  
ATOM    582  HB3 LEU A  35     -11.770  11.314   5.584  1.00 36.74           H  
ATOM    583  HG  LEU A  35     -13.486  10.262   7.530  1.00 37.61           H  
ATOM    584 HD11 LEU A  35     -13.803  12.560   5.937  1.00 48.93           H  
ATOM    585 HD12 LEU A  35     -14.887  12.035   6.972  1.00 48.93           H  
ATOM    586 HD13 LEU A  35     -13.485  12.571   7.493  1.00 48.93           H  
ATOM    587 HD21 LEU A  35     -13.783   8.984   5.626  1.00 50.32           H  
ATOM    588 HD22 LEU A  35     -15.068   9.884   5.876  1.00 50.32           H  
ATOM    589 HD23 LEU A  35     -14.010  10.301   4.767  1.00 50.32           H  
ATOM    590  N   LYS A  36      -8.774   9.752   6.181  1.00 44.14           N  
ATOM    591  CA  LYS A  36      -7.477   9.935   5.554  1.00 47.47           C  
ATOM    592  C   LYS A  36      -7.165   8.739   4.668  1.00 52.72           C  
ATOM    593  O   LYS A  36      -6.729   8.910   3.532  1.00 54.42           O  
ATOM    594  CB  LYS A  36      -6.369  10.137   6.588  1.00 44.39           C  
ATOM    595  CG  LYS A  36      -6.354  11.527   7.200  1.00 51.51           C  
ATOM    596  CD  LYS A  36      -4.942  11.943   7.618  1.00 59.63           C  
ATOM    597  CE  LYS A  36      -4.965  13.097   8.618  1.00 61.79           C  
ATOM    598  NZ  LYS A  36      -6.009  14.131   8.303  1.00 67.15           N1+
ATOM    599  H   LYS A  36      -8.763   9.687   7.039  1.00 52.97           H  
ATOM    600  HA  LYS A  36      -7.508  10.724   4.991  1.00 56.97           H  
ATOM    601  HB2 LYS A  36      -6.490   9.497   7.307  1.00 53.27           H  
ATOM    602  HB3 LYS A  36      -5.511   9.992   6.159  1.00 53.27           H  
ATOM    603  HG2 LYS A  36      -6.679  12.168   6.548  1.00 61.82           H  
ATOM    604  HG3 LYS A  36      -6.919  11.536   7.988  1.00 61.82           H  
ATOM    605  HD2 LYS A  36      -4.497  11.189   8.035  1.00 71.56           H  
ATOM    606  HD3 LYS A  36      -4.449  12.232   6.834  1.00 71.56           H  
ATOM    607  HE2 LYS A  36      -5.152  12.743   9.502  1.00 74.15           H  
ATOM    608  HE3 LYS A  36      -4.100  13.535   8.613  1.00 74.15           H  
ATOM    609  HZ1 LYS A  36      -6.821  13.777   8.383  1.00 80.58           H  
ATOM    610  HZ2 LYS A  36      -5.935  14.817   8.865  1.00 80.58           H  
ATOM    611  HZ3 LYS A  36      -5.902  14.427   7.470  1.00 80.58           H  
ATOM    612  N   ASP A  37      -7.397   7.533   5.176  1.00 40.73           N  
ATOM    613  CA  ASP A  37      -7.180   6.326   4.397  1.00 40.54           C  
ATOM    614  C   ASP A  37      -8.312   6.089   3.373  1.00 42.85           C  
ATOM    615  O   ASP A  37      -8.144   5.347   2.411  1.00 44.09           O  
ATOM    616  CB  ASP A  37      -7.072   5.099   5.317  1.00 50.04           C  
ATOM    617  CG  ASP A  37      -5.764   5.053   6.128  1.00 63.89           C  
ATOM    618  OD1 ASP A  37      -4.865   5.898   5.911  1.00 65.90           O  
ATOM    619  OD2 ASP A  37      -5.636   4.142   6.984  1.00 58.32           O1-
ATOM    620  H   ASP A  37      -7.682   7.389   5.975  1.00 48.87           H  
ATOM    621  HA  ASP A  37      -6.346   6.410   3.909  1.00 48.65           H  
ATOM    622  HB2 ASP A  37      -7.811   5.113   5.946  1.00 60.05           H  
ATOM    623  HB3 ASP A  37      -7.115   4.296   4.775  1.00 60.05           H  
ATOM    624  N   CYS A  38      -9.455   6.733   3.581  1.00 32.53           N  
ATOM    625  CA ACYS A  38     -10.656   6.428   2.819  0.54 34.97           C  
ATOM    626  CA BCYS A  38     -10.666   6.432   2.811  0.46 34.97           C  
ATOM    627  C   CYS A  38     -11.528   7.672   2.657  1.00 29.54           C  
ATOM    628  O   CYS A  38     -12.563   7.805   3.324  1.00 29.88           O  
ATOM    629  CB ACYS A  38     -11.439   5.321   3.520  0.54 34.35           C  
ATOM    630  CB BCYS A  38     -11.482   5.332   3.495  0.46 34.37           C  
ATOM    631  SG ACYS A  38     -12.637   4.556   2.466  0.54 44.84           S  
ATOM    632  SG BCYS A  38     -10.588   3.811   3.730  0.46 37.50           S  
ATOM    633  H  ACYS A  38      -9.560   7.357   4.164  0.54 39.04           H  
ATOM    634  H  BCYS A  38      -9.560   7.354   4.166  0.46 39.04           H  
ATOM    635  HA ACYS A  38     -10.406   6.114   1.936  0.54 41.97           H  
ATOM    636  HA BCYS A  38     -10.416   6.122   1.927  0.46 41.96           H  
ATOM    637  HB2ACYS A  38     -10.820   4.636   3.817  0.54 41.22           H  
ATOM    638  HB2BCYS A  38     -11.762   5.649   4.368  0.46 41.24           H  
ATOM    639  HB3ACYS A  38     -11.907   5.698   4.281  0.54 41.22           H  
ATOM    640  HB3BCYS A  38     -12.261   5.137   2.951  0.46 41.24           H  
ATOM    641  HG ACYS A  38     -13.210   3.701   3.082  0.54 53.81           H  
ATOM    642  HG BCYS A  38     -11.307   3.016   4.269  0.46 45.00           H  
ATOM    643  N   PRO A  39     -11.128   8.597   1.761  1.00 31.54           N  
ATOM    644  CA  PRO A  39     -11.823   9.882   1.675  1.00 31.13           C  
ATOM    645  C   PRO A  39     -13.323   9.785   1.392  1.00 29.60           C  
ATOM    646  O   PRO A  39     -14.094  10.646   1.839  1.00 31.03           O  
ATOM    647  CB  PRO A  39     -11.095  10.579   0.514  1.00 30.76           C  
ATOM    648  CG  PRO A  39      -9.779   9.986   0.495  1.00 34.85           C  
ATOM    649  CD  PRO A  39      -9.953   8.561   0.878  1.00 33.57           C  
ATOM    650  HA  PRO A  39     -11.684  10.391   2.488  1.00 37.36           H  
ATOM    651  HB2 PRO A  39     -11.562  10.405  -0.318  1.00 36.91           H  
ATOM    652  HB3 PRO A  39     -11.040  11.532   0.686  1.00 36.91           H  
ATOM    653  HG2 PRO A  39      -9.406  10.054  -0.398  1.00 41.82           H  
ATOM    654  HG3 PRO A  39      -9.210  10.442   1.135  1.00 41.82           H  
ATOM    655  HD2 PRO A  39     -10.133   8.019   0.094  1.00 40.29           H  
ATOM    656  HD3 PRO A  39      -9.175   8.242   1.362  1.00 40.29           H  
ATOM    657  N   ASN A  40     -13.723   8.745   0.660  1.00 26.24           N  
ATOM    658  CA  ASN A  40     -15.124   8.483   0.355  1.00 27.48           C  
ATOM    659  C   ASN A  40     -15.964   8.048   1.517  1.00 28.97           C  
ATOM    660  O   ASN A  40     -17.187   8.052   1.424  1.00 30.81           O  
ATOM    661  CB  ASN A  40     -15.249   7.387  -0.694  1.00 34.58           C  
ATOM    662  CG  ASN A  40     -15.077   7.912  -2.055  1.00 40.51           C  
ATOM    663  OD1 ASN A  40     -15.157   9.123  -2.267  1.00 34.60           O  
ATOM    664  ND2 ASN A  40     -14.829   7.022  -3.002  1.00 32.86           N  
ATOM    665  H   ASN A  40     -13.185   8.164   0.323  1.00 31.49           H  
ATOM    666  HA  ASN A  40     -15.518   9.291  -0.010  1.00 32.97           H  
ATOM    667  HB2 ASN A  40     -14.565   6.717  -0.539  1.00 41.50           H  
ATOM    668  HB3 ASN A  40     -16.130   6.986  -0.633  1.00 41.50           H  
ATOM    669 HD21 ASN A  40     -14.776   6.187  -2.804  1.00 39.43           H  
ATOM    670 HD22 ASN A  40     -14.720   7.279  -3.815  1.00 39.43           H  
ATOM    671  N   GLY A  41     -15.313   7.667   2.598  1.00 27.76           N  
ATOM    672  CA  GLY A  41     -16.036   7.129   3.728  1.00 27.30           C  
ATOM    673  C   GLY A  41     -16.444   5.684   3.551  1.00 26.83           C  
ATOM    674  O   GLY A  41     -17.207   5.159   4.342  1.00 31.10           O  
ATOM    675  H   GLY A  41     -14.461   7.709   2.702  1.00 33.31           H  
ATOM    676  HA2 GLY A  41     -15.482   7.193   4.522  1.00 32.76           H  
ATOM    677  HA3 GLY A  41     -16.838   7.655   3.874  1.00 32.76           H  
ATOM    678  N   LEU A  42     -15.995   5.061   2.467  1.00 28.84           N  
ATOM    679  CA  LEU A  42     -16.379   3.678   2.190  1.00 35.43           C  
ATOM    680  C   LEU A  42     -15.136   2.917   1.828  1.00 38.13           C  
ATOM    681  O   LEU A  42     -14.415   3.305   0.912  1.00 42.05           O  
ATOM    682  CB  LEU A  42     -17.395   3.582   1.034  1.00 34.40           C  
ATOM    683  CG  LEU A  42     -18.830   4.088   1.257  1.00 46.65           C  
ATOM    684  CD1 LEU A  42     -19.613   4.022  -0.051  1.00 59.27           C  
ATOM    685  CD2 LEU A  42     -19.595   3.342   2.341  1.00 46.35           C  
ATOM    686  H   LEU A  42     -15.473   5.411   1.881  1.00 34.61           H  
ATOM    687  HA  LEU A  42     -16.769   3.280   2.984  1.00 42.51           H  
ATOM    688  HB2 LEU A  42     -17.037   4.084   0.285  1.00 41.28           H  
ATOM    689  HB3 LEU A  42     -17.466   2.648   0.781  1.00 41.28           H  
ATOM    690  HG  LEU A  42     -18.787   5.020   1.523  1.00 55.98           H  
ATOM    691 HD11 LEU A  42     -19.637   3.102  -0.357  1.00 71.12           H  
ATOM    692 HD12 LEU A  42     -20.515   4.343   0.105  1.00 71.12           H  
ATOM    693 HD13 LEU A  42     -19.172   4.579  -0.710  1.00 71.12           H  
ATOM    694 HD21 LEU A  42     -19.121   3.436   3.182  1.00 55.62           H  
ATOM    695 HD22 LEU A  42     -20.484   3.721   2.416  1.00 55.62           H  
ATOM    696 HD23 LEU A  42     -19.654   2.405   2.097  1.00 55.62           H  
ATOM    697  N   LEU A  43     -14.884   1.822   2.528  1.00 30.82           N  
ATOM    698  CA  LEU A  43     -13.713   1.031   2.256  1.00 24.25           C  
ATOM    699  C   LEU A  43     -14.148  -0.199   1.431  1.00 23.33           C  
ATOM    700  O   LEU A  43     -15.002  -0.975   1.867  1.00 24.75           O  
ATOM    701  CB  LEU A  43     -13.011   0.629   3.559  1.00 28.78           C  
ATOM    702  CG  LEU A  43     -11.704  -0.134   3.419  1.00 35.44           C  
ATOM    703  CD1 LEU A  43     -10.689   0.501   2.439  1.00 34.83           C  
ATOM    704  CD2 LEU A  43     -11.127  -0.237   4.817  1.00 44.42           C  
ATOM    705  H   LEU A  43     -15.378   1.520   3.164  1.00 36.98           H  
ATOM    706  HA  LEU A  43     -13.092   1.551   1.723  1.00 29.11           H  
ATOM    707  HB2 LEU A  43     -12.820   1.436   4.062  1.00 34.53           H  
ATOM    708  HB3 LEU A  43     -13.617   0.070   4.070  1.00 34.53           H  
ATOM    709  HG  LEU A  43     -11.896  -1.033   3.109  1.00 42.52           H  
ATOM    710 HD11 LEU A  43     -10.468   1.393   2.749  1.00 41.79           H  
ATOM    711 HD12 LEU A  43      -9.890  -0.049   2.412  1.00 41.79           H  
ATOM    712 HD13 LEU A  43     -11.090   0.546   1.557  1.00 41.79           H  
ATOM    713 HD21 LEU A  43     -11.755  -0.712   5.383  1.00 53.31           H  
ATOM    714 HD22 LEU A  43     -10.286  -0.719   4.776  1.00 53.31           H  
ATOM    715 HD23 LEU A  43     -10.979   0.657   5.163  1.00 53.31           H  
ATOM    716  N   THR A  44     -13.608  -0.294   0.216  1.00 27.02           N  
ATOM    717  CA  THR A  44     -13.862  -1.408  -0.697  1.00 25.93           C  
ATOM    718  C   THR A  44     -13.046  -2.636  -0.287  1.00 25.33           C  
ATOM    719  O   THR A  44     -12.048  -2.511   0.427  1.00 24.13           O  
ATOM    720  CB  THR A  44     -13.506  -1.054  -2.212  1.00 27.39           C  
ATOM    721  OG1 THR A  44     -12.093  -0.748  -2.346  1.00 30.87           O  
ATOM    722  CG2 THR A  44     -14.344   0.133  -2.708  1.00 29.19           C  
ATOM    723  H   THR A  44     -13.073   0.295  -0.112  1.00 32.42           H  
ATOM    724  HA  THR A  44     -14.802  -1.643  -0.655  1.00 31.11           H  
ATOM    725  HB  THR A  44     -13.715  -1.819  -2.770  1.00 32.86           H  
ATOM    726  HG1 THR A  44     -11.890  -0.676  -3.157  1.00 37.04           H  
ATOM    727 HG21 THR A  44     -14.169   0.914  -2.160  1.00 35.03           H  
ATOM    728 HG22 THR A  44     -14.118   0.336  -3.629  1.00 35.03           H  
ATOM    729 HG23 THR A  44     -15.288  -0.084  -2.656  1.00 35.03           H  
ATOM    730  N   GLU A  45     -13.443  -3.808  -0.775  1.00 25.18           N  
ATOM    731  CA  GLU A  45     -12.698  -5.039  -0.523  1.00 24.70           C  
ATOM    732  C   GLU A  45     -11.258  -4.922  -1.026  1.00 24.48           C  
ATOM    733  O   GLU A  45     -10.314  -5.258  -0.308  1.00 22.40           O  
ATOM    734  CB  GLU A  45     -13.382  -6.257  -1.150  1.00 26.05           C  
ATOM    735  CG  GLU A  45     -12.674  -7.550  -0.816  1.00 25.93           C  
ATOM    736  CD  GLU A  45     -13.417  -8.800  -1.307  1.00 33.71           C  
ATOM    737  OE1 GLU A  45     -14.642  -8.697  -1.564  1.00 37.95           O  
ATOM    738  OE2 GLU A  45     -12.777  -9.882  -1.439  1.00 37.96           O1-
ATOM    739  H   GLU A  45     -14.146  -3.918  -1.258  1.00 30.21           H  
ATOM    740  HA  GLU A  45     -12.661  -5.186   0.435  1.00 29.64           H  
ATOM    741  HB2 GLU A  45     -14.291  -6.316  -0.817  1.00 31.25           H  
ATOM    742  HB3 GLU A  45     -13.387  -6.156  -2.115  1.00 31.25           H  
ATOM    743  HG2 GLU A  45     -11.797  -7.544  -1.231  1.00 31.11           H  
ATOM    744  HG3 GLU A  45     -12.583  -7.618   0.147  1.00 31.11           H  
ATOM    745  N   GLN A  46     -11.064  -4.422  -2.249  1.00 27.21           N  
ATOM    746  CA  GLN A  46      -9.698  -4.334  -2.749  1.00 21.82           C  
ATOM    747  C   GLN A  46      -8.898  -3.300  -1.938  1.00 24.76           C  
ATOM    748  O   GLN A  46      -7.699  -3.506  -1.680  1.00 27.92           O  
ATOM    749  CB  GLN A  46      -9.660  -4.002  -4.250  1.00 22.22           C  
ATOM    750  CG  GLN A  46      -8.242  -4.185  -4.817  1.00 23.67           C  
ATOM    751  CD  GLN A  46      -7.749  -5.609  -4.736  1.00 28.75           C  
ATOM    752  OE1 GLN A  46      -8.545  -6.543  -4.729  1.00 29.78           O  
ATOM    753  NE2 GLN A  46      -6.437  -5.783  -4.644  1.00 35.91           N  
ATOM    754  H   GLN A  46     -11.676  -4.140  -2.783  1.00 32.66           H  
ATOM    755  HA  GLN A  46      -9.269  -5.196  -2.629  1.00 26.18           H  
ATOM    756  HB2 GLN A  46     -10.260  -4.598  -4.726  1.00 26.66           H  
ATOM    757  HB3 GLN A  46      -9.926  -3.079  -4.382  1.00 26.66           H  
ATOM    758  HG2 GLN A  46      -8.240  -3.922  -5.751  1.00 28.40           H  
ATOM    759  HG3 GLN A  46      -7.627  -3.627  -4.315  1.00 28.40           H  
ATOM    760 HE21 GLN A  46      -5.913  -5.101  -4.633  1.00 43.09           H  
ATOM    761 HE22 GLN A  46      -6.110  -6.577  -4.595  1.00 43.09           H  
ATOM    762  N   GLY A  47      -9.562  -2.242  -1.480  1.00 24.06           N  
ATOM    763  CA  GLY A  47      -8.920  -1.231  -0.657  1.00 25.59           C  
ATOM    764  C   GLY A  47      -8.483  -1.869   0.653  1.00 30.12           C  
ATOM    765  O   GLY A  47      -7.402  -1.596   1.176  1.00 27.99           O  
ATOM    766  H   GLY A  47     -10.394  -2.089  -1.636  1.00 28.87           H  
ATOM    767  HA2 GLY A  47      -8.143  -0.873  -1.113  1.00 30.71           H  
ATOM    768  HA3 GLY A  47      -9.541  -0.509  -0.469  1.00 30.71           H  
ATOM    769  N   PHE A  48      -9.334  -2.743   1.177  1.00 26.15           N  
ATOM    770  CA  PHE A  48      -9.037  -3.473   2.418  1.00 28.48           C  
ATOM    771  C   PHE A  48      -7.830  -4.408   2.220  1.00 25.29           C  
ATOM    772  O   PHE A  48      -6.925  -4.447   3.063  1.00 30.75           O  
ATOM    773  CB  PHE A  48     -10.299  -4.244   2.837  1.00 24.44           C  
ATOM    774  CG  PHE A  48     -10.323  -4.722   4.263  1.00 26.03           C  
ATOM    775  CD1 PHE A  48     -10.581  -3.839   5.304  1.00 28.66           C  
ATOM    776  CD2 PHE A  48     -10.207  -6.053   4.532  1.00 25.55           C  
ATOM    777  CE1 PHE A  48     -10.652  -4.273   6.600  1.00 30.38           C  
ATOM    778  CE2 PHE A  48     -10.276  -6.510   5.854  1.00 28.96           C  
ATOM    779  CZ  PHE A  48     -10.511  -5.603   6.873  1.00 27.45           C  
ATOM    780  H   PHE A  48     -10.099  -2.937   0.835  1.00 31.38           H  
ATOM    781  HA  PHE A  48      -8.820  -2.839   3.119  1.00 34.18           H  
ATOM    782  HB2 PHE A  48     -11.068  -3.667   2.712  1.00 29.32           H  
ATOM    783  HB3 PHE A  48     -10.384  -5.025   2.268  1.00 29.32           H  
ATOM    784  HD1 PHE A  48     -10.681  -2.933   5.120  1.00 34.39           H  
ATOM    785  HD2 PHE A  48     -10.053  -6.655   3.840  1.00 30.66           H  
ATOM    786  HE1 PHE A  48     -10.805  -3.667   7.289  1.00 36.46           H  
ATOM    787  HE2 PHE A  48     -10.177  -7.414   6.044  1.00 34.75           H  
ATOM    788  HZ  PHE A  48     -10.552  -5.899   7.753  1.00 32.94           H  
ATOM    789  N   ILE A  49      -7.795  -5.145   1.105  1.00 23.39           N  
ATOM    790  CA  ILE A  49      -6.680  -6.001   0.741  1.00 24.06           C  
ATOM    791  C   ILE A  49      -5.385  -5.199   0.641  1.00 27.51           C  
ATOM    792  O   ILE A  49      -4.338  -5.645   1.129  1.00 31.97           O  
ATOM    793  CB  ILE A  49      -6.958  -6.746  -0.597  1.00 29.15           C  
ATOM    794  CG1 ILE A  49      -8.056  -7.795  -0.416  1.00 26.47           C  
ATOM    795  CG2 ILE A  49      -5.699  -7.437  -1.137  1.00 33.55           C  
ATOM    796  CD1 ILE A  49      -8.591  -8.383  -1.710  1.00 28.25           C  
ATOM    797  H   ILE A  49      -8.433  -5.161   0.528  1.00 28.06           H  
ATOM    798  HA  ILE A  49      -6.561  -6.669   1.434  1.00 28.87           H  
ATOM    799  HB  ILE A  49      -7.258  -6.098  -1.252  1.00 34.98           H  
ATOM    800 HG12 ILE A  49      -7.703  -8.525   0.115  1.00 31.77           H  
ATOM    801 HG13 ILE A  49      -8.802  -7.385   0.050  1.00 31.77           H  
ATOM    802 HG21 ILE A  49      -5.387  -8.082  -0.483  1.00 40.26           H  
ATOM    803 HG22 ILE A  49      -5.918  -7.887  -1.968  1.00 40.26           H  
ATOM    804 HG23 ILE A  49      -5.014  -6.767  -1.293  1.00 40.26           H  
ATOM    805 HD11 ILE A  49      -7.862  -8.812  -2.185  1.00 33.90           H  
ATOM    806 HD12 ILE A  49      -9.278  -9.034  -1.500  1.00 33.90           H  
ATOM    807 HD13 ILE A  49      -8.964  -7.669  -2.250  1.00 33.90           H  
ATOM    808  N   LYS A  50      -5.445  -4.038  -0.017  1.00 29.08           N  
ATOM    809  CA  LYS A  50      -4.258  -3.199  -0.139  1.00 35.86           C  
ATOM    810  C   LYS A  50      -3.687  -2.844   1.235  1.00 35.02           C  
ATOM    811  O   LYS A  50      -2.470  -2.823   1.434  1.00 36.21           O  
ATOM    812  CB  LYS A  50      -4.594  -1.935  -0.929  1.00 33.05           C  
ATOM    813  CG  LYS A  50      -4.891  -2.249  -2.382  1.00 34.88           C  
ATOM    814  CD  LYS A  50      -5.215  -1.007  -3.165  1.00 36.18           C  
ATOM    815  CE  LYS A  50      -5.637  -1.352  -4.587  1.00 37.55           C  
ATOM    816  NZ  LYS A  50      -5.939  -0.107  -5.335  1.00 39.68           N1+
ATOM    817  H   LYS A  50      -6.149  -3.721  -0.395  1.00 34.89           H  
ATOM    818  HA  LYS A  50      -3.577  -3.686  -0.629  1.00 43.03           H  
ATOM    819  HB2 LYS A  50      -5.378  -1.515  -0.542  1.00 39.66           H  
ATOM    820  HB3 LYS A  50      -3.838  -1.328  -0.898  1.00 39.66           H  
ATOM    821  HG2 LYS A  50      -4.114  -2.666  -2.784  1.00 41.85           H  
ATOM    822  HG3 LYS A  50      -5.655  -2.845  -2.431  1.00 41.85           H  
ATOM    823  HD2 LYS A  50      -5.947  -0.537  -2.735  1.00 43.42           H  
ATOM    824  HD3 LYS A  50      -4.429  -0.440  -3.208  1.00 43.42           H  
ATOM    825  HE2 LYS A  50      -4.914  -1.816  -5.037  1.00 45.06           H  
ATOM    826  HE3 LYS A  50      -6.435  -1.902  -4.566  1.00 45.06           H  
ATOM    827  HZ1 LYS A  50      -6.775   0.152  -5.171  1.00 47.62           H  
ATOM    828  HZ2 LYS A  50      -5.382   0.541  -5.086  1.00 47.62           H  
ATOM    829  HZ3 LYS A  50      -5.846  -0.248  -6.210  1.00 47.62           H  
ATOM    830  N   ILE A  51      -4.563  -2.584   2.196  1.00 30.67           N  
ATOM    831  CA  ILE A  51      -4.117  -2.252   3.556  1.00 34.86           C  
ATOM    832  C   ILE A  51      -3.377  -3.416   4.189  1.00 37.99           C  
ATOM    833  O   ILE A  51      -2.363  -3.225   4.848  1.00 42.55           O  
ATOM    834  CB  ILE A  51      -5.295  -1.802   4.420  1.00 33.41           C  
ATOM    835  CG1 ILE A  51      -5.770  -0.437   3.945  1.00 36.86           C  
ATOM    836  CG2 ILE A  51      -4.889  -1.708   5.901  1.00 39.26           C  
ATOM    837  CD1 ILE A  51      -7.118  -0.031   4.450  1.00 42.59           C  
ATOM    838  H   ILE A  51      -5.417  -2.591   2.095  1.00 36.80           H  
ATOM    839  HA  ILE A  51      -3.496  -1.509   3.501  1.00 41.83           H  
ATOM    840  HB  ILE A  51      -6.020  -2.441   4.329  1.00 40.10           H  
ATOM    841 HG12 ILE A  51      -5.132   0.232   4.240  1.00 44.23           H  
ATOM    842 HG13 ILE A  51      -5.810  -0.444   2.976  1.00 44.23           H  
ATOM    843 HG21 ILE A  51      -4.168  -1.065   5.990  1.00 47.11           H  
ATOM    844 HG22 ILE A  51      -5.656  -1.421   6.421  1.00 47.11           H  
ATOM    845 HG23 ILE A  51      -4.592  -2.581   6.203  1.00 47.11           H  
ATOM    846 HD11 ILE A  51      -7.096  -0.002   5.420  1.00 51.11           H  
ATOM    847 HD12 ILE A  51      -7.335   0.847   4.098  1.00 51.11           H  
ATOM    848 HD13 ILE A  51      -7.775  -0.679   4.153  1.00 51.11           H  
ATOM    849  N   TYR A  52      -3.873  -4.627   3.995  1.00 30.01           N  
ATOM    850  CA  TYR A  52      -3.169  -5.797   4.462  1.00 35.66           C  
ATOM    851  C   TYR A  52      -1.857  -6.040   3.701  1.00 41.71           C  
ATOM    852  O   TYR A  52      -0.903  -6.560   4.275  1.00 39.65           O  
ATOM    853  CB  TYR A  52      -4.083  -7.018   4.359  1.00 32.25           C  
ATOM    854  CG  TYR A  52      -4.935  -7.248   5.601  1.00 27.74           C  
ATOM    855  CD1 TYR A  52      -6.137  -6.586   5.781  1.00 34.85           C  
ATOM    856  CD2 TYR A  52      -4.541  -8.170   6.561  1.00 36.82           C  
ATOM    857  CE1 TYR A  52      -6.918  -6.810   6.898  1.00 38.25           C  
ATOM    858  CE2 TYR A  52      -5.311  -8.396   7.681  1.00 33.58           C  
ATOM    859  CZ  TYR A  52      -6.494  -7.712   7.844  1.00 36.24           C  
ATOM    860  OH  TYR A  52      -7.265  -7.948   8.959  1.00 41.45           O  
ATOM    861  H   TYR A  52      -4.616  -4.795   3.595  1.00 36.01           H  
ATOM    862  HA  TYR A  52      -2.947  -5.672   5.398  1.00 42.79           H  
ATOM    863  HB2 TYR A  52      -4.681  -6.899   3.606  1.00 38.70           H  
ATOM    864  HB3 TYR A  52      -3.536  -7.808   4.224  1.00 38.70           H  
ATOM    865  HD1 TYR A  52      -6.420  -5.971   5.143  1.00 41.82           H  
ATOM    866  HD2 TYR A  52      -3.739  -8.628   6.455  1.00 44.18           H  
ATOM    867  HE1 TYR A  52      -7.718  -6.351   7.012  1.00 45.90           H  
ATOM    868  HE2 TYR A  52      -5.033  -9.009   8.323  1.00 40.30           H  
ATOM    869  HH  TYR A  52      -6.774  -8.158   9.608  1.00 49.74           H  
ATOM    870  N   LYS A  53      -1.782  -5.670   2.421  1.00 33.50           N  
ATOM    871  CA  LYS A  53      -0.552  -5.922   1.684  1.00 38.37           C  
ATOM    872  C   LYS A  53       0.558  -5.022   2.237  1.00 36.19           C  
ATOM    873  O   LYS A  53       1.741  -5.389   2.187  1.00 47.98           O  
ATOM    874  CB  LYS A  53      -0.765  -5.719   0.182  1.00 42.86           C  
ATOM    875  CG  LYS A  53      -1.444  -6.917  -0.488  1.00 42.99           C  
ATOM    876  CD  LYS A  53      -1.480  -6.775  -2.002  1.00 51.41           C  
ATOM    877  CE  LYS A  53      -2.244  -7.907  -2.685  1.00 45.57           C  
ATOM    878  NZ  LYS A  53      -2.290  -7.715  -4.171  1.00 57.96           N1+
ATOM    879  H   LYS A  53      -2.407  -5.285   1.973  1.00 40.21           H  
ATOM    880  HA  LYS A  53      -0.286  -6.844   1.825  1.00 46.05           H  
ATOM    881  HB2 LYS A  53      -1.327  -4.941   0.045  1.00 51.43           H  
ATOM    882  HB3 LYS A  53       0.096  -5.586  -0.243  1.00 51.43           H  
ATOM    883  HG2 LYS A  53      -0.952  -7.724  -0.271  1.00 51.59           H  
ATOM    884  HG3 LYS A  53      -2.357  -6.985  -0.168  1.00 51.59           H  
ATOM    885  HD2 LYS A  53      -1.916  -5.939  -2.230  1.00 61.69           H  
ATOM    886  HD3 LYS A  53      -0.571  -6.780  -2.341  1.00 61.69           H  
ATOM    887  HE2 LYS A  53      -1.801  -8.750  -2.500  1.00 54.68           H  
ATOM    888  HE3 LYS A  53      -3.155  -7.926  -2.352  1.00 54.68           H  
ATOM    889  HZ1 LYS A  53      -2.664  -6.931  -4.365  1.00 69.55           H  
ATOM    890  HZ2 LYS A  53      -1.465  -7.732  -4.505  1.00 69.55           H  
ATOM    891  HZ3 LYS A  53      -2.768  -8.365  -4.547  1.00 69.55           H  
ATOM    892  N   GLN A  54       0.182  -3.893   2.821  1.00 40.24           N  
ATOM    893  CA  GLN A  54       1.168  -3.020   3.446  1.00 40.02           C  
ATOM    894  C   GLN A  54       1.802  -3.647   4.682  1.00 55.57           C  
ATOM    895  O   GLN A  54       2.867  -3.213   5.109  1.00 57.52           O  
ATOM    896  CB  GLN A  54       0.546  -1.682   3.834  1.00 48.56           C  
ATOM    897  CG  GLN A  54       0.190  -0.804   2.662  1.00 54.14           C  
ATOM    898  CD  GLN A  54      -0.100   0.633   3.088  1.00 59.06           C  
ATOM    899  OE1 GLN A  54       0.071   0.997   4.254  1.00 62.50           O  
ATOM    900  NE2 GLN A  54      -0.533   1.457   2.137  1.00 66.68           N  
ATOM    901  H   GLN A  54      -0.629  -3.610   2.870  1.00 48.29           H  
ATOM    902  HA  GLN A  54       1.877  -2.844   2.807  1.00 48.02           H  
ATOM    903  HB2 GLN A  54      -0.268  -1.851   4.334  1.00 58.27           H  
ATOM    904  HB3 GLN A  54       1.176  -1.195   4.387  1.00 58.27           H  
ATOM    905  HG2 GLN A  54       0.933  -0.790   2.038  1.00 64.97           H  
ATOM    906  HG3 GLN A  54      -0.603  -1.156   2.229  1.00 64.97           H  
ATOM    907 HE21 GLN A  54      -0.636   1.170   1.333  1.00 80.01           H  
ATOM    908 HE22 GLN A  54      -0.711   2.277   2.327  1.00 80.01           H  
ATOM    909  N   PHE A  55       1.158  -4.664   5.249  1.00 48.50           N  
ATOM    910  CA  PHE A  55       1.592  -5.233   6.530  1.00 52.65           C  
ATOM    911  C   PHE A  55       2.240  -6.602   6.403  1.00 55.74           C  
ATOM    912  O   PHE A  55       2.925  -7.059   7.316  1.00 59.81           O  
ATOM    913  CB  PHE A  55       0.413  -5.353   7.490  1.00 56.13           C  
ATOM    914  CG  PHE A  55      -0.007  -4.050   8.093  1.00 53.27           C  
ATOM    915  CD1 PHE A  55      -0.136  -2.920   7.307  1.00 53.47           C  
ATOM    916  CD2 PHE A  55      -0.269  -3.954   9.452  1.00 57.02           C  
ATOM    917  CE1 PHE A  55      -0.523  -1.710   7.859  1.00 62.76           C  
ATOM    918  CE2 PHE A  55      -0.650  -2.750  10.018  1.00 63.03           C  
ATOM    919  CZ  PHE A  55      -0.781  -1.625   9.223  1.00 70.83           C  
ATOM    920  H   PHE A  55       0.465  -5.047   4.914  1.00 58.21           H  
ATOM    921  HA  PHE A  55       2.241  -4.635   6.932  1.00 63.18           H  
ATOM    922  HB2 PHE A  55      -0.347  -5.716   7.008  1.00 67.36           H  
ATOM    923  HB3 PHE A  55       0.658  -5.951   8.213  1.00 67.36           H  
ATOM    924  HD1 PHE A  55       0.036  -2.974   6.395  1.00 64.16           H  
ATOM    925  HD2 PHE A  55      -0.182  -4.707   9.991  1.00 68.43           H  
ATOM    926  HE1 PHE A  55      -0.607  -0.957   7.320  1.00 75.31           H  
ATOM    927  HE2 PHE A  55      -0.825  -2.699  10.930  1.00 75.64           H  
ATOM    928  HZ  PHE A  55      -1.040  -0.815   9.599  1.00 84.99           H  
ATOM    929  N   PHE A  56       2.014  -7.259   5.274  1.00 49.84           N  
ATOM    930  CA  PHE A  56       2.553  -8.590   5.041  1.00 54.91           C  
ATOM    931  C   PHE A  56       3.078  -8.671   3.629  1.00 55.03           C  
ATOM    932  O   PHE A  56       2.587  -9.462   2.823  1.00 66.65           O  
ATOM    933  CB  PHE A  56       1.492  -9.667   5.237  1.00 56.93           C  
ATOM    934  CG  PHE A  56       0.750  -9.574   6.535  1.00 55.29           C  
ATOM    935  CD1 PHE A  56      -0.377  -8.785   6.644  1.00 52.55           C  
ATOM    936  CD2 PHE A  56       1.163 -10.301   7.636  1.00 53.73           C  
ATOM    937  CE1 PHE A  56      -1.073  -8.711   7.826  1.00 57.35           C  
ATOM    938  CE2 PHE A  56       0.471 -10.237   8.824  1.00 57.73           C  
ATOM    939  CZ  PHE A  56      -0.649  -9.441   8.924  1.00 56.88           C  
ATOM    940  H   PHE A  56       1.548  -6.952   4.620  1.00 59.81           H  
ATOM    941  HA  PHE A  56       3.285  -8.759   5.655  1.00 65.89           H  
ATOM    942  HB2 PHE A  56       0.842  -9.597   4.520  1.00 68.31           H  
ATOM    943  HB3 PHE A  56       1.922 -10.536   5.205  1.00 68.31           H  
ATOM    944  HD1 PHE A  56      -0.668  -8.296   5.909  1.00 63.06           H  
ATOM    945  HD2 PHE A  56       1.917 -10.843   7.573  1.00 64.48           H  
ATOM    946  HE1 PHE A  56      -1.828  -8.172   7.889  1.00 68.81           H  
ATOM    947  HE2 PHE A  56       0.762 -10.726   9.559  1.00 69.28           H  
ATOM    948  HZ  PHE A  56      -1.115  -9.390   9.727  1.00 68.26           H  
ATOM    949  N   PRO A  57       4.086  -7.852   3.317  1.00 62.50           N  
ATOM    950  CA  PRO A  57       4.536  -7.729   1.930  1.00 53.13           C  
ATOM    951  C   PRO A  57       5.094  -9.038   1.367  1.00 62.54           C  
ATOM    952  O   PRO A  57       5.132  -9.198   0.140  1.00 66.94           O  
ATOM    953  CB  PRO A  57       5.634  -6.654   2.009  1.00 59.68           C  
ATOM    954  CG  PRO A  57       5.455  -5.992   3.356  1.00 62.09           C  
ATOM    955  CD  PRO A  57       4.933  -7.082   4.239  1.00 58.23           C  
ATOM    956  HA  PRO A  57       3.814  -7.413   1.364  1.00 63.76           H  
ATOM    957  HB2 PRO A  57       6.506  -7.075   1.949  1.00 71.62           H  
ATOM    958  HB3 PRO A  57       5.513  -6.012   1.293  1.00 71.62           H  
ATOM    959  HG2 PRO A  57       6.309  -5.665   3.678  1.00 74.51           H  
ATOM    960  HG3 PRO A  57       4.812  -5.268   3.284  1.00 74.51           H  
ATOM    961  HD2 PRO A  57       5.661  -7.629   4.572  1.00 69.88           H  
ATOM    962  HD3 PRO A  57       4.402  -6.711   4.961  1.00 69.88           H  
ATOM    963  N   ASP A  58       5.510  -9.950   2.249  1.00 67.29           N  
ATOM    964  CA  ASP A  58       6.100 -11.225   1.830  1.00 67.95           C  
ATOM    965  C   ASP A  58       5.075 -12.150   1.165  1.00 67.99           C  
ATOM    966  O   ASP A  58       5.289 -12.620   0.045  1.00 71.80           O  
ATOM    967  CB  ASP A  58       6.763 -11.938   3.031  1.00 63.75           C  
ATOM    968  CG  ASP A  58       5.811 -12.155   4.207  1.00 72.73           C  
ATOM    969  OD1 ASP A  58       4.713 -11.549   4.218  1.00 73.51           O  
ATOM    970  OD2 ASP A  58       6.178 -12.927   5.131  1.00 75.26           O1-
ATOM    971  H   ASP A  58       5.461  -9.853   3.102  1.00 80.75           H  
ATOM    972  HA  ASP A  58       6.795 -11.043   1.178  1.00 81.54           H  
ATOM    973  HB2 ASP A  58       7.083 -12.807   2.743  1.00 76.50           H  
ATOM    974  HB3 ASP A  58       7.506 -11.400   3.344  1.00 76.50           H  
ATOM    975  N   GLY A  59       3.962 -12.409   1.846  1.00 67.28           N  
ATOM    976  CA  GLY A  59       2.974 -13.342   1.339  1.00 58.26           C  
ATOM    977  C   GLY A  59       1.881 -12.674   0.525  1.00 55.48           C  
ATOM    978  O   GLY A  59       2.055 -11.564   0.005  1.00 53.09           O  
ATOM    979  H   GLY A  59       3.759 -12.054   2.602  1.00 80.74           H  
ATOM    980  HA2 GLY A  59       3.413 -14.000   0.778  1.00 69.91           H  
ATOM    981  HA3 GLY A  59       2.559 -13.805   2.084  1.00 69.91           H  
ATOM    982  N   ASP A  60       0.758 -13.377   0.391  1.00 46.23           N  
ATOM    983  CA  ASP A  60      -0.418 -12.844  -0.281  1.00 41.26           C  
ATOM    984  C   ASP A  60      -1.585 -12.807   0.717  1.00 39.74           C  
ATOM    985  O   ASP A  60      -2.296 -13.809   0.856  1.00 38.53           O  
ATOM    986  CB  ASP A  60      -0.793 -13.694  -1.500  1.00 41.39           C  
ATOM    987  CG  ASP A  60      -1.824 -13.014  -2.391  1.00 47.21           C  
ATOM    988  OD1 ASP A  60      -2.462 -12.033  -1.941  1.00 48.48           O  
ATOM    989  OD2 ASP A  60      -1.990 -13.458  -3.544  1.00 56.57           O1-
ATOM    990  H   ASP A  60       0.654 -14.177   0.688  1.00 55.48           H  
ATOM    991  HA  ASP A  60      -0.238 -11.939  -0.579  1.00 49.51           H  
ATOM    992  HB2 ASP A  60       0.003 -13.855  -2.030  1.00 49.67           H  
ATOM    993  HB3 ASP A  60      -1.167 -14.536  -1.196  1.00 49.67           H  
ATOM    994  N   PRO A  61      -1.790 -11.659   1.394  1.00 45.40           N  
ATOM    995  CA  PRO A  61      -2.883 -11.548   2.363  1.00 36.49           C  
ATOM    996  C   PRO A  61      -4.260 -11.413   1.721  1.00 38.74           C  
ATOM    997  O   PRO A  61      -5.223 -11.226   2.467  1.00 35.83           O  
ATOM    998  CB  PRO A  61      -2.551 -10.273   3.136  1.00 40.79           C  
ATOM    999  CG  PRO A  61      -1.400  -9.616   2.414  1.00 46.80           C  
ATOM   1000  CD  PRO A  61      -1.179 -10.345   1.139  1.00 47.56           C  
ATOM   1001  HA  PRO A  61      -2.880 -12.305   2.970  1.00 43.79           H  
ATOM   1002  HB2 PRO A  61      -3.325  -9.688   3.141  1.00 48.95           H  
ATOM   1003  HB3 PRO A  61      -2.295 -10.503   4.043  1.00 48.95           H  
ATOM   1004  HG2 PRO A  61      -1.624  -8.689   2.235  1.00 56.16           H  
ATOM   1005  HG3 PRO A  61      -0.606  -9.666   2.969  1.00 56.16           H  
ATOM   1006  HD2 PRO A  61      -1.634  -9.896   0.409  1.00 57.07           H  
ATOM   1007  HD3 PRO A  61      -0.230 -10.441   0.963  1.00 57.07           H  
ATOM   1008  N   SER A  62      -4.358 -11.484   0.396  1.00 38.66           N  
ATOM   1009  CA  SER A  62      -5.640 -11.335  -0.302  1.00 34.95           C  
ATOM   1010  C   SER A  62      -6.746 -12.226   0.247  1.00 34.72           C  
ATOM   1011  O   SER A  62      -7.824 -11.747   0.598  1.00 33.25           O  
ATOM   1012  CB  SER A  62      -5.478 -11.620  -1.793  1.00 40.85           C  
ATOM   1013  OG  SER A  62      -4.669 -10.623  -2.388  1.00 44.18           O  
ATOM   1014  H   SER A  62      -3.691 -11.620  -0.130  1.00 46.40           H  
ATOM   1015  HA  SER A  62      -5.934 -10.415  -0.210  1.00 41.94           H  
ATOM   1016  HB2 SER A  62      -5.054 -12.485  -1.908  1.00 49.02           H  
ATOM   1017  HB3 SER A  62      -6.351 -11.616  -2.215  1.00 49.02           H  
ATOM   1018  HG  SER A  62      -3.862 -10.856  -2.366  1.00 53.01           H  
ATOM   1019  N   LYS A  63      -6.495 -13.520   0.316  1.00 29.23           N  
ATOM   1020  CA  LYS A  63      -7.545 -14.432   0.762  1.00 26.36           C  
ATOM   1021  C   LYS A  63      -7.991 -14.113   2.189  1.00 26.59           C  
ATOM   1022  O   LYS A  63      -9.190 -14.095   2.474  1.00 27.48           O  
ATOM   1023  CB  LYS A  63      -7.067 -15.868   0.678  1.00 27.29           C  
ATOM   1024  CG  LYS A  63      -8.149 -16.876   0.880  1.00 35.76           C  
ATOM   1025  CD  LYS A  63      -7.549 -18.273   0.828  1.00 45.36           C  
ATOM   1026  CE  LYS A  63      -8.615 -19.329   0.952  1.00 48.91           C  
ATOM   1027  NZ  LYS A  63      -8.040 -20.564   1.520  1.00 42.37           N1+
ATOM   1028  H   LYS A  63      -5.747 -13.894   0.118  1.00 35.07           H  
ATOM   1029  HA  LYS A  63      -8.314 -14.337   0.179  1.00 31.63           H  
ATOM   1030  HB2 LYS A  63      -6.682 -16.018  -0.200  1.00 32.75           H  
ATOM   1031  HB3 LYS A  63      -6.394 -16.014   1.361  1.00 32.75           H  
ATOM   1032  HG2 LYS A  63      -8.559 -16.746   1.749  1.00 42.92           H  
ATOM   1033  HG3 LYS A  63      -8.808 -16.795   0.174  1.00 42.92           H  
ATOM   1034  HD2 LYS A  63      -7.095 -18.395  -0.021  1.00 54.43           H  
ATOM   1035  HD3 LYS A  63      -6.924 -18.381   1.563  1.00 54.43           H  
ATOM   1036  HE2 LYS A  63      -9.316 -19.015   1.544  1.00 58.70           H  
ATOM   1037  HE3 LYS A  63      -8.975 -19.532   0.074  1.00 58.70           H  
ATOM   1038  HZ1 LYS A  63      -7.223 -20.696   1.194  1.00 50.85           H  
ATOM   1039  HZ2 LYS A  63      -7.992 -20.497   2.406  1.00 50.85           H  
ATOM   1040  HZ3 LYS A  63      -8.552 -21.262   1.311  1.00 50.85           H  
ATOM   1041  N   PHE A  64      -7.048 -13.876   3.088  1.00 26.10           N  
ATOM   1042  CA  PHE A  64      -7.394 -13.655   4.493  1.00 23.99           C  
ATOM   1043  C   PHE A  64      -8.131 -12.330   4.629  1.00 29.52           C  
ATOM   1044  O   PHE A  64      -9.115 -12.203   5.376  1.00 26.66           O  
ATOM   1045  CB  PHE A  64      -6.138 -13.667   5.367  1.00 26.82           C  
ATOM   1046  CG  PHE A  64      -6.423 -13.528   6.828  1.00 28.30           C  
ATOM   1047  CD1 PHE A  64      -6.843 -14.611   7.550  1.00 30.16           C  
ATOM   1048  CD2 PHE A  64      -6.308 -12.314   7.468  1.00 30.59           C  
ATOM   1049  CE1 PHE A  64      -7.128 -14.496   8.891  1.00 29.66           C  
ATOM   1050  CE2 PHE A  64      -6.599 -12.197   8.804  1.00 30.81           C  
ATOM   1051  CZ  PHE A  64      -7.003 -13.297   9.514  1.00 31.67           C  
ATOM   1052  H   PHE A  64      -6.206 -13.836   2.918  1.00 31.32           H  
ATOM   1053  HA  PHE A  64      -7.982 -14.364   4.794  1.00 28.78           H  
ATOM   1054  HB2 PHE A  64      -5.672 -14.508   5.234  1.00 32.19           H  
ATOM   1055  HB3 PHE A  64      -5.566 -12.929   5.104  1.00 32.19           H  
ATOM   1056  HD1 PHE A  64      -6.931 -15.436   7.131  1.00 36.20           H  
ATOM   1057  HD2 PHE A  64      -6.033 -11.565   6.989  1.00 36.71           H  
ATOM   1058  HE1 PHE A  64      -7.405 -15.242   9.372  1.00 35.59           H  
ATOM   1059  HE2 PHE A  64      -6.510 -11.375   9.230  1.00 36.97           H  
ATOM   1060  HZ  PHE A  64      -7.195 -13.221  10.420  1.00 38.01           H  
ATOM   1061  N   ALA A  65      -7.673 -11.320   3.898  1.00 26.89           N  
ATOM   1062  CA  ALA A  65      -8.308 -10.012   4.002  1.00 23.10           C  
ATOM   1063  C   ALA A  65      -9.743 -10.077   3.505  1.00 24.27           C  
ATOM   1064  O   ALA A  65     -10.619  -9.397   4.058  1.00 24.34           O  
ATOM   1065  CB  ALA A  65      -7.521  -8.949   3.212  1.00 26.14           C  
ATOM   1066  H   ALA A  65      -7.014 -11.363   3.347  1.00 32.26           H  
ATOM   1067  HA  ALA A  65      -8.325  -9.742   4.934  1.00 27.71           H  
ATOM   1068  HB1 ALA A  65      -7.490  -9.210   2.278  1.00 31.36           H  
ATOM   1069  HB2 ALA A  65      -7.968  -8.093   3.302  1.00 31.36           H  
ATOM   1070  HB3 ALA A  65      -6.621  -8.892   3.570  1.00 31.36           H  
ATOM   1071  N   SER A  66      -9.982 -10.862   2.453  1.00 22.77           N  
ATOM   1072  CA ASER A  66     -11.326 -11.017   1.900  0.54 23.58           C  
ATOM   1073  CA BSER A  66     -11.320 -11.029   1.892  0.46 23.60           C  
ATOM   1074  C   SER A  66     -12.249 -11.696   2.915  1.00 26.41           C  
ATOM   1075  O   SER A  66     -13.411 -11.297   3.073  1.00 27.34           O  
ATOM   1076  CB ASER A  66     -11.292 -11.812   0.600  0.54 29.04           C  
ATOM   1077  CB BSER A  66     -11.255 -11.846   0.604  0.46 29.04           C  
ATOM   1078  OG ASER A  66     -10.749 -11.046  -0.461  0.54 24.10           O  
ATOM   1079  OG BSER A  66     -12.517 -11.918  -0.036  0.46 30.38           O  
ATOM   1080  H  ASER A  66      -9.380 -11.317   2.041  0.54 27.32           H  
ATOM   1081  H  BSER A  66      -9.377 -11.313   2.042  0.46 27.32           H  
ATOM   1082  HA ASER A  66     -11.689 -10.139   1.704  0.54 28.30           H  
ATOM   1083  HA BSER A  66     -11.685 -10.156   1.677  0.46 28.32           H  
ATOM   1084  HB2ASER A  66     -10.744 -12.602   0.729  0.54 34.84           H  
ATOM   1085  HB2BSER A  66     -10.622 -11.428   0.000  0.46 34.85           H  
ATOM   1086  HB3ASER A  66     -12.197 -12.073   0.368  0.54 34.84           H  
ATOM   1087  HB3BSER A  66     -10.961 -12.745   0.818  0.46 34.85           H  
ATOM   1088  HG ASER A  66     -11.360 -10.619  -0.849  0.54 28.92           H  
ATOM   1089  HG BSER A  66     -12.785 -11.146  -0.231  0.46 36.46           H  
ATOM   1090  N   LEU A  67     -11.729 -12.711   3.595  1.00 26.93           N  
ATOM   1091  CA  LEU A  67     -12.496 -13.388   4.635  1.00 26.61           C  
ATOM   1092  C   LEU A  67     -12.823 -12.433   5.783  1.00 25.68           C  
ATOM   1093  O   LEU A  67     -13.942 -12.411   6.289  1.00 28.24           O  
ATOM   1094  CB  LEU A  67     -11.735 -14.587   5.176  1.00 31.30           C  
ATOM   1095  CG  LEU A  67     -11.638 -15.714   4.163  1.00 28.62           C  
ATOM   1096  CD1 LEU A  67     -10.555 -16.675   4.594  1.00 31.88           C  
ATOM   1097  CD2 LEU A  67     -12.958 -16.451   4.005  1.00 30.59           C  
ATOM   1098  H   LEU A  67     -10.939 -13.027   3.475  1.00 32.32           H  
ATOM   1099  HA  LEU A  67     -13.331 -13.705   4.258  1.00 31.93           H  
ATOM   1100  HB2 LEU A  67     -10.834 -14.313   5.410  1.00 37.56           H  
ATOM   1101  HB3 LEU A  67     -12.194 -14.926   5.961  1.00 37.56           H  
ATOM   1102  HG  LEU A  67     -11.391 -15.346   3.300  1.00 34.35           H  
ATOM   1103 HD11 LEU A  67     -10.781 -17.034   5.466  1.00 38.25           H  
ATOM   1104 HD12 LEU A  67     -10.495 -17.393   3.945  1.00 38.25           H  
ATOM   1105 HD13 LEU A  67      -9.711 -16.199   4.640  1.00 38.25           H  
ATOM   1106 HD21 LEU A  67     -13.635 -15.825   3.705  1.00 36.70           H  
ATOM   1107 HD22 LEU A  67     -12.848 -17.159   3.351  1.00 36.70           H  
ATOM   1108 HD23 LEU A  67     -13.213 -16.829   4.862  1.00 36.70           H  
ATOM   1109  N   VAL A  68     -11.851 -11.644   6.196  1.00 22.10           N  
ATOM   1110  CA  VAL A  68     -12.085 -10.659   7.254  1.00 21.90           C  
ATOM   1111  C   VAL A  68     -13.070  -9.556   6.802  1.00 22.76           C  
ATOM   1112  O   VAL A  68     -13.919  -9.112   7.577  1.00 22.93           O  
ATOM   1113  CB  VAL A  68     -10.770 -10.057   7.707  1.00 23.57           C  
ATOM   1114  CG1 VAL A  68     -11.003  -8.919   8.703  1.00 25.16           C  
ATOM   1115  CG2 VAL A  68      -9.878 -11.129   8.308  1.00 29.86           C  
ATOM   1116  H   VAL A  68     -11.048 -11.653   5.888  1.00 26.52           H  
ATOM   1117  HA  VAL A  68     -12.480 -11.111   8.016  1.00 26.28           H  
ATOM   1118  HB  VAL A  68     -10.312  -9.688   6.935  1.00 28.28           H  
ATOM   1119 HG11 VAL A  68     -11.473  -9.268   9.476  1.00 30.19           H  
ATOM   1120 HG12 VAL A  68     -10.145  -8.556   8.973  1.00 30.19           H  
ATOM   1121 HG13 VAL A  68     -11.535  -8.230   8.275  1.00 30.19           H  
ATOM   1122 HG21 VAL A  68      -9.705 -11.809   7.638  1.00 35.83           H  
ATOM   1123 HG22 VAL A  68      -9.044 -10.723   8.591  1.00 35.83           H  
ATOM   1124 HG23 VAL A  68     -10.330 -11.523   9.071  1.00 35.83           H  
ATOM   1125  N   PHE A  69     -12.939  -9.110   5.554  1.00 20.56           N  
ATOM   1126  CA  PHE A  69     -13.807  -8.095   4.981  1.00 20.11           C  
ATOM   1127  C   PHE A  69     -15.248  -8.447   5.146  1.00 23.27           C  
ATOM   1128  O   PHE A  69     -16.058  -7.617   5.532  1.00 22.42           O  
ATOM   1129  CB  PHE A  69     -13.517  -7.910   3.489  1.00 20.04           C  
ATOM   1130  CG  PHE A  69     -14.316  -6.814   2.872  1.00 23.47           C  
ATOM   1131  CD1 PHE A  69     -13.879  -5.507   2.921  1.00 23.26           C  
ATOM   1132  CD2 PHE A  69     -15.526  -7.093   2.250  1.00 21.92           C  
ATOM   1133  CE1 PHE A  69     -14.617  -4.486   2.355  1.00 24.34           C  
ATOM   1134  CE2 PHE A  69     -16.285  -6.074   1.694  1.00 24.17           C  
ATOM   1135  CZ  PHE A  69     -15.836  -4.769   1.740  1.00 21.61           C  
ATOM   1136  H   PHE A  69     -12.336  -9.391   5.009  1.00 24.68           H  
ATOM   1137  HA  PHE A  69     -13.648  -7.249   5.429  1.00 24.14           H  
ATOM   1138  HB2 PHE A  69     -12.578  -7.697   3.375  1.00 24.05           H  
ATOM   1139  HB3 PHE A  69     -13.729  -8.734   3.023  1.00 24.05           H  
ATOM   1140  HD1 PHE A  69     -13.068  -5.311   3.333  1.00 27.91           H  
ATOM   1141  HD2 PHE A  69     -15.837  -7.969   2.220  1.00 26.30           H  
ATOM   1142  HE1 PHE A  69     -14.309  -3.610   2.396  1.00 29.21           H  
ATOM   1143  HE2 PHE A  69     -17.092  -6.272   1.276  1.00 29.01           H  
ATOM   1144  HZ  PHE A  69     -16.338  -4.086   1.358  1.00 25.93           H  
ATOM   1145  N   ARG A  70     -15.593  -9.694   4.838  1.00 24.92           N  
ATOM   1146  CA AARG A  70     -16.984 -10.137   4.925  0.50 24.96           C  
ATOM   1147  CA BARG A  70     -17.004 -10.061   4.904  0.50 24.93           C  
ATOM   1148  C   ARG A  70     -17.522 -10.028   6.346  1.00 21.16           C  
ATOM   1149  O   ARG A  70     -18.702  -9.795   6.544  1.00 28.21           O  
ATOM   1150  CB AARG A  70     -17.133 -11.580   4.453  0.50 31.61           C  
ATOM   1151  CB BARG A  70     -17.259 -11.437   4.294  0.50 31.88           C  
ATOM   1152  CG AARG A  70     -16.743 -11.803   3.009  0.50 39.21           C  
ATOM   1153  CG BARG A  70     -16.432 -12.550   4.894  0.50 23.47           C  
ATOM   1154  CD AARG A  70     -16.506 -13.290   2.714  0.50 38.54           C  
ATOM   1155  CD BARG A  70     -16.880 -13.932   4.413  0.50 34.25           C  
ATOM   1156  NE AARG A  70     -15.402 -13.468   1.770  0.50 42.28           N  
ATOM   1157  NE BARG A  70     -18.209 -14.280   4.905  0.50 38.52           N  
ATOM   1158  CZ AARG A  70     -15.053 -14.621   1.203  0.50 41.79           C  
ATOM   1159  CZ BARG A  70     -18.475 -14.726   6.130  0.50 27.13           C  
ATOM   1160  NH1AARG A  70     -15.724 -15.738   1.450  0.50 40.16           N  
ATOM   1161  NH1BARG A  70     -17.528 -14.877   7.029  0.50 30.81           N  
ATOM   1162  NH2AARG A  70     -14.024 -14.646   0.367  0.50 40.41           N1+
ATOM   1163  NH2BARG A  70     -19.717 -15.001   6.446  0.50 27.07           N1+
ATOM   1164  H  AARG A  70     -15.044 -10.302   4.576  0.50 29.91           H  
ATOM   1165  H  BARG A  70     -15.057 -10.322   4.598  0.50 29.91           H  
ATOM   1166  HA AARG A  70     -17.530  -9.576   4.353  0.50 29.95           H  
ATOM   1167  HA BARG A  70     -17.516  -9.415   4.393  0.50 29.92           H  
ATOM   1168  HB2AARG A  70     -16.568 -12.147   5.001  0.50 37.93           H  
ATOM   1169  HB2BARG A  70     -18.194 -11.664   4.422  0.50 38.25           H  
ATOM   1170  HB3AARG A  70     -18.060 -11.846   4.552  0.50 37.93           H  
ATOM   1171  HB3BARG A  70     -17.059 -11.399   3.346  0.50 38.25           H  
ATOM   1172  HG2AARG A  70     -17.457 -11.488   2.432  0.50 47.05           H  
ATOM   1173  HG2BARG A  70     -15.504 -12.428   4.638  0.50 28.17           H  
ATOM   1174  HG3AARG A  70     -15.923 -11.321   2.820  0.50 47.05           H  
ATOM   1175  HG3BARG A  70     -16.518 -12.524   5.859  0.50 28.17           H  
ATOM   1176  HD2AARG A  70     -16.280 -13.749   3.538  0.50 46.25           H  
ATOM   1177  HD2BARG A  70     -16.906 -13.938   3.443  0.50 41.10           H  
ATOM   1178  HD3AARG A  70     -17.307 -13.672   2.323  0.50 46.25           H  
ATOM   1179  HD3BARG A  70     -16.254 -14.599   4.735  0.50 41.10           H  
ATOM   1180  HE AARG A  70     -14.942 -12.771   1.564  0.50 50.74           H  
ATOM   1181  HE BARG A  70     -18.870 -14.190   4.363  0.50 46.22           H  
ATOM   1182 HH11AARG A  70     -16.391 -15.727   1.992  0.50 48.20           H  
ATOM   1183 HH11BARG A  70     -16.711 -14.696   6.828  0.50 32.48           H  
ATOM   1184 HH12AARG A  70     -15.487 -16.473   1.073  0.50 48.20           H  
ATOM   1185 HH12BARG A  70     -17.723 -15.164   7.816  0.50 32.48           H  
ATOM   1186 HH21AARG A  70     -13.588 -13.923   0.200  0.50 48.49           H  
ATOM   1187 HH21BARG A  70     -20.342 -14.901   5.864  0.50 36.98           H  
ATOM   1188 HH22AARG A  70     -13.794 -15.384  -0.009  0.50 48.49           H  
ATOM   1189 HH22BARG A  70     -19.907 -15.287   7.235  0.50 36.98           H  
ATOM   1190  N   VAL A  71     -16.662 -10.202   7.332  1.00 20.97           N  
ATOM   1191  CA  VAL A  71     -17.146 -10.078   8.722  1.00 20.92           C  
ATOM   1192  C   VAL A  71     -17.315  -8.594   9.081  1.00 21.70           C  
ATOM   1193  O   VAL A  71     -18.285  -8.211   9.758  1.00 25.48           O  
ATOM   1194  CB  VAL A  71     -16.228 -10.788   9.725  1.00 22.76           C  
ATOM   1195  CG1 VAL A  71     -16.774 -10.711  11.162  1.00 24.06           C  
ATOM   1196  CG2 VAL A  71     -16.046 -12.253   9.326  1.00 24.32           C  
ATOM   1197  H   VAL A  71     -15.826 -10.384   7.245  1.00 25.16           H  
ATOM   1198  HA  VAL A  71     -18.020 -10.494   8.781  1.00 25.10           H  
ATOM   1199  HB  VAL A  71     -15.357 -10.363   9.712  1.00 27.31           H  
ATOM   1200 HG11 VAL A  71     -17.646 -11.134  11.191  1.00 28.87           H  
ATOM   1201 HG12 VAL A  71     -16.162 -11.171  11.757  1.00 28.87           H  
ATOM   1202 HG13 VAL A  71     -16.849  -9.779  11.421  1.00 28.87           H  
ATOM   1203 HG21 VAL A  71     -15.648 -12.292   8.442  1.00 29.19           H  
ATOM   1204 HG22 VAL A  71     -15.464 -12.686   9.970  1.00 29.19           H  
ATOM   1205 HG23 VAL A  71     -16.913 -12.688   9.318  1.00 29.19           H  
ATOM   1206  N   PHE A  72     -16.391  -7.739   8.648  1.00 20.58           N  
ATOM   1207  CA  PHE A  72     -16.568  -6.291   8.860  1.00 21.20           C  
ATOM   1208  C   PHE A  72     -17.835  -5.765   8.187  1.00 23.26           C  
ATOM   1209  O   PHE A  72     -18.512  -4.905   8.744  1.00 24.28           O  
ATOM   1210  CB  PHE A  72     -15.373  -5.518   8.309  1.00 23.20           C  
ATOM   1211  CG  PHE A  72     -14.197  -5.367   9.262  1.00 21.45           C  
ATOM   1212  CD1 PHE A  72     -13.428  -6.456   9.631  1.00 23.57           C  
ATOM   1213  CD2 PHE A  72     -13.838  -4.115   9.724  1.00 22.18           C  
ATOM   1214  CE1 PHE A  72     -12.325  -6.297  10.481  1.00 28.01           C  
ATOM   1215  CE2 PHE A  72     -12.737  -3.943  10.573  1.00 26.35           C  
ATOM   1216  CZ  PHE A  72     -11.979  -5.034  10.942  1.00 29.92           C  
ATOM   1217  H   PHE A  72     -15.667  -7.958   8.239  1.00 24.70           H  
ATOM   1218  HA  PHE A  72     -16.632  -6.112   9.811  1.00 25.44           H  
ATOM   1219  HB2 PHE A  72     -15.050  -5.977   7.518  1.00 27.84           H  
ATOM   1220  HB3 PHE A  72     -15.669  -4.627   8.068  1.00 27.84           H  
ATOM   1221  HD1 PHE A  72     -13.650  -7.303   9.318  1.00 28.28           H  
ATOM   1222  HD2 PHE A  72     -14.340  -3.374   9.471  1.00 26.61           H  
ATOM   1223  HE1 PHE A  72     -11.820  -7.037  10.731  1.00 33.61           H  
ATOM   1224  HE2 PHE A  72     -12.514  -3.094  10.883  1.00 31.62           H  
ATOM   1225  HZ  PHE A  72     -11.254  -4.928  11.514  1.00 35.90           H  
ATOM   1226  N   ASP A  73     -18.106  -6.235   6.971  1.00 23.41           N  
ATOM   1227  CA  ASP A  73     -19.224  -5.746   6.167  1.00 21.45           C  
ATOM   1228  C   ASP A  73     -20.511  -6.393   6.648  1.00 30.16           C  
ATOM   1229  O   ASP A  73     -21.081  -7.248   5.972  1.00 31.71           O  
ATOM   1230  CB  ASP A  73     -18.967  -6.034   4.679  1.00 25.21           C  
ATOM   1231  CG  ASP A  73     -20.106  -5.591   3.794  1.00 27.52           C  
ATOM   1232  OD1 ASP A  73     -20.902  -4.753   4.234  1.00 28.35           O  
ATOM   1233  OD2 ASP A  73     -20.184  -6.088   2.637  1.00 27.75           O1-
ATOM   1234  H   ASP A  73     -17.647  -6.849   6.582  1.00 28.09           H  
ATOM   1235  HA  ASP A  73     -19.305  -4.786   6.281  1.00 25.75           H  
ATOM   1236  HB2 ASP A  73     -18.167  -5.561   4.399  1.00 30.26           H  
ATOM   1237  HB3 ASP A  73     -18.846  -6.989   4.558  1.00 30.26           H  
ATOM   1238  N   GLU A  74     -20.976  -5.985   7.820  1.00 26.18           N  
ATOM   1239  CA  GLU A  74     -21.996  -6.769   8.504  1.00 33.74           C  
ATOM   1240  C   GLU A  74     -23.342  -6.702   7.783  1.00 32.96           C  
ATOM   1241  O   GLU A  74     -24.128  -7.632   7.891  1.00 38.89           O  
ATOM   1242  CB  GLU A  74     -22.157  -6.304   9.959  1.00 40.59           C  
ATOM   1243  CG  GLU A  74     -23.201  -7.136  10.708  1.00 44.74           C  
ATOM   1244  CD  GLU A  74     -23.014  -7.125  12.214  1.00 64.09           C  
ATOM   1245  OE1 GLU A  74     -22.475  -6.121  12.741  1.00 63.23           O  
ATOM   1246  OE2 GLU A  74     -23.399  -8.129  12.863  1.00 64.80           O1-
ATOM   1247  H   GLU A  74     -20.725  -5.275   8.234  1.00 31.42           H  
ATOM   1248  HA  GLU A  74     -21.716  -7.697   8.520  1.00 40.48           H  
ATOM   1249  HB2 GLU A  74     -21.309  -6.396  10.420  1.00 48.71           H  
ATOM   1250  HB3 GLU A  74     -22.445  -5.378   9.968  1.00 48.71           H  
ATOM   1251  HG2 GLU A  74     -24.083  -6.781  10.514  1.00 53.69           H  
ATOM   1252  HG3 GLU A  74     -23.143  -8.057  10.407  1.00 53.69           H  
ATOM   1253  N   ASN A  75     -23.600  -5.618   7.052  1.00 32.32           N  
ATOM   1254  CA  ASN A  75     -24.859  -5.489   6.297  1.00 33.90           C  
ATOM   1255  C   ASN A  75     -24.735  -6.023   4.859  1.00 38.55           C  
ATOM   1256  O   ASN A  75     -25.681  -5.959   4.075  1.00 39.57           O  
ATOM   1257  CB  ASN A  75     -25.342  -4.040   6.288  1.00 36.49           C  
ATOM   1258  CG  ASN A  75     -24.471  -3.122   5.452  1.00 40.19           C  
ATOM   1259  OD1 ASN A  75     -24.780  -1.835   5.497  1.00 35.87           O  
ATOM   1260  ND2 ASN A  75     -23.539  -3.551   4.777  1.00 50.72           N  
ATOM   1261  H   ASN A  75     -23.071  -4.945   6.973  1.00 38.78           H  
ATOM   1262  HA  ASN A  75     -25.538  -6.018   6.744  1.00 40.68           H  
ATOM   1263  HB2 ASN A  75     -26.241  -4.010   5.924  1.00 43.79           H  
ATOM   1264  HB3 ASN A  75     -25.342  -3.703   7.197  1.00 43.79           H  
ATOM   1265 HD21 ASN A  75     -23.335  -4.540   4.769  1.00 60.86           H  
ATOM   1266 HD22 ASN A  75     -22.977  -2.915   4.230  1.00 60.86           H  
ATOM   1267  N   ASN A  76     -23.563  -6.552   4.521  1.00 35.40           N  
ATOM   1268  CA  ASN A  76     -23.355  -7.234   3.256  1.00 35.29           C  
ATOM   1269  C   ASN A  76     -23.646  -6.383   2.044  1.00 30.87           C  
ATOM   1270  O   ASN A  76     -24.136  -6.897   1.045  1.00 41.28           O  
ATOM   1271  CB  ASN A  76     -24.226  -8.477   3.215  1.00 38.74           C  
ATOM   1272  CG  ASN A  76     -23.980  -9.373   4.395  1.00 47.76           C  
ATOM   1273  OD1 ASN A  76     -25.040  -9.711   5.125  1.00 49.86           O  
ATOM   1274  ND2 ASN A  76     -22.837  -9.727   4.681  1.00 53.63           N  
ATOM   1275  H   ASN A  76     -22.862  -6.526   5.019  1.00 42.48           H  
ATOM   1276  HA  ASN A  76     -22.429  -7.518   3.202  1.00 42.35           H  
ATOM   1277  HB2 ASN A  76     -25.159  -8.212   3.225  1.00 46.48           H  
ATOM   1278  HB3 ASN A  76     -24.029  -8.978   2.408  1.00 46.48           H  
ATOM   1279 HD21 ASN A  76     -22.057  -9.415   4.121  1.00 64.35           H  
ATOM   1280 HD22 ASN A  76     -22.679 -10.330   5.476  1.00 64.35           H  
ATOM   1281  N   ASP A  77     -23.337  -5.098   2.097  1.00 29.84           N  
ATOM   1282  CA  ASP A  77     -23.565  -4.254   0.933  1.00 33.54           C  
ATOM   1283  C   ASP A  77     -22.283  -4.048   0.109  1.00 32.34           C  
ATOM   1284  O   ASP A  77     -22.279  -3.292  -0.858  1.00 37.46           O  
ATOM   1285  CB  ASP A  77     -24.182  -2.906   1.348  1.00 37.41           C  
ATOM   1286  CG  ASP A  77     -23.223  -2.006   2.103  1.00 40.71           C  
ATOM   1287  OD1 ASP A  77     -22.088  -2.439   2.417  1.00 30.90           O  
ATOM   1288  OD2 ASP A  77     -23.625  -0.855   2.395  1.00 39.63           O1-
ATOM   1289  H   ASP A  77     -23.000  -4.695   2.778  1.00 35.81           H  
ATOM   1290  HA  ASP A  77     -24.207  -4.699   0.358  1.00 40.25           H  
ATOM   1291  HB2 ASP A  77     -24.467  -2.434   0.550  1.00 44.90           H  
ATOM   1292  HB3 ASP A  77     -24.946  -3.074   1.922  1.00 44.90           H  
ATOM   1293  N   GLY A  78     -21.210  -4.749   0.478  1.00 28.70           N  
ATOM   1294  CA  GLY A  78     -19.975  -4.713  -0.289  1.00 28.25           C  
ATOM   1295  C   GLY A  78     -19.019  -3.591   0.019  1.00 32.90           C  
ATOM   1296  O   GLY A  78     -18.029  -3.399  -0.678  1.00 33.30           O  
ATOM   1297  H   GLY A  78     -21.176  -5.254   1.174  1.00 34.44           H  
ATOM   1298  HA2 GLY A  78     -19.501  -5.548  -0.149  1.00 33.90           H  
ATOM   1299  HA3 GLY A  78     -20.199  -4.656  -1.231  1.00 33.90           H  
ATOM   1300  N   ALA A  79     -19.323  -2.816   1.051  1.00 28.99           N  
ATOM   1301  CA  ALA A  79     -18.413  -1.797   1.503  1.00 27.22           C  
ATOM   1302  C   ALA A  79     -18.383  -1.812   3.018  1.00 22.36           C  
ATOM   1303  O   ALA A  79     -19.383  -2.187   3.667  1.00 25.00           O  
ATOM   1304  CB  ALA A  79     -18.825  -0.450   1.024  1.00 33.98           C  
ATOM   1305  H   ALA A  79     -20.053  -2.866   1.503  1.00 34.79           H  
ATOM   1306  HA  ALA A  79     -17.521  -1.985   1.173  1.00 32.67           H  
ATOM   1307  HB1 ALA A  79     -19.711  -0.251   1.365  1.00 40.78           H  
ATOM   1308  HB2 ALA A  79     -18.190   0.208   1.348  1.00 40.78           H  
ATOM   1309  HB3 ALA A  79     -18.836  -0.450   0.054  1.00 40.78           H  
ATOM   1310  N   ILE A  80     -17.239  -1.410   3.557  1.00 25.17           N  
ATOM   1311  CA  ILE A  80     -17.107  -1.141   4.999  1.00 22.95           C  
ATOM   1312  C   ILE A  80     -17.277   0.332   5.229  1.00 20.12           C  
ATOM   1313  O   ILE A  80     -16.436   1.122   4.807  1.00 24.56           O  
ATOM   1314  CB  ILE A  80     -15.759  -1.595   5.545  1.00 21.43           C  
ATOM   1315  CG1 ILE A  80     -15.615  -3.109   5.399  1.00 19.04           C  
ATOM   1316  CG2 ILE A  80     -15.620  -1.144   7.033  1.00 23.21           C  
ATOM   1317  CD1 ILE A  80     -14.236  -3.644   5.668  1.00 21.67           C  
ATOM   1318  H   ILE A  80     -16.514  -1.282   3.112  1.00 30.21           H  
ATOM   1319  HA  ILE A  80     -17.806  -1.609   5.480  1.00 27.53           H  
ATOM   1320  HB  ILE A  80     -15.058  -1.168   5.027  1.00 25.71           H  
ATOM   1321 HG12 ILE A  80     -16.222  -3.538   6.021  1.00 22.84           H  
ATOM   1322 HG13 ILE A  80     -15.852  -3.355   4.491  1.00 22.84           H  
ATOM   1323 HG21 ILE A  80     -16.334  -1.546   7.552  1.00 27.85           H  
ATOM   1324 HG22 ILE A  80     -14.759  -1.438   7.372  1.00 27.85           H  
ATOM   1325 HG23 ILE A  80     -15.681  -0.177   7.077  1.00 27.85           H  
ATOM   1326 HD11 ILE A  80     -13.984  -3.422   6.578  1.00 26.00           H  
ATOM   1327 HD12 ILE A  80     -14.243  -4.607   5.551  1.00 26.00           H  
ATOM   1328 HD13 ILE A  80     -13.614  -3.239   5.043  1.00 26.00           H  
ATOM   1329  N   GLU A  81     -18.381   0.683   5.882  1.00 22.93           N  
ATOM   1330  CA  GLU A  81     -18.625   2.060   6.290  1.00 23.27           C  
ATOM   1331  C   GLU A  81     -17.986   2.278   7.661  1.00 24.30           C  
ATOM   1332  O   GLU A  81     -17.637   1.325   8.367  1.00 24.10           O  
ATOM   1333  CB  GLU A  81     -20.131   2.355   6.338  1.00 28.03           C  
ATOM   1334  CG  GLU A  81     -20.896   1.557   7.366  1.00 37.49           C  
ATOM   1335  CD  GLU A  81     -22.410   1.539   7.141  1.00 61.64           C  
ATOM   1336  OE1 GLU A  81     -22.859   1.939   6.035  1.00 49.03           O  
ATOM   1337  OE2 GLU A  81     -23.144   1.106   8.077  1.00 69.51           O1-
ATOM   1338  H   GLU A  81     -19.008   0.137   6.102  1.00 27.52           H  
ATOM   1339  HA  GLU A  81     -18.211   2.666   5.656  1.00 27.92           H  
ATOM   1340  HB2 GLU A  81     -20.256   3.294   6.543  1.00 33.64           H  
ATOM   1341  HB3 GLU A  81     -20.513   2.156   5.469  1.00 33.64           H  
ATOM   1342  HG2 GLU A  81     -20.583   0.639   7.345  1.00 44.99           H  
ATOM   1343  HG3 GLU A  81     -20.732   1.940   8.242  1.00 44.99           H  
ATOM   1344  N   PHE A  82     -17.861   3.536   8.052  1.00 23.22           N  
ATOM   1345  CA  PHE A  82     -17.181   3.844   9.299  1.00 21.91           C  
ATOM   1346  C   PHE A  82     -17.797   3.123  10.478  1.00 22.53           C  
ATOM   1347  O   PHE A  82     -17.065   2.594  11.319  1.00 23.28           O  
ATOM   1348  CB  PHE A  82     -17.185   5.348   9.524  1.00 23.82           C  
ATOM   1349  CG  PHE A  82     -16.580   5.750  10.819  1.00 20.98           C  
ATOM   1350  CD1 PHE A  82     -15.223   5.648  10.995  1.00 21.96           C  
ATOM   1351  CD2 PHE A  82     -17.364   6.242  11.837  1.00 24.85           C  
ATOM   1352  CE1 PHE A  82     -14.649   6.032  12.171  1.00 25.15           C  
ATOM   1353  CE2 PHE A  82     -16.796   6.645  13.031  1.00 22.44           C  
ATOM   1354  CZ  PHE A  82     -15.430   6.549  13.196  1.00 24.66           C  
ATOM   1355  H   PHE A  82     -18.157   4.220   7.622  1.00 27.87           H  
ATOM   1356  HA  PHE A  82     -16.257   3.558   9.228  1.00 26.30           H  
ATOM   1357  HB2 PHE A  82     -16.678   5.773   8.814  1.00 28.58           H  
ATOM   1358  HB3 PHE A  82     -18.101   5.665   9.511  1.00 28.58           H  
ATOM   1359  HD1 PHE A  82     -14.691   5.319  10.307  1.00 26.35           H  
ATOM   1360  HD2 PHE A  82     -18.282   6.321  11.714  1.00 29.82           H  
ATOM   1361  HE1 PHE A  82     -13.728   5.963  12.281  1.00 30.18           H  
ATOM   1362  HE2 PHE A  82     -17.330   6.978  13.716  1.00 26.93           H  
ATOM   1363  HZ  PHE A  82     -15.038   6.799  14.002  1.00 29.59           H  
ATOM   1364  N   GLU A  83     -19.118   3.062  10.547  1.00 21.78           N  
ATOM   1365  CA  GLU A  83     -19.803   2.457  11.684  1.00 24.46           C  
ATOM   1366  C   GLU A  83     -19.435   0.962  11.801  1.00 24.16           C  
ATOM   1367  O   GLU A  83     -19.195   0.442  12.892  1.00 23.18           O  
ATOM   1368  CB  GLU A  83     -21.312   2.627  11.545  1.00 27.65           C  
ATOM   1369  CG  GLU A  83     -22.096   2.208  12.773  1.00 38.37           C  
ATOM   1370  CD  GLU A  83     -23.572   2.589  12.723  1.00 48.05           C  
ATOM   1371  OE1 GLU A  83     -24.008   3.139  11.690  1.00 43.98           O  
ATOM   1372  OE2 GLU A  83     -24.283   2.343  13.732  1.00 39.65           O1-
ATOM   1373  H   GLU A  83     -19.648   3.367   9.943  1.00 26.14           H  
ATOM   1374  HA  GLU A  83     -19.523   2.902  12.499  1.00 29.35           H  
ATOM   1375  HB2 GLU A  83     -21.506   3.561  11.374  1.00 33.17           H  
ATOM   1376  HB3 GLU A  83     -21.619   2.086  10.800  1.00 33.17           H  
ATOM   1377  HG2 GLU A  83     -22.042   1.244  12.865  1.00 46.05           H  
ATOM   1378  HG3 GLU A  83     -21.707   2.635  13.553  1.00 46.05           H  
ATOM   1379  N   GLU A  84     -19.318   0.306  10.664  1.00 23.41           N  
ATOM   1380  CA  GLU A  84     -18.936  -1.089  10.621  1.00 22.21           C  
ATOM   1381  C   GLU A  84     -17.491  -1.264  11.054  1.00 20.99           C  
ATOM   1382  O   GLU A  84     -17.157  -2.214  11.760  1.00 22.39           O  
ATOM   1383  CB  GLU A  84     -19.153  -1.641   9.215  1.00 23.62           C  
ATOM   1384  CG  GLU A  84     -20.616  -1.849   8.898  1.00 27.09           C  
ATOM   1385  CD  GLU A  84     -20.854  -2.196   7.415  1.00 30.22           C  
ATOM   1386  OE1 GLU A  84     -20.041  -1.758   6.569  1.00 26.06           O  
ATOM   1387  OE2 GLU A  84     -21.839  -2.894   7.124  1.00 31.53           O1-
ATOM   1388  H   GLU A  84     -19.458   0.653   9.889  1.00 28.09           H  
ATOM   1389  HA  GLU A  84     -19.498  -1.591  11.232  1.00 26.65           H  
ATOM   1390  HB2 GLU A  84     -18.791  -1.015   8.569  1.00 28.34           H  
ATOM   1391  HB3 GLU A  84     -18.703  -2.497   9.138  1.00 28.34           H  
ATOM   1392  HG2 GLU A  84     -20.956  -2.581   9.437  1.00 32.51           H  
ATOM   1393  HG3 GLU A  84     -21.103  -1.035   9.099  1.00 32.51           H  
ATOM   1394  N   PHE A  85     -16.634  -0.363  10.611  1.00 20.70           N  
ATOM   1395  CA  PHE A  85     -15.235  -0.375  10.979  1.00 20.08           C  
ATOM   1396  C   PHE A  85     -15.092  -0.281  12.490  1.00 20.65           C  
ATOM   1397  O   PHE A  85     -14.409  -1.099  13.117  1.00 22.34           O  
ATOM   1398  CB  PHE A  85     -14.527   0.757  10.267  1.00 22.85           C  
ATOM   1399  CG  PHE A  85     -13.126   0.961  10.679  1.00 27.90           C  
ATOM   1400  CD1 PHE A  85     -12.108   0.168  10.185  1.00 32.34           C  
ATOM   1401  CD2 PHE A  85     -12.826   1.981  11.537  1.00 30.38           C  
ATOM   1402  CE1 PHE A  85     -10.802   0.393  10.588  1.00 38.90           C  
ATOM   1403  CE2 PHE A  85     -11.545   2.212  11.942  1.00 40.64           C  
ATOM   1404  CZ  PHE A  85     -10.529   1.425  11.475  1.00 39.19           C  
ATOM   1405  H   PHE A  85     -16.846   0.282  10.083  1.00 24.85           H  
ATOM   1406  HA  PHE A  85     -14.837  -1.210  10.689  1.00 24.09           H  
ATOM   1407  HB2 PHE A  85     -14.530   0.574   9.315  1.00 27.42           H  
ATOM   1408  HB3 PHE A  85     -15.007   1.581  10.442  1.00 27.42           H  
ATOM   1409  HD1 PHE A  85     -12.301  -0.526   9.596  1.00 38.80           H  
ATOM   1410  HD2 PHE A  85     -13.511   2.517  11.866  1.00 36.45           H  
ATOM   1411  HE1 PHE A  85     -10.113  -0.143  10.266  1.00 46.68           H  
ATOM   1412  HE2 PHE A  85     -11.361   2.905  12.534  1.00 48.77           H  
ATOM   1413  HZ  PHE A  85      -9.654   1.585  11.746  1.00 47.03           H  
ATOM   1414  N   ILE A  86     -15.749   0.712  13.088  1.00 19.01           N  
ATOM   1415  CA  ILE A  86     -15.665   0.889  14.544  1.00 19.82           C  
ATOM   1416  C   ILE A  86     -16.247  -0.266  15.344  1.00 20.35           C  
ATOM   1417  O   ILE A  86     -15.703  -0.673  16.386  1.00 20.46           O  
ATOM   1418  CB  ILE A  86     -16.360   2.216  14.948  1.00 22.23           C  
ATOM   1419  CG1 ILE A  86     -15.603   3.395  14.364  1.00 23.34           C  
ATOM   1420  CG2 ILE A  86     -16.458   2.338  16.485  1.00 23.77           C  
ATOM   1421  CD1 ILE A  86     -14.177   3.590  14.895  1.00 26.66           C  
ATOM   1422  H   ILE A  86     -16.243   1.289  12.685  1.00 22.81           H  
ATOM   1423  HA  ILE A  86     -14.729   0.966  14.788  1.00 23.79           H  
ATOM   1424  HB  ILE A  86     -17.259   2.216  14.582  1.00 26.67           H  
ATOM   1425 HG12 ILE A  86     -15.542   3.276  13.403  1.00 28.01           H  
ATOM   1426 HG13 ILE A  86     -16.099   4.206  14.558  1.00 28.01           H  
ATOM   1427 HG21 ILE A  86     -15.564   2.322  16.860  1.00 28.53           H  
ATOM   1428 HG22 ILE A  86     -16.896   3.174  16.708  1.00 28.53           H  
ATOM   1429 HG23 ILE A  86     -16.975   1.592  16.828  1.00 28.53           H  
ATOM   1430 HD11 ILE A  86     -13.655   2.797  14.696  1.00 31.99           H  
ATOM   1431 HD12 ILE A  86     -13.782   4.364  14.463  1.00 31.99           H  
ATOM   1432 HD13 ILE A  86     -14.214   3.730  15.855  1.00 31.99           H  
ATOM   1433  N   ARG A  87     -17.377  -0.786  14.923  1.00 20.00           N  
ATOM   1434  CA  ARG A  87     -17.956  -1.933  15.624  1.00 18.88           C  
ATOM   1435  C   ARG A  87     -16.997  -3.118  15.636  1.00 20.66           C  
ATOM   1436  O   ARG A  87     -16.833  -3.798  16.649  1.00 20.63           O  
ATOM   1437  CB  ARG A  87     -19.283  -2.326  14.992  1.00 20.28           C  
ATOM   1438  CG  ARG A  87     -20.371  -1.383  15.345  1.00 23.84           C  
ATOM   1439  CD  ARG A  87     -21.597  -1.692  14.518  1.00 32.44           C  
ATOM   1440  NE  ARG A  87     -22.490  -0.596  14.806  1.00 51.42           N  
ATOM   1441  CZ  ARG A  87     -23.241  -0.552  15.895  1.00 47.92           C  
ATOM   1442  NH1 ARG A  87     -23.232  -1.581  16.741  1.00 42.14           N  
ATOM   1443  NH2 ARG A  87     -23.990   0.515  16.132  1.00 46.24           N1+
ATOM   1444  H   ARG A  87     -17.830  -0.508  14.247  1.00 24.00           H  
ATOM   1445  HA  ARG A  87     -18.129  -1.682  16.545  1.00 22.65           H  
ATOM   1446  HB2 ARG A  87     -19.187  -2.329  14.027  1.00 24.33           H  
ATOM   1447  HB3 ARG A  87     -19.535  -3.209  15.306  1.00 24.33           H  
ATOM   1448  HG2 ARG A  87     -20.597  -1.481  16.283  1.00 28.61           H  
ATOM   1449  HG3 ARG A  87     -20.090  -0.474  15.155  1.00 28.61           H  
ATOM   1450  HD2 ARG A  87     -21.381  -1.698  13.573  1.00 38.93           H  
ATOM   1451  HD3 ARG A  87     -22.001  -2.527  14.802  1.00 38.93           H  
ATOM   1452  HE  ARG A  87     -22.673  -0.047  14.170  1.00 61.70           H  
ATOM   1453 HH11 ARG A  87     -22.728  -2.260  16.587  1.00 55.49           H  
ATOM   1454 HH12 ARG A  87     -23.724  -1.562  17.446  1.00 55.49           H  
ATOM   1455 HH21 ARG A  87     -23.999   1.167  15.571  1.00 50.57           H  
ATOM   1456 HH22 ARG A  87     -24.501   0.536  16.823  1.00 50.57           H  
ATOM   1457  N   ALA A  88     -16.357  -3.374  14.509  1.00 20.98           N  
ATOM   1458  CA  ALA A  88     -15.453  -4.512  14.427  1.00 21.74           C  
ATOM   1459  C   ALA A  88     -14.208  -4.257  15.269  1.00 21.72           C  
ATOM   1460  O   ALA A  88     -13.725  -5.154  15.975  1.00 22.71           O  
ATOM   1461  CB  ALA A  88     -15.089  -4.761  12.982  1.00 23.02           C  
ATOM   1462  H   ALA A  88     -16.425  -2.914  13.786  1.00 25.17           H  
ATOM   1463  HA  ALA A  88     -15.899  -5.302  14.771  1.00 26.09           H  
ATOM   1464  HB1 ALA A  88     -14.653  -3.971  12.626  1.00 27.62           H  
ATOM   1465  HB2 ALA A  88     -14.487  -5.520  12.935  1.00 27.62           H  
ATOM   1466  HB3 ALA A  88     -15.897  -4.948  12.480  1.00 27.62           H  
ATOM   1467  N   LEU A  89     -13.683  -3.040  15.194  1.00 19.14           N  
ATOM   1468  CA  LEU A  89     -12.513  -2.654  16.007  1.00 20.86           C  
ATOM   1469  C   LEU A  89     -12.790  -2.751  17.498  1.00 20.29           C  
ATOM   1470  O   LEU A  89     -11.950  -3.173  18.288  1.00 21.43           O  
ATOM   1471  CB  LEU A  89     -12.074  -1.241  15.639  1.00 25.75           C  
ATOM   1472  CG  LEU A  89     -10.780  -0.737  16.260  1.00 37.70           C  
ATOM   1473  CD1 LEU A  89      -9.605  -1.615  15.882  1.00 39.55           C  
ATOM   1474  CD2 LEU A  89     -10.560   0.665  15.776  1.00 41.13           C  
ATOM   1475  H   LEU A  89     -13.979  -2.413  14.684  1.00 22.97           H  
ATOM   1476  HA  LEU A  89     -11.779  -3.256  15.802  1.00 25.03           H  
ATOM   1477  HB2 LEU A  89     -11.963  -1.201  14.676  1.00 30.90           H  
ATOM   1478  HB3 LEU A  89     -12.777  -0.628  15.905  1.00 30.90           H  
ATOM   1479  HG  LEU A  89     -10.863  -0.725  17.227  1.00 45.24           H  
ATOM   1480 HD11 LEU A  89      -9.508  -1.613  14.916  1.00 47.46           H  
ATOM   1481 HD12 LEU A  89      -8.802  -1.262  16.296  1.00 47.46           H  
ATOM   1482 HD13 LEU A  89      -9.771  -2.517  16.196  1.00 47.46           H  
ATOM   1483 HD21 LEU A  89     -11.309   1.216  16.053  1.00 49.35           H  
ATOM   1484 HD22 LEU A  89      -9.738   1.006  16.162  1.00 49.35           H  
ATOM   1485 HD23 LEU A  89     -10.494   0.658  14.809  1.00 49.35           H  
ATOM   1486  N   SER A  90     -13.988  -2.361  17.882  1.00 21.30           N  
ATOM   1487  CA  SER A  90     -14.369  -2.392  19.278  1.00 19.24           C  
ATOM   1488  C   SER A  90     -14.330  -3.835  19.800  1.00 18.70           C  
ATOM   1489  O   SER A  90     -13.746  -4.115  20.847  1.00 21.53           O  
ATOM   1490  CB  SER A  90     -15.758  -1.786  19.441  1.00 21.96           C  
ATOM   1491  OG  SER A  90     -16.160  -1.829  20.795  1.00 20.89           O  
ATOM   1492  H   SER A  90     -14.602  -2.072  17.353  1.00 25.56           H  
ATOM   1493  HA  SER A  90     -13.742  -1.863  19.795  1.00 23.09           H  
ATOM   1494  HB2 SER A  90     -15.737  -0.862  19.145  1.00 26.35           H  
ATOM   1495  HB3 SER A  90     -16.389  -2.293  18.906  1.00 26.35           H  
ATOM   1496  HG  SER A  90     -16.180  -2.625  21.064  1.00 25.07           H  
ATOM   1497  N   ILE A  91     -14.934  -4.743  19.046  1.00 18.49           N  
ATOM   1498  CA  ILE A  91     -14.975  -6.134  19.466  1.00 18.61           C  
ATOM   1499  C   ILE A  91     -13.590  -6.707  19.483  1.00 21.50           C  
ATOM   1500  O   ILE A  91     -13.211  -7.383  20.444  1.00 22.86           O  
ATOM   1501  CB  ILE A  91     -15.884  -6.933  18.566  1.00 20.70           C  
ATOM   1502  CG1 ILE A  91     -17.312  -6.523  18.804  1.00 24.88           C  
ATOM   1503  CG2 ILE A  91     -15.777  -8.439  18.863  1.00 26.07           C  
ATOM   1504  CD1 ILE A  91     -18.267  -7.032  17.758  1.00 45.14           C  
ATOM   1505  H   ILE A  91     -15.323  -4.582  18.296  1.00 22.19           H  
ATOM   1506  HA  ILE A  91     -15.330  -6.181  20.368  1.00 22.33           H  
ATOM   1507  HB  ILE A  91     -15.650  -6.768  17.640  1.00 24.84           H  
ATOM   1508 HG12 ILE A  91     -17.599  -6.870  19.663  1.00 29.86           H  
ATOM   1509 HG13 ILE A  91     -17.363  -5.554  18.807  1.00 29.86           H  
ATOM   1510 HG21 ILE A  91     -16.031  -8.597  19.786  1.00 31.28           H  
ATOM   1511 HG22 ILE A  91     -16.373  -8.920  18.268  1.00 31.28           H  
ATOM   1512 HG23 ILE A  91     -14.862  -8.724  18.718  1.00 31.28           H  
ATOM   1513 HD11 ILE A  91     -18.237  -8.002  17.749  1.00 54.17           H  
ATOM   1514 HD12 ILE A  91     -19.163  -6.730  17.975  1.00 54.17           H  
ATOM   1515 HD13 ILE A  91     -18.001  -6.684  16.892  1.00 54.17           H  
ATOM   1516  N   THR A  92     -12.829  -6.500  18.418  1.00 20.90           N  
ATOM   1517  CA  THR A  92     -11.562  -7.221  18.320  1.00 24.48           C  
ATOM   1518  C   THR A  92     -10.460  -6.643  19.207  1.00 31.12           C  
ATOM   1519  O   THR A  92      -9.545  -7.380  19.603  1.00 29.53           O  
ATOM   1520  CB  THR A  92     -11.066  -7.282  16.847  1.00 27.52           C  
ATOM   1521  OG1 THR A  92     -10.920  -5.957  16.347  1.00 27.31           O  
ATOM   1522  CG2 THR A  92     -12.038  -8.066  15.995  1.00 29.17           C  
ATOM   1523  H   THR A  92     -13.009  -5.973  17.763  1.00 25.08           H  
ATOM   1524  HA  THR A  92     -11.712  -8.134  18.610  1.00 29.38           H  
ATOM   1525  HB  THR A  92     -10.207  -7.731  16.818  1.00 33.02           H  
ATOM   1526  HG1 THR A  92     -11.676  -5.620  16.201  1.00 32.77           H  
ATOM   1527 HG21 THR A  92     -12.911  -7.643  16.013  1.00 35.01           H  
ATOM   1528 HG22 THR A  92     -11.722  -8.100  15.079  1.00 35.01           H  
ATOM   1529 HG23 THR A  92     -12.120  -8.971  16.334  1.00 35.01           H  
ATOM   1530  N   SER A  93     -10.541  -5.354  19.558  1.00 23.43           N  
ATOM   1531  CA  SER A  93      -9.506  -4.730  20.379  1.00 25.72           C  
ATOM   1532  C   SER A  93      -9.917  -4.552  21.855  1.00 28.98           C  
ATOM   1533  O   SER A  93      -9.067  -4.480  22.748  1.00 30.59           O  
ATOM   1534  CB  SER A  93      -9.104  -3.372  19.784  1.00 27.29           C  
ATOM   1535  OG  SER A  93     -10.133  -2.408  19.965  1.00 33.41           O  
ATOM   1536  H   SER A  93     -11.182  -4.826  19.334  1.00 28.12           H  
ATOM   1537  HA  SER A  93      -8.720  -5.298  20.364  1.00 30.86           H  
ATOM   1538  HB2 SER A  93      -8.299  -3.060  20.227  1.00 32.75           H  
ATOM   1539  HB3 SER A  93      -8.938  -3.482  18.835  1.00 32.75           H  
ATOM   1540  HG  SER A  93     -10.778  -2.577  19.453  1.00 40.10           H  
ATOM   1541  N   ARG A  94     -11.217  -4.477  22.130  1.00 22.74           N  
ATOM   1542  CA  ARG A  94     -11.679  -4.203  23.474  1.00 19.93           C  
ATOM   1543  C   ARG A  94     -12.735  -5.184  23.983  1.00 22.75           C  
ATOM   1544  O   ARG A  94     -13.206  -5.084  25.125  1.00 26.06           O  
ATOM   1545  CB  ARG A  94     -12.207  -2.766  23.546  1.00 19.86           C  
ATOM   1546  CG  ARG A  94     -11.108  -1.779  23.400  1.00 26.52           C  
ATOM   1547  CD  ARG A  94     -11.584  -0.384  23.748  1.00 26.93           C  
ATOM   1548  NE  ARG A  94     -10.501   0.566  23.513  1.00 30.66           N  
ATOM   1549  CZ  ARG A  94     -10.593   1.883  23.656  1.00 31.41           C  
ATOM   1550  NH1 ARG A  94     -11.720   2.443  24.070  1.00 27.98           N  
ATOM   1551  NH2 ARG A  94      -9.529   2.638  23.397  1.00 31.59           N1+
ATOM   1552  H   ARG A  94     -11.846  -4.582  21.553  1.00 27.29           H  
ATOM   1553  HA  ARG A  94     -10.920  -4.263  24.074  1.00 23.91           H  
ATOM   1554  HB2 ARG A  94     -12.843  -2.622  22.829  1.00 23.83           H  
ATOM   1555  HB3 ARG A  94     -12.631  -2.623  24.407  1.00 23.83           H  
ATOM   1556  HG2 ARG A  94     -10.383  -2.014  24.000  1.00 31.82           H  
ATOM   1557  HG3 ARG A  94     -10.798  -1.776  22.481  1.00 31.82           H  
ATOM   1558  HD2 ARG A  94     -12.336  -0.145  23.184  1.00 32.32           H  
ATOM   1559  HD3 ARG A  94     -11.833  -0.347  24.685  1.00 32.32           H  
ATOM   1560  HE  ARG A  94      -9.742   0.247  23.262  1.00 36.79           H  
ATOM   1561 HH11 ARG A  94     -12.408   1.954  24.235  1.00 33.57           H  
ATOM   1562 HH12 ARG A  94     -11.767   3.297  24.163  1.00 33.57           H  
ATOM   1563 HH21 ARG A  94      -8.796   2.273  23.134  1.00 37.91           H  
ATOM   1564 HH22 ARG A  94      -9.573   3.492  23.495  1.00 37.91           H  
ATOM   1565  N   GLY A  95     -13.128  -6.130  23.148  1.00 22.98           N  
ATOM   1566  CA  GLY A  95     -14.201  -7.017  23.533  1.00 20.48           C  
ATOM   1567  C   GLY A  95     -13.770  -8.006  24.596  1.00 21.80           C  
ATOM   1568  O   GLY A  95     -12.571  -8.229  24.816  1.00 24.33           O  
ATOM   1569  H   GLY A  95     -12.796  -6.275  22.368  1.00 27.57           H  
ATOM   1570  HA2 GLY A  95     -14.943  -6.498  23.878  1.00 24.58           H  
ATOM   1571  HA3 GLY A  95     -14.505  -7.513  22.756  1.00 24.58           H  
ATOM   1572  N   ASN A  96     -14.760  -8.560  25.285  1.00 21.66           N  
ATOM   1573  CA  ASN A  96     -14.500  -9.651  26.218  1.00 23.42           C  
ATOM   1574  C   ASN A  96     -14.321 -10.953  25.443  1.00 23.74           C  
ATOM   1575  O   ASN A  96     -14.468 -11.013  24.205  1.00 22.87           O  
ATOM   1576  CB  ASN A  96     -15.604  -9.758  27.283  1.00 25.11           C  
ATOM   1577  CG  ASN A  96     -16.967 -10.095  26.740  1.00 27.04           C  
ATOM   1578  OD1 ASN A  96     -17.144 -10.988  25.886  1.00 26.67           O  
ATOM   1579  ND2 ASN A  96     -17.967  -9.396  27.261  1.00 32.30           N  
ATOM   1580  H   ASN A  96     -15.585  -8.325  25.233  1.00 25.99           H  
ATOM   1581  HA  ASN A  96     -13.666  -9.470  26.679  1.00 28.10           H  
ATOM   1582  HB2 ASN A  96     -15.359 -10.452  27.915  1.00 30.13           H  
ATOM   1583  HB3 ASN A  96     -15.673  -8.907  27.744  1.00 30.13           H  
ATOM   1584 HD21 ASN A  96     -17.809  -8.802  27.863  1.00 38.76           H  
ATOM   1585 HD22 ASN A  96     -18.774  -9.537  26.998  1.00 38.76           H  
ATOM   1586  N   LEU A  97     -13.948 -12.018  26.153  1.00 22.97           N  
ATOM   1587  CA  LEU A  97     -13.568 -13.239  25.475  1.00 22.62           C  
ATOM   1588  C   LEU A  97     -14.726 -13.833  24.675  1.00 21.49           C  
ATOM   1589  O   LEU A  97     -14.528 -14.279  23.548  1.00 22.76           O  
ATOM   1590  CB  LEU A  97     -13.050 -14.282  26.468  1.00 25.30           C  
ATOM   1591  CG  LEU A  97     -12.601 -15.599  25.859  1.00 28.12           C  
ATOM   1592  CD1 LEU A  97     -11.448 -15.385  24.915  1.00 32.02           C  
ATOM   1593  CD2 LEU A  97     -12.223 -16.583  26.958  1.00 34.80           C  
ATOM   1594  H   LEU A  97     -13.910 -12.053  27.011  1.00 27.57           H  
ATOM   1595  HA  LEU A  97     -12.850 -13.040  24.853  1.00 27.14           H  
ATOM   1596  HB2 LEU A  97     -12.289 -13.905  26.939  1.00 30.36           H  
ATOM   1597  HB3 LEU A  97     -13.757 -14.480  27.102  1.00 30.36           H  
ATOM   1598  HG  LEU A  97     -13.336 -15.981  25.354  1.00 33.75           H  
ATOM   1599 HD11 LEU A  97     -10.708 -14.993  25.405  1.00 38.43           H  
ATOM   1600 HD12 LEU A  97     -11.183 -16.240  24.542  1.00 38.43           H  
ATOM   1601 HD13 LEU A  97     -11.729 -14.786  24.205  1.00 38.43           H  
ATOM   1602 HD21 LEU A  97     -12.996 -16.736  27.524  1.00 41.76           H  
ATOM   1603 HD22 LEU A  97     -11.940 -17.416  26.551  1.00 41.76           H  
ATOM   1604 HD23 LEU A  97     -11.498 -16.207  27.481  1.00 41.76           H  
ATOM   1605  N   ASP A  98     -15.928 -13.776  25.238  1.00 23.63           N  
ATOM   1606  CA  ASP A  98     -17.101 -14.335  24.576  1.00 21.25           C  
ATOM   1607  C   ASP A  98     -17.414 -13.575  23.281  1.00 20.46           C  
ATOM   1608  O   ASP A  98     -17.744 -14.176  22.256  1.00 23.79           O  
ATOM   1609  CB  ASP A  98     -18.283 -14.330  25.526  1.00 27.95           C  
ATOM   1610  CG  ASP A  98     -18.159 -15.422  26.581  1.00 42.39           C  
ATOM   1611  OD1 ASP A  98     -17.548 -16.472  26.266  1.00 36.25           O  
ATOM   1612  OD2 ASP A  98     -18.646 -15.227  27.717  1.00 47.45           O1-
ATOM   1613  H   ASP A  98     -16.091 -13.418  26.002  1.00 28.36           H  
ATOM   1614  HA  ASP A  98     -16.915 -15.258  24.340  1.00 25.50           H  
ATOM   1615  HB2 ASP A  98     -18.325 -13.473  25.980  1.00 33.54           H  
ATOM   1616  HB3 ASP A  98     -19.098 -14.484  25.023  1.00 33.54           H  
ATOM   1617  N   GLU A  99     -17.301 -12.253  23.332  1.00 19.94           N  
ATOM   1618  CA  GLU A  99     -17.479 -11.421  22.128  1.00 21.34           C  
ATOM   1619  C   GLU A  99     -16.445 -11.688  21.051  1.00 20.85           C  
ATOM   1620  O   GLU A  99     -16.759 -11.813  19.860  1.00 20.99           O  
ATOM   1621  CB  GLU A  99     -17.433  -9.932  22.513  1.00 21.34           C  
ATOM   1622  CG  GLU A  99     -18.582  -9.499  23.419  1.00 22.50           C  
ATOM   1623  CD  GLU A  99     -18.431  -8.053  23.918  1.00 26.83           C  
ATOM   1624  OE1 GLU A  99     -17.340  -7.655  24.384  1.00 24.88           O  
ATOM   1625  OE2 GLU A  99     -19.412  -7.279  23.823  1.00 33.70           O1-
ATOM   1626  H   GLU A  99     -17.123 -11.807  24.046  1.00 23.93           H  
ATOM   1627  HA  GLU A  99     -18.354 -11.603  21.750  1.00 25.61           H  
ATOM   1628  HB2 GLU A  99     -16.603  -9.755  22.982  1.00 25.61           H  
ATOM   1629  HB3 GLU A  99     -17.475  -9.398  21.704  1.00 25.61           H  
ATOM   1630  HG2 GLU A  99     -19.415  -9.561  22.925  1.00 27.01           H  
ATOM   1631  HG3 GLU A  99     -18.611 -10.082  24.194  1.00 27.01           H  
ATOM   1632  N   LYS A 100     -15.188 -11.789  21.462  1.00 19.52           N  
ATOM   1633  CA  LYS A 100     -14.131 -12.093  20.510  1.00 18.61           C  
ATOM   1634  C   LYS A 100     -14.296 -13.467  19.894  1.00 20.31           C  
ATOM   1635  O   LYS A 100     -14.023 -13.641  18.715  1.00 21.87           O  
ATOM   1636  CB  LYS A 100     -12.765 -12.015  21.171  1.00 22.07           C  
ATOM   1637  CG  LYS A 100     -12.380 -10.572  21.517  1.00 22.26           C  
ATOM   1638  CD  LYS A 100     -11.060 -10.507  22.243  1.00 28.13           C  
ATOM   1639  CE  LYS A 100     -10.562  -9.065  22.443  1.00 33.00           C  
ATOM   1640  NZ  LYS A 100      -9.546  -9.092  23.552  1.00 43.16           N1+
ATOM   1641  H   LYS A 100     -14.924 -11.688  22.274  1.00 23.42           H  
ATOM   1642  HA  LYS A 100     -14.156 -11.439  19.794  1.00 22.33           H  
ATOM   1643  HB2 LYS A 100     -12.778 -12.530  21.992  1.00 26.49           H  
ATOM   1644  HB3 LYS A 100     -12.096 -12.369  20.564  1.00 26.49           H  
ATOM   1645  HG2 LYS A 100     -12.302 -10.057  20.698  1.00 26.71           H  
ATOM   1646  HG3 LYS A 100     -13.062 -10.189  22.091  1.00 26.71           H  
ATOM   1647  HD2 LYS A 100     -11.160 -10.914  23.118  1.00 33.76           H  
ATOM   1648  HD3 LYS A 100     -10.392 -10.986  21.729  1.00 33.76           H  
ATOM   1649  HE2 LYS A 100     -10.137  -8.744  21.633  1.00 39.59           H  
ATOM   1650  HE3 LYS A 100     -11.299  -8.491  22.703  1.00 39.59           H  
ATOM   1651  HZ1 LYS A 100      -9.213  -8.277  23.680  1.00 51.79           H  
ATOM   1652  HZ2 LYS A 100      -9.928  -9.369  24.308  1.00 51.79           H  
ATOM   1653  HZ3 LYS A 100      -8.883  -9.647  23.344  1.00 51.79           H  
ATOM   1654  N   LEU A 101     -14.759 -14.429  20.688  1.00 21.28           N  
ATOM   1655  CA  LEU A 101     -14.935 -15.761  20.170  1.00 19.77           C  
ATOM   1656  C   LEU A 101     -16.093 -15.805  19.175  1.00 19.10           C  
ATOM   1657  O   LEU A 101     -16.023 -16.531  18.164  1.00 22.23           O  
ATOM   1658  CB  LEU A 101     -15.139 -16.754  21.308  1.00 23.71           C  
ATOM   1659  CG  LEU A 101     -13.832 -16.982  22.089  1.00 27.50           C  
ATOM   1660  CD1 LEU A 101     -14.039 -17.884  23.284  1.00 30.70           C  
ATOM   1661  CD2 LEU A 101     -12.712 -17.552  21.252  1.00 34.48           C  
ATOM   1662  H   LEU A 101     -14.974 -14.329  21.514  1.00 25.53           H  
ATOM   1663  HA  LEU A 101     -14.129 -16.019  19.695  1.00 23.72           H  
ATOM   1664  HB2 LEU A 101     -15.805 -16.405  21.922  1.00 28.45           H  
ATOM   1665  HB3 LEU A 101     -15.430 -17.604  20.943  1.00 28.45           H  
ATOM   1666  HG  LEU A 101     -13.528 -16.125  22.426  1.00 32.99           H  
ATOM   1667 HD11 LEU A 101     -14.369 -18.743  22.977  1.00 36.84           H  
ATOM   1668 HD12 LEU A 101     -13.193 -17.999  23.743  1.00 36.84           H  
ATOM   1669 HD13 LEU A 101     -14.686 -17.474  23.879  1.00 36.84           H  
ATOM   1670 HD21 LEU A 101     -12.516 -16.937  20.527  1.00 41.37           H  
ATOM   1671 HD22 LEU A 101     -11.928 -17.666  21.810  1.00 41.37           H  
ATOM   1672 HD23 LEU A 101     -12.992 -18.408  20.893  1.00 41.37           H  
ATOM   1673  N  AHIS A 102     -17.149 -15.073  19.455  0.54 20.53           N  
ATOM   1674  N  BHIS A 102     -17.149 -15.060  19.454  0.46 20.56           N  
ATOM   1675  CA AHIS A 102     -18.252 -14.993  18.522  0.54 20.20           C  
ATOM   1676  CA BHIS A 102     -18.266 -14.963  18.529  0.46 20.14           C  
ATOM   1677  C  AHIS A 102     -17.786 -14.372  17.201  0.54 21.24           C  
ATOM   1678  C  BHIS A 102     -17.826 -14.343  17.205  0.46 21.31           C  
ATOM   1679  O  AHIS A 102     -18.133 -14.853  16.136  0.54 20.87           O  
ATOM   1680  O  BHIS A 102     -18.242 -14.789  16.145  0.46 20.74           O  
ATOM   1681  CB AHIS A 102     -19.409 -14.211  19.122  0.54 22.60           C  
ATOM   1682  CB BHIS A 102     -19.420 -14.162  19.124  0.46 22.65           C  
ATOM   1683  CG AHIS A 102     -20.681 -14.346  18.345  0.54 23.39           C  
ATOM   1684  CG BHIS A 102     -20.591 -14.030  18.198  0.46 22.59           C  
ATOM   1685  ND1AHIS A 102     -20.933 -14.795  17.104  0.54 25.84           N1+
ATOM   1686  ND1BHIS A 102     -21.039 -12.810  17.717  0.46 31.93           N1+
ATOM   1687  CD2AHIS A 102     -21.913 -14.007  18.888  0.54 23.59           C  
ATOM   1688  CD2BHIS A 102     -21.406 -14.959  17.663  0.46 27.65           C  
ATOM   1689  CE1AHIS A 102     -22.293 -14.712  16.897  0.54 26.53           C  
ATOM   1690  CE1BHIS A 102     -22.078 -13.009  16.935  0.46 31.44           C  
ATOM   1691  NE2AHIS A 102     -22.850 -14.241  18.000  0.54 29.94           N  
ATOM   1692  NE2BHIS A 102     -22.326 -14.305  16.877  0.46 30.10           N  
ATOM   1693  H  AHIS A 102     -17.253 -14.613  20.174  0.54 24.64           H  
ATOM   1694  H  BHIS A 102     -17.244 -14.599  20.173  0.46 24.67           H  
ATOM   1695  HA AHIS A 102     -18.567 -15.890  18.333  0.54 24.24           H  
ATOM   1696  HA BHIS A 102     -18.593 -15.857  18.342  0.46 24.16           H  
ATOM   1697  HB2AHIS A 102     -19.574 -14.535  20.022  0.54 27.12           H  
ATOM   1698  HB2BHIS A 102     -19.727 -14.604  19.931  0.46 27.19           H  
ATOM   1699  HB3AHIS A 102     -19.174 -13.271  19.148  0.54 27.12           H  
ATOM   1700  HB3BHIS A 102     -19.106 -13.269  19.336  0.46 27.19           H  
ATOM   1701  HD1 HIS A 102     -20.301 -15.095  16.491  0.46 38.31           H  
ATOM   1702  HD2AHIS A 102     -20.696 -12.045  17.904  0.54 28.30           H  
ATOM   1703  HD2BHIS A 102     -21.356 -15.878  17.800  0.46 33.18           H  
ATOM   1704  HE1AHIS A 102     -22.708 -14.938  16.179  0.54 31.83           H  
ATOM   1705  HE1BHIS A 102     -22.555 -12.346  16.491  0.46 37.73           H  
ATOM   1706  N   TRP A 103     -17.009 -13.290  17.274  1.00 18.68           N  
ATOM   1707  CA  TRP A 103     -16.460 -12.672  16.089  1.00 18.60           C  
ATOM   1708  C   TRP A 103     -15.612 -13.684  15.290  1.00 19.16           C  
ATOM   1709  O   TRP A 103     -15.742 -13.802  14.067  1.00 20.74           O  
ATOM   1710  CB  TRP A 103     -15.652 -11.446  16.500  1.00 20.34           C  
ATOM   1711  CG  TRP A 103     -15.504 -10.460  15.415  1.00 23.13           C  
ATOM   1712  CD1 TRP A 103     -16.307  -9.383  15.177  1.00 27.16           C  
ATOM   1713  CD2 TRP A 103     -14.489 -10.439  14.428  1.00 24.73           C  
ATOM   1714  NE1 TRP A 103     -15.858  -8.690  14.084  1.00 27.85           N  
ATOM   1715  CE2 TRP A 103     -14.735  -9.312  13.603  1.00 24.54           C  
ATOM   1716  CE3 TRP A 103     -13.394 -11.262  14.145  1.00 27.93           C  
ATOM   1717  CZ2 TRP A 103     -13.929  -8.981  12.527  1.00 30.94           C  
ATOM   1718  CZ3 TRP A 103     -12.593 -10.941  13.060  1.00 35.15           C  
ATOM   1719  CH2 TRP A 103     -12.874  -9.819  12.258  1.00 35.15           C  
ATOM   1720  H  ATRP A 103     -16.788 -12.900  18.008  0.54 22.41           H  
ATOM   1721  H  BTRP A 103     -16.760 -12.919  18.008  0.46 22.41           H  
ATOM   1722  HA  TRP A 103     -17.188 -12.376  15.521  1.00 22.32           H  
ATOM   1723  HB2 TRP A 103     -16.099 -11.009  17.242  1.00 24.41           H  
ATOM   1724  HB3 TRP A 103     -14.765 -11.730  16.769  1.00 24.41           H  
ATOM   1725  HD1 TRP A 103     -17.052  -9.153  15.684  1.00 32.59           H  
ATOM   1726  HE1 TRP A 103     -16.213  -7.975  13.762  1.00 33.42           H  
ATOM   1727  HE3 TRP A 103     -13.211 -12.010  14.668  1.00 33.51           H  
ATOM   1728  HZ2 TRP A 103     -14.113  -8.245  11.990  1.00 37.13           H  
ATOM   1729  HZ3 TRP A 103     -11.859 -11.476  12.858  1.00 42.17           H  
ATOM   1730  HH2 TRP A 103     -12.311  -9.622  11.545  1.00 42.18           H  
ATOM   1731  N   ALA A 104     -14.770 -14.434  15.979  1.00 19.29           N  
ATOM   1732  CA  ALA A 104     -13.947 -15.432  15.303  1.00 19.16           C  
ATOM   1733  C   ALA A 104     -14.829 -16.517  14.664  1.00 18.33           C  
ATOM   1734  O   ALA A 104     -14.539 -16.984  13.570  1.00 20.44           O  
ATOM   1735  CB  ALA A 104     -12.984 -16.074  16.263  1.00 22.95           C  
ATOM   1736  H   ALA A 104     -14.653 -14.390  16.830  1.00 23.15           H  
ATOM   1737  HA  ALA A 104     -13.436 -15.003  14.600  1.00 23.00           H  
ATOM   1738  HB1 ALA A 104     -13.486 -16.506  16.972  1.00 27.54           H  
ATOM   1739  HB2 ALA A 104     -12.453 -16.730  15.785  1.00 27.54           H  
ATOM   1740  HB3 ALA A 104     -12.407 -15.389  16.635  1.00 27.54           H  
ATOM   1741  N   PHE A 105     -15.899 -16.895  15.349  1.00 19.75           N  
ATOM   1742  CA  PHE A 105     -16.836 -17.863  14.800  1.00 19.67           C  
ATOM   1743  C   PHE A 105     -17.380 -17.357  13.468  1.00 19.06           C  
ATOM   1744  O   PHE A 105     -17.468 -18.106  12.470  1.00 20.28           O  
ATOM   1745  CB  PHE A 105     -17.985 -18.119  15.768  1.00 19.01           C  
ATOM   1746  CG  PHE A 105     -18.944 -19.121  15.258  1.00 18.94           C  
ATOM   1747  CD1 PHE A 105     -18.701 -20.459  15.459  1.00 20.55           C  
ATOM   1748  CD2 PHE A 105     -20.043 -18.737  14.541  1.00 23.39           C  
ATOM   1749  CE1 PHE A 105     -19.565 -21.437  14.950  1.00 22.11           C  
ATOM   1750  CE2 PHE A 105     -20.911 -19.689  13.988  1.00 24.40           C  
ATOM   1751  CZ  PHE A 105     -20.667 -21.033  14.206  1.00 21.67           C  
ATOM   1752  H   PHE A 105     -16.105 -16.607  16.133  1.00 23.70           H  
ATOM   1753  HA  PHE A 105     -16.376 -18.703  14.643  1.00 23.61           H  
ATOM   1754  HB2 PHE A 105     -17.626 -18.447  16.607  1.00 22.81           H  
ATOM   1755  HB3 PHE A 105     -18.467 -17.289  15.914  1.00 22.81           H  
ATOM   1756  HD1 PHE A 105     -17.951 -20.719  15.942  1.00 24.66           H  
ATOM   1757  HD2 PHE A 105     -20.193 -17.834  14.380  1.00 28.07           H  
ATOM   1758  HE1 PHE A 105     -19.395 -22.340  15.093  1.00 26.53           H  
ATOM   1759  HE2 PHE A 105     -21.662 -19.419  13.511  1.00 29.28           H  
ATOM   1760  HZ  PHE A 105     -21.258 -21.669  13.872  1.00 26.01           H  
ATOM   1761  N   ARG A 106     -17.726 -16.068  13.416  1.00 18.42           N  
ATOM   1762  CA  ARG A 106     -18.285 -15.496  12.203  1.00 20.44           C  
ATOM   1763  C   ARG A 106     -17.266 -15.546  11.078  1.00 20.21           C  
ATOM   1764  O   ARG A 106     -17.623 -15.772   9.934  1.00 21.73           O  
ATOM   1765  CB  ARG A 106     -18.739 -14.054  12.449  1.00 21.42           C  
ATOM   1766  CG  ARG A 106     -19.938 -13.973  13.378  1.00 22.95           C  
ATOM   1767  CD  ARG A 106     -20.351 -12.526  13.691  1.00 29.68           C  
ATOM   1768  NE  ARG A 106     -20.556 -11.733  12.471  1.00 35.91           N  
ATOM   1769  CZ  ARG A 106     -20.090 -10.499  12.256  1.00 43.79           C  
ATOM   1770  NH1 ARG A 106     -19.385  -9.853  13.177  1.00 45.53           N  
ATOM   1771  NH2 ARG A 106     -20.337  -9.891  11.098  1.00 40.75           N1+
ATOM   1772  H   ARG A 106     -17.646 -15.513  14.068  1.00 22.11           H  
ATOM   1773  HA  ARG A 106     -19.059 -16.015  11.933  1.00 24.53           H  
ATOM   1774  HB2 ARG A 106     -18.011 -13.558  12.854  1.00 25.70           H  
ATOM   1775  HB3 ARG A 106     -18.987 -13.651  11.603  1.00 25.70           H  
ATOM   1776  HG2 ARG A 106     -20.693 -14.416  12.959  1.00 27.55           H  
ATOM   1777  HG3 ARG A 106     -19.720 -14.410  14.216  1.00 27.55           H  
ATOM   1778  HD2 ARG A 106     -21.182 -12.533  14.190  1.00 35.61           H  
ATOM   1779  HD3 ARG A 106     -19.652 -12.102  14.212  1.00 35.61           H  
ATOM   1780  HE  ARG A 106     -21.017 -12.094  11.841  1.00 43.10           H  
ATOM   1781 HH11 ARG A 106     -19.213 -10.231  13.931  1.00 54.63           H  
ATOM   1782 HH12 ARG A 106     -19.097  -9.058  13.019  1.00 54.63           H  
ATOM   1783 HH21 ARG A 106     -20.795 -10.293  10.491  1.00 48.90           H  
ATOM   1784 HH22 ARG A 106     -20.044  -9.095  10.959  1.00 48.90           H  
ATOM   1785  N   LEU A 107     -16.003 -15.323  11.398  1.00 18.42           N  
ATOM   1786  CA  LEU A 107     -14.951 -15.417  10.411  1.00 20.10           C  
ATOM   1787  C   LEU A 107     -14.818 -16.844   9.861  1.00 20.96           C  
ATOM   1788  O   LEU A 107     -14.742 -17.042   8.650  1.00 23.33           O  
ATOM   1789  CB  LEU A 107     -13.633 -14.948  11.007  1.00 23.27           C  
ATOM   1790  CG  LEU A 107     -12.451 -14.958  10.045  1.00 26.50           C  
ATOM   1791  CD1 LEU A 107     -12.618 -13.853   9.034  1.00 32.48           C  
ATOM   1792  CD2 LEU A 107     -11.180 -14.738  10.835  1.00 38.18           C  
ATOM   1793  H   LEU A 107     -15.730 -15.114  12.186  1.00 22.11           H  
ATOM   1794  HA  LEU A 107     -15.166 -14.832   9.668  1.00 24.12           H  
ATOM   1795  HB2 LEU A 107     -13.744 -14.038  11.324  1.00 27.93           H  
ATOM   1796  HB3 LEU A 107     -13.408 -15.526  11.753  1.00 27.93           H  
ATOM   1797  HG  LEU A 107     -12.399 -15.810   9.584  1.00 31.79           H  
ATOM   1798 HD11 LEU A 107     -12.653 -13.003   9.500  1.00 38.98           H  
ATOM   1799 HD12 LEU A 107     -11.862 -13.866   8.426  1.00 38.98           H  
ATOM   1800 HD13 LEU A 107     -13.441 -13.997   8.543  1.00 38.98           H  
ATOM   1801 HD21 LEU A 107     -11.086 -15.451  11.487  1.00 45.81           H  
ATOM   1802 HD22 LEU A 107     -10.425 -14.744  10.226  1.00 45.81           H  
ATOM   1803 HD23 LEU A 107     -11.234 -13.881  11.287  1.00 45.81           H  
ATOM   1804  N   TYR A 108     -14.802 -17.821  10.745  1.00 20.83           N  
ATOM   1805  CA  TYR A 108     -14.656 -19.218  10.319  1.00 21.16           C  
ATOM   1806  C   TYR A 108     -15.876 -19.758   9.590  1.00 26.57           C  
ATOM   1807  O   TYR A 108     -15.747 -20.624   8.722  1.00 24.90           O  
ATOM   1808  CB  TYR A 108     -14.362 -20.112  11.505  1.00 20.07           C  
ATOM   1809  CG  TYR A 108     -12.914 -20.140  11.933  1.00 21.60           C  
ATOM   1810  CD1 TYR A 108     -11.953 -20.826  11.192  1.00 24.91           C  
ATOM   1811  CD2 TYR A 108     -12.508 -19.512  13.088  1.00 25.12           C  
ATOM   1812  CE1 TYR A 108     -10.623 -20.858  11.599  1.00 28.12           C  
ATOM   1813  CE2 TYR A 108     -11.174 -19.538  13.500  1.00 26.52           C  
ATOM   1814  CZ  TYR A 108     -10.243 -20.205  12.748  1.00 30.47           C  
ATOM   1815  OH  TYR A 108      -8.921 -20.214  13.162  1.00 33.54           O  
ATOM   1816  H   TYR A 108     -14.874 -17.714  11.596  1.00 25.00           H  
ATOM   1817  HA  TYR A 108     -13.902 -19.278   9.713  1.00 25.39           H  
ATOM   1818  HB2 TYR A 108     -14.886 -19.805  12.261  1.00 24.09           H  
ATOM   1819  HB3 TYR A 108     -14.619 -21.020  11.279  1.00 24.09           H  
ATOM   1820  HD1 TYR A 108     -12.203 -21.264  10.410  1.00 29.89           H  
ATOM   1821  HD2 TYR A 108     -13.134 -19.052  13.599  1.00 30.14           H  
ATOM   1822  HE1 TYR A 108      -9.990 -21.309  11.088  1.00 33.75           H  
ATOM   1823  HE2 TYR A 108     -10.917 -19.096  14.278  1.00 31.82           H  
ATOM   1824  HH  TYR A 108      -8.860 -19.883  13.932  1.00 40.25           H  
ATOM   1825  N   ASP A 109     -17.054 -19.275   9.939  1.00 21.64           N  
ATOM   1826  CA  ASP A 109     -18.286 -19.716   9.289  1.00 23.49           C  
ATOM   1827  C   ASP A 109     -18.476 -18.922   8.004  1.00 27.60           C  
ATOM   1828  O   ASP A 109     -19.297 -18.011   7.901  1.00 22.98           O  
ATOM   1829  CB  ASP A 109     -19.460 -19.548  10.249  1.00 18.97           C  
ATOM   1830  CG  ASP A 109     -20.800 -19.928   9.633  1.00 23.26           C  
ATOM   1831  OD1 ASP A 109     -20.789 -20.647   8.617  1.00 23.20           O  
ATOM   1832  OD2 ASP A 109     -21.854 -19.545  10.192  1.00 23.54           O1-
ATOM   1833  H   ASP A 109     -17.173 -18.686  10.554  1.00 25.97           H  
ATOM   1834  HA  ASP A 109     -18.211 -20.655   9.060  1.00 28.19           H  
ATOM   1835  HB2 ASP A 109     -19.316 -20.115  11.023  1.00 22.77           H  
ATOM   1836  HB3 ASP A 109     -19.511 -18.620  10.524  1.00 22.77           H  
ATOM   1837  N   VAL A 110     -17.679 -19.296   7.012  1.00 24.69           N  
ATOM   1838  CA  VAL A 110     -17.577 -18.533   5.786  1.00 27.66           C  
ATOM   1839  C   VAL A 110     -18.915 -18.422   5.071  1.00 30.39           C  
ATOM   1840  O   VAL A 110     -19.231 -17.349   4.543  1.00 34.45           O  
ATOM   1841  CB  VAL A 110     -16.511 -19.131   4.867  1.00 30.67           C  
ATOM   1842  CG1 VAL A 110     -16.358 -18.245   3.659  1.00 34.16           C  
ATOM   1843  CG2 VAL A 110     -15.163 -19.255   5.583  1.00 33.63           C  
ATOM   1844  H   VAL A 110     -17.182 -19.998   7.029  1.00 29.62           H  
ATOM   1845  HA  VAL A 110     -17.294 -17.633   6.010  1.00 33.20           H  
ATOM   1846  HB  VAL A 110     -16.790 -20.013   4.573  1.00 36.80           H  
ATOM   1847 HG11 VAL A 110     -16.087 -17.360   3.949  1.00 40.99           H  
ATOM   1848 HG12 VAL A 110     -15.682 -18.624   3.074  1.00 40.99           H  
ATOM   1849 HG13 VAL A 110     -17.207 -18.196   3.194  1.00 40.99           H  
ATOM   1850 HG21 VAL A 110     -15.269 -19.831   6.356  1.00 40.35           H  
ATOM   1851 HG22 VAL A 110     -14.515 -19.637   4.971  1.00 40.35           H  
ATOM   1852 HG23 VAL A 110     -14.874 -18.373   5.865  1.00 40.35           H  
ATOM   1853  N   ASP A 111     -19.717 -19.494   5.059  1.00 27.69           N  
ATOM   1854  CA  ASP A 111     -20.990 -19.422   4.356  1.00 26.38           C  
ATOM   1855  C   ASP A 111     -22.159 -18.994   5.230  1.00 28.53           C  
ATOM   1856  O   ASP A 111     -23.303 -19.036   4.786  1.00 28.50           O  
ATOM   1857  CB  ASP A 111     -21.308 -20.750   3.665  1.00 26.39           C  
ATOM   1858  CG  ASP A 111     -21.522 -21.909   4.623  1.00 31.88           C  
ATOM   1859  OD1 ASP A 111     -21.563 -21.692   5.849  1.00 28.19           O  
ATOM   1860  OD2 ASP A 111     -21.671 -23.066   4.147  1.00 38.18           O1-
ATOM   1861  H   ASP A 111     -19.550 -20.247   5.440  1.00 33.23           H  
ATOM   1862  HA  ASP A 111     -20.904 -18.755   3.657  1.00 31.65           H  
ATOM   1863  HB2 ASP A 111     -22.119 -20.643   3.144  1.00 31.67           H  
ATOM   1864  HB3 ASP A 111     -20.570 -20.982   3.081  1.00 31.67           H  
ATOM   1865  N   ASN A 112     -21.864 -18.559   6.457  1.00 24.23           N  
ATOM   1866  CA AASN A 112     -22.862 -18.017   7.365  0.51 23.94           C  
ATOM   1867  CA BASN A 112     -22.887 -18.034   7.360  0.49 23.97           C  
ATOM   1868  C   ASN A 112     -24.061 -18.958   7.551  1.00 26.46           C  
ATOM   1869  O   ASN A 112     -25.200 -18.493   7.617  1.00 30.04           O  
ATOM   1870  CB AASN A 112     -23.337 -16.653   6.854  0.51 29.41           C  
ATOM   1871  CB BASN A 112     -23.443 -16.716   6.855  0.49 29.46           C  
ATOM   1872  CG AASN A 112     -24.221 -15.926   7.845  0.51 26.88           C  
ATOM   1873  CG BASN A 112     -22.389 -15.722   6.607  0.49 29.97           C  
ATOM   1874  OD1AASN A 112     -23.943 -15.895   9.043  0.51 33.76           O  
ATOM   1875  OD1BASN A 112     -21.435 -15.628   7.376  0.49 29.29           O  
ATOM   1876  ND2AASN A 112     -25.300 -15.331   7.343  0.51 35.86           N  
ATOM   1877  ND2BASN A 112     -22.502 -15.002   5.501  0.49 34.56           N  
ATOM   1878  H  AASN A 112     -21.071 -18.571   6.789  0.51 29.08           H  
ATOM   1879  H  BASN A 112     -21.071 -18.558   6.791  0.49 29.08           H  
ATOM   1880  HA AASN A 112     -22.453 -17.882   8.234  0.51 28.73           H  
ATOM   1881  HA BASN A 112     -22.487 -17.876   8.230  0.49 28.76           H  
ATOM   1882  HB2AASN A 112     -22.563 -16.095   6.678  0.51 35.29           H  
ATOM   1883  HB2BASN A 112     -23.914 -16.869   6.021  0.49 35.35           H  
ATOM   1884  HB3AASN A 112     -23.845 -16.781   6.037  0.51 35.29           H  
ATOM   1885  HB3BASN A 112     -24.050 -16.352   7.518  0.49 35.35           H  
ATOM   1886 HD21AASN A 112     -25.461 -15.373   6.499  0.51 43.03           H  
ATOM   1887 HD21BASN A 112     -23.167 -15.128   4.972  0.49 41.47           H  
ATOM   1888 HD22AASN A 112     -25.836 -14.904   7.862  0.51 43.03           H  
ATOM   1889 HD22BASN A 112     -21.909 -14.408   5.313  0.49 41.47           H  
ATOM   1890  N   ASP A 113     -23.809 -20.267   7.663  1.00 23.67           N  
ATOM   1891  CA  ASP A 113     -24.918 -21.193   7.878  1.00 25.57           C  
ATOM   1892  C   ASP A 113     -25.077 -21.584   9.357  1.00 23.07           C  
ATOM   1893  O   ASP A 113     -25.957 -22.390   9.708  1.00 25.85           O  
ATOM   1894  CB  ASP A 113     -24.776 -22.451   6.998  1.00 27.36           C  
ATOM   1895  CG  ASP A 113     -23.710 -23.414   7.478  1.00 27.82           C  
ATOM   1896  OD1 ASP A 113     -22.804 -23.006   8.220  1.00 24.84           O  
ATOM   1897  OD2 ASP A 113     -23.772 -24.634   7.119  1.00 31.66           O1-
ATOM   1898  H   ASP A 113     -23.032 -20.631   7.619  1.00 28.40           H  
ATOM   1899  HA  ASP A 113     -25.738 -20.748   7.611  1.00 30.68           H  
ATOM   1900  HB2 ASP A 113     -25.623 -22.924   6.990  1.00 32.83           H  
ATOM   1901  HB3 ASP A 113     -24.544 -22.177   6.096  1.00 32.83           H  
ATOM   1902  N   GLY A 114     -24.281 -20.981  10.243  1.00 21.43           N  
ATOM   1903  CA  GLY A 114     -24.408 -21.238  11.662  1.00 23.95           C  
ATOM   1904  C   GLY A 114     -23.531 -22.366  12.170  1.00 20.25           C  
ATOM   1905  O   GLY A 114     -23.535 -22.701  13.366  1.00 23.38           O  
ATOM   1906  H   GLY A 114     -23.661 -20.420  10.040  1.00 25.72           H  
ATOM   1907  HA2 GLY A 114     -24.178 -20.434  12.153  1.00 28.74           H  
ATOM   1908  HA3 GLY A 114     -25.331 -21.461  11.863  1.00 28.74           H  
ATOM   1909  N   TYR A 115     -22.744 -22.944  11.267  1.00 19.60           N  
ATOM   1910  CA  TYR A 115     -21.833 -24.023  11.613  1.00 21.01           C  
ATOM   1911  C   TYR A 115     -20.469 -23.789  10.994  1.00 20.97           C  
ATOM   1912  O   TYR A 115     -20.400 -23.297   9.893  1.00 25.99           O  
ATOM   1913  CB  TYR A 115     -22.341 -25.370  11.081  1.00 20.20           C  
ATOM   1914  CG  TYR A 115     -23.606 -25.873  11.711  1.00 20.03           C  
ATOM   1915  CD1 TYR A 115     -23.567 -26.553  12.919  1.00 19.88           C  
ATOM   1916  CD2 TYR A 115     -24.830 -25.707  11.077  1.00 23.06           C  
ATOM   1917  CE1 TYR A 115     -24.693 -27.015  13.505  1.00 23.81           C  
ATOM   1918  CE2 TYR A 115     -25.984 -26.184  11.666  1.00 27.28           C  
ATOM   1919  CZ  TYR A 115     -25.896 -26.842  12.876  1.00 30.39           C  
ATOM   1920  OH  TYR A 115     -26.993 -27.350  13.514  1.00 31.64           O  
ATOM   1921  H   TYR A 115     -22.721 -22.724  10.436  1.00 23.52           H  
ATOM   1922  HA  TYR A 115     -21.736 -24.080  12.577  1.00 25.21           H  
ATOM   1923  HB2 TYR A 115     -22.505 -25.282  10.129  1.00 24.24           H  
ATOM   1924  HB3 TYR A 115     -21.655 -26.038  11.232  1.00 24.24           H  
ATOM   1925  HD1 TYR A 115     -22.750 -26.670  13.349  1.00 23.86           H  
ATOM   1926  HD2 TYR A 115     -24.874 -25.260  10.263  1.00 27.67           H  
ATOM   1927  HE1 TYR A 115     -24.649 -27.466  14.317  1.00 28.57           H  
ATOM   1928  HE2 TYR A 115     -26.808 -26.071  11.249  1.00 32.73           H  
ATOM   1929  HH  TYR A 115     -27.684 -27.200  13.061  1.00 37.97           H  
ATOM   1930  N   ILE A 116     -19.408 -24.200  11.686  1.00 22.14           N  
ATOM   1931  CA  ILE A 116     -18.089 -24.283  11.079  1.00 18.70           C  
ATOM   1932  C   ILE A 116     -17.871 -25.739  10.656  1.00 21.75           C  
ATOM   1933  O   ILE A 116     -17.975 -26.629  11.487  1.00 24.94           O  
ATOM   1934  CB  ILE A 116     -16.970 -23.875  12.032  1.00 23.26           C  
ATOM   1935  CG1 ILE A 116     -17.168 -22.434  12.497  1.00 25.12           C  
ATOM   1936  CG2 ILE A 116     -15.620 -24.063  11.343  1.00 25.73           C  
ATOM   1937  CD1 ILE A 116     -16.308 -22.073  13.684  1.00 21.75           C  
ATOM   1938  H   ILE A 116     -19.429 -24.437  12.513  1.00 26.57           H  
ATOM   1939  HA  ILE A 116     -18.052 -23.718  10.291  1.00 22.44           H  
ATOM   1940  HB  ILE A 116     -17.002 -24.455  12.809  1.00 27.92           H  
ATOM   1941 HG12 ILE A 116     -16.941 -21.834  11.769  1.00 30.15           H  
ATOM   1942 HG13 ILE A 116     -18.096 -22.310  12.751  1.00 30.15           H  
ATOM   1943 HG21 ILE A 116     -15.591 -23.508  10.548  1.00 30.88           H  
ATOM   1944 HG22 ILE A 116     -14.914 -23.802  11.955  1.00 30.88           H  
ATOM   1945 HG23 ILE A 116     -15.518 -24.997  11.099  1.00 30.88           H  
ATOM   1946 HD11 ILE A 116     -15.375 -22.183  13.443  1.00 26.10           H  
ATOM   1947 HD12 ILE A 116     -16.480 -21.150  13.929  1.00 26.10           H  
ATOM   1948 HD13 ILE A 116     -16.530 -22.659  14.425  1.00 26.10           H  
ATOM   1949  N   THR A 117     -17.534 -25.924   9.393  1.00 25.51           N  
ATOM   1950  CA  THR A 117     -17.085 -27.252   8.927  1.00 27.69           C  
ATOM   1951  C   THR A 117     -15.555 -27.379   8.912  1.00 27.89           C  
ATOM   1952  O   THR A 117     -14.820 -26.395   9.055  1.00 28.46           O  
ATOM   1953  CB  THR A 117     -17.593 -27.525   7.531  1.00 30.13           C  
ATOM   1954  OG1 THR A 117     -16.980 -26.622   6.612  1.00 31.99           O  
ATOM   1955  CG2 THR A 117     -19.102 -27.369   7.467  1.00 35.92           C  
ATOM   1956  H   THR A 117     -17.552 -25.317   8.784  1.00 30.61           H  
ATOM   1957  HA  THR A 117     -17.440 -27.934   9.518  1.00 33.23           H  
ATOM   1958  HB  THR A 117     -17.370 -28.436   7.281  1.00 36.16           H  
ATOM   1959  HG1 THR A 117     -17.016 -26.936   5.834  1.00 38.39           H  
ATOM   1960 HG21 THR A 117     -19.352 -26.465   7.716  1.00 43.11           H  
ATOM   1961 HG22 THR A 117     -19.416 -27.547   6.567  1.00 43.11           H  
ATOM   1962 HG23 THR A 117     -19.526 -27.992   8.078  1.00 43.11           H  
ATOM   1963  N   ARG A 118     -15.057 -28.616   8.764  1.00 28.97           N  
ATOM   1964  CA  ARG A 118     -13.615 -28.824   8.643  1.00 29.46           C  
ATOM   1965  C   ARG A 118     -13.034 -28.008   7.523  1.00 25.51           C  
ATOM   1966  O   ARG A 118     -11.979 -27.379   7.669  1.00 30.27           O  
ATOM   1967  CB  ARG A 118     -13.294 -30.317   8.389  1.00 33.13           C  
ATOM   1968  CG  ARG A 118     -13.630 -31.158   9.527  1.00 36.37           C  
ATOM   1969  CD  ARG A 118     -13.558 -32.672   9.166  1.00 32.88           C  
ATOM   1970  NE  ARG A 118     -14.191 -33.409  10.245  1.00 38.81           N  
ATOM   1971  CZ  ARG A 118     -13.610 -33.672  11.403  1.00 38.00           C  
ATOM   1972  NH1 ARG A 118     -12.350 -33.290  11.612  1.00 43.81           N  
ATOM   1973  NH2 ARG A 118     -14.283 -34.323  12.345  1.00 47.06           N1+
ATOM   1974  H   ARG A 118     -15.527 -29.336   8.731  1.00 34.77           H  
ATOM   1975  HA  ARG A 118     -13.184 -28.556   9.470  1.00 35.36           H  
ATOM   1976  HB2 ARG A 118     -13.805 -30.626   7.624  1.00 39.76           H  
ATOM   1977  HB3 ARG A 118     -12.344 -30.412   8.215  1.00 39.76           H  
ATOM   1978  HG2 ARG A 118     -13.003 -30.987  10.246  1.00 43.65           H  
ATOM   1979  HG3 ARG A 118     -14.534 -30.957   9.815  1.00 43.65           H  
ATOM   1980  HD2 ARG A 118     -14.041 -32.841   8.342  1.00 39.45           H  
ATOM   1981  HD3 ARG A 118     -12.633 -32.953   9.092  1.00 39.45           H  
ATOM   1982  HE  ARG A 118     -14.973 -33.737  10.104  1.00 46.58           H  
ATOM   1983 HH11 ARG A 118     -11.924 -32.861  11.000  1.00 52.57           H  
ATOM   1984 HH12 ARG A 118     -11.967 -33.465  12.361  1.00 52.57           H  
ATOM   1985 HH21 ARG A 118     -15.092 -34.575  12.198  1.00 56.47           H  
ATOM   1986 HH22 ARG A 118     -13.902 -34.511  13.092  1.00 56.47           H  
ATOM   1987  N   GLU A 119     -13.731 -28.036   6.396  1.00 27.42           N  
ATOM   1988  CA  GLU A 119     -13.309 -27.371   5.189  1.00 29.18           C  
ATOM   1989  C   GLU A 119     -13.228 -25.856   5.379  1.00 27.48           C  
ATOM   1990  O   GLU A 119     -12.383 -25.203   4.791  1.00 29.21           O  
ATOM   1991  CB  GLU A 119     -14.266 -27.696   4.050  1.00 40.92           C  
ATOM   1992  CG  GLU A 119     -14.215 -29.171   3.597  1.00 42.52           C  
ATOM   1993  CD  GLU A 119     -14.867 -30.155   4.587  1.00 50.97           C  
ATOM   1994  OE1 GLU A 119     -15.694 -29.738   5.435  1.00 41.26           O  
ATOM   1995  OE2 GLU A 119     -14.557 -31.369   4.505  1.00 60.21           O1-
ATOM   1996  H   GLU A 119     -14.479 -28.451   6.311  1.00 32.90           H  
ATOM   1997  HA  GLU A 119     -12.427 -27.691   4.943  1.00 35.01           H  
ATOM   1998  HB2 GLU A 119     -15.172 -27.505   4.338  1.00 49.10           H  
ATOM   1999  HB3 GLU A 119     -14.041 -27.143   3.285  1.00 49.10           H  
ATOM   2000  HG2 GLU A 119     -14.681 -29.253   2.749  1.00 51.02           H  
ATOM   2001  HG3 GLU A 119     -13.288 -29.432   3.488  1.00 51.02           H  
ATOM   2002  N   GLU A 120     -14.153 -25.308   6.161  1.00 30.61           N  
ATOM   2003  CA  GLU A 120     -14.132 -23.873   6.452  1.00 28.98           C  
ATOM   2004  C   GLU A 120     -12.921 -23.558   7.307  1.00 25.10           C  
ATOM   2005  O   GLU A 120     -12.226 -22.548   7.104  1.00 27.11           O  
ATOM   2006  CB  GLU A 120     -15.433 -23.444   7.156  1.00 27.28           C  
ATOM   2007  CG  GLU A 120     -16.566 -23.372   6.182  1.00 24.75           C  
ATOM   2008  CD  GLU A 120     -17.924 -23.010   6.783  1.00 24.18           C  
ATOM   2009  OE1 GLU A 120     -18.220 -23.457   7.900  1.00 24.28           O  
ATOM   2010  OE2 GLU A 120     -18.669 -22.284   6.076  1.00 27.75           O1-
ATOM   2011  H   GLU A 120     -14.798 -25.738   6.534  1.00 36.73           H  
ATOM   2012  HA  GLU A 120     -14.057 -23.378   5.621  1.00 34.77           H  
ATOM   2013  HB2 GLU A 120     -15.659 -24.094   7.840  1.00 32.74           H  
ATOM   2014  HB3 GLU A 120     -15.312 -22.566   7.550  1.00 32.74           H  
ATOM   2015  HG2 GLU A 120     -16.355 -22.701   5.514  1.00 29.70           H  
ATOM   2016  HG3 GLU A 120     -16.659 -24.238   5.754  1.00 29.70           H  
ATOM   2017  N   MET A 121     -12.658 -24.407   8.279  1.00 26.33           N  
ATOM   2018  CA  MET A 121     -11.496 -24.228   9.114  1.00 26.92           C  
ATOM   2019  C   MET A 121     -10.203 -24.356   8.257  1.00 32.09           C  
ATOM   2020  O   MET A 121      -9.280 -23.553   8.406  1.00 29.32           O  
ATOM   2021  CB  MET A 121     -11.546 -25.223  10.250  1.00 32.80           C  
ATOM   2022  CG  MET A 121     -10.741 -24.842  11.452  1.00 36.64           C  
ATOM   2023  SD  MET A 121     -11.297 -25.653  12.972  1.00 34.67           S  
ATOM   2024  CE  MET A 121     -12.446 -24.444  13.635  1.00 41.30           C  
ATOM   2025  H   MET A 121     -13.137 -25.094   8.475  1.00 31.59           H  
ATOM   2026  HA  MET A 121     -11.524 -23.339   9.501  1.00 32.31           H  
ATOM   2027  HB2 MET A 121     -12.469 -25.322  10.534  1.00 39.36           H  
ATOM   2028  HB3 MET A 121     -11.211 -26.075   9.931  1.00 39.36           H  
ATOM   2029  HG2 MET A 121      -9.816 -25.092  11.302  1.00 43.96           H  
ATOM   2030  HG3 MET A 121     -10.807 -23.884  11.584  1.00 43.96           H  
ATOM   2031  HE1 MET A 121     -13.159 -24.301  12.993  1.00 49.56           H  
ATOM   2032  HE2 MET A 121     -12.813 -24.781  14.468  1.00 49.56           H  
ATOM   2033  HE3 MET A 121     -11.972 -23.613  13.794  1.00 49.56           H  
ATOM   2034  N   TYR A 122     -10.130 -25.343   7.364  1.00 32.78           N  
ATOM   2035  CA  TYR A 122      -8.985 -25.420   6.428  1.00 33.16           C  
ATOM   2036  C   TYR A 122      -8.775 -24.126   5.651  1.00 28.35           C  
ATOM   2037  O   TYR A 122      -7.648 -23.635   5.504  1.00 32.58           O  
ATOM   2038  CB  TYR A 122      -9.164 -26.528   5.391  1.00 35.22           C  
ATOM   2039  CG  TYR A 122      -9.258 -27.936   5.917  1.00 40.03           C  
ATOM   2040  CD1 TYR A 122      -8.796 -28.291   7.189  1.00 41.58           C  
ATOM   2041  CD2 TYR A 122      -9.810 -28.928   5.119  1.00 38.00           C  
ATOM   2042  CE1 TYR A 122      -8.898 -29.615   7.632  1.00 40.98           C  
ATOM   2043  CE2 TYR A 122      -9.915 -30.218   5.549  1.00 45.19           C  
ATOM   2044  CZ  TYR A 122      -9.467 -30.563   6.791  1.00 42.07           C  
ATOM   2045  OH  TYR A 122      -9.614 -31.880   7.136  1.00 48.36           O  
ATOM   2046  H   TYR A 122     -10.712 -25.969   7.273  1.00 39.33           H  
ATOM   2047  HA  TYR A 122      -8.176 -25.605   6.931  1.00 39.79           H  
ATOM   2048  HB2 TYR A 122      -9.980 -26.351   4.898  1.00 42.27           H  
ATOM   2049  HB3 TYR A 122      -8.409 -26.499   4.783  1.00 42.27           H  
ATOM   2050  HD1 TYR A 122      -8.419 -27.646   7.742  1.00 49.89           H  
ATOM   2051  HD2 TYR A 122     -10.121 -28.706   4.271  1.00 45.60           H  
ATOM   2052  HE1 TYR A 122      -8.595 -29.855   8.478  1.00 49.17           H  
ATOM   2053  HE2 TYR A 122     -10.292 -30.863   4.995  1.00 54.23           H  
ATOM   2054  HH  TYR A 122      -9.314 -32.009   7.910  1.00 58.03           H  
ATOM   2055  N   ASN A 123      -9.876 -23.588   5.133  1.00 27.64           N  
ATOM   2056  CA  ASN A 123      -9.896 -22.358   4.366  1.00 29.21           C  
ATOM   2057  C   ASN A 123      -9.241 -21.205   5.106  1.00 31.25           C  
ATOM   2058  O   ASN A 123      -8.361 -20.564   4.575  1.00 28.31           O  
ATOM   2059  CB  ASN A 123     -11.348 -22.041   4.026  1.00 26.87           C  
ATOM   2060  CG  ASN A 123     -11.511 -20.824   3.152  1.00 36.54           C  
ATOM   2061  OD1 ASN A 123     -10.581 -20.044   2.947  1.00 47.45           O  
ATOM   2062  ND2 ASN A 123     -12.720 -20.639   2.648  1.00 37.17           N  
ATOM   2063  H   ASN A 123     -10.656 -23.938   5.222  1.00 33.16           H  
ATOM   2064  HA  ASN A 123      -9.415 -22.494   3.535  1.00 35.05           H  
ATOM   2065  HB2 ASN A 123     -11.732 -22.798   3.556  1.00 32.24           H  
ATOM   2066  HB3 ASN A 123     -11.835 -21.883   4.850  1.00 32.24           H  
ATOM   2067 HD21 ASN A 123     -13.350 -21.197   2.827  1.00 44.60           H  
ATOM   2068 HD22 ASN A 123     -12.875 -19.962   2.141  1.00 44.60           H  
ATOM   2069  N   ILE A 124      -9.657 -20.945   6.340  1.00 25.68           N  
ATOM   2070  CA  ILE A 124      -9.092 -19.836   7.102  1.00 27.83           C  
ATOM   2071  C   ILE A 124      -7.603 -20.108   7.366  1.00 27.00           C  
ATOM   2072  O   ILE A 124      -6.774 -19.209   7.250  1.00 30.30           O  
ATOM   2073  CB  ILE A 124      -9.866 -19.600   8.424  1.00 27.38           C  
ATOM   2074  CG1 ILE A 124     -11.077 -18.683   8.186  1.00 29.58           C  
ATOM   2075  CG2 ILE A 124      -8.976 -18.947   9.473  1.00 28.88           C  
ATOM   2076  CD1 ILE A 124     -12.102 -19.246   7.266  1.00 29.56           C  
ATOM   2077  H   ILE A 124     -10.262 -21.392   6.758  1.00 30.82           H  
ATOM   2078  HA  ILE A 124      -9.157 -19.026   6.571  1.00 33.39           H  
ATOM   2079  HB  ILE A 124     -10.178 -20.454   8.763  1.00 32.86           H  
ATOM   2080 HG12 ILE A 124     -11.508 -18.510   9.037  1.00 35.49           H  
ATOM   2081 HG13 ILE A 124     -10.764 -17.849   7.803  1.00 35.49           H  
ATOM   2082 HG21 ILE A 124      -8.666 -18.093   9.135  1.00 34.65           H  
ATOM   2083 HG22 ILE A 124      -9.491 -18.815  10.284  1.00 34.65           H  
ATOM   2084 HG23 ILE A 124      -8.220 -19.528   9.651  1.00 34.65           H  
ATOM   2085 HD11 ILE A 124     -12.438 -20.076   7.640  1.00 35.48           H  
ATOM   2086 HD12 ILE A 124     -12.826 -18.608   7.172  1.00 35.48           H  
ATOM   2087 HD13 ILE A 124     -11.693 -19.413   6.403  1.00 35.48           H  
ATOM   2088  N   VAL A 125      -7.260 -21.350   7.695  1.00 26.29           N  
ATOM   2089  CA  VAL A 125      -5.888 -21.657   8.073  1.00 27.24           C  
ATOM   2090  C   VAL A 125      -4.986 -21.468   6.867  1.00 26.76           C  
ATOM   2091  O   VAL A 125      -3.913 -20.882   6.991  1.00 30.59           O  
ATOM   2092  CB  VAL A 125      -5.767 -23.074   8.637  1.00 31.58           C  
ATOM   2093  CG1 VAL A 125      -4.290 -23.477   8.784  1.00 36.70           C  
ATOM   2094  CG2 VAL A 125      -6.454 -23.136   9.976  1.00 28.96           C  
ATOM   2095  H   VAL A 125      -7.796 -22.022   7.708  1.00 31.55           H  
ATOM   2096  HA  VAL A 125      -5.603 -21.035   8.761  1.00 32.69           H  
ATOM   2097  HB  VAL A 125      -6.200 -23.701   8.037  1.00 37.89           H  
ATOM   2098 HG11 VAL A 125      -3.853 -22.856   9.388  1.00 44.03           H  
ATOM   2099 HG12 VAL A 125      -4.242 -24.377   9.142  1.00 44.03           H  
ATOM   2100 HG13 VAL A 125      -3.866 -23.444   7.912  1.00 44.03           H  
ATOM   2101 HG21 VAL A 125      -7.389 -22.906   9.861  1.00 34.75           H  
ATOM   2102 HG22 VAL A 125      -6.375 -24.036  10.329  1.00 34.75           H  
ATOM   2103 HG23 VAL A 125      -6.029 -22.505  10.577  1.00 34.75           H  
ATOM   2104  N   ASP A 126      -5.434 -21.958   5.719  1.00 27.44           N  
ATOM   2105  CA  ASP A 126      -4.726 -21.775   4.466  1.00 32.68           C  
ATOM   2106  C   ASP A 126      -4.555 -20.290   4.175  1.00 34.60           C  
ATOM   2107  O   ASP A 126      -3.480 -19.822   3.797  1.00 33.80           O  
ATOM   2108  CB  ASP A 126      -5.483 -22.451   3.336  1.00 37.20           C  
ATOM   2109  CG  ASP A 126      -4.780 -22.329   2.019  1.00 51.23           C  
ATOM   2110  OD1 ASP A 126      -3.600 -22.722   1.945  1.00 51.34           O  
ATOM   2111  OD2 ASP A 126      -5.409 -21.832   1.059  1.00 53.85           O1-
ATOM   2112  H   ASP A 126      -6.161 -22.410   5.641  1.00 32.92           H  
ATOM   2113  HA  ASP A 126      -3.846 -22.178   4.531  1.00 39.21           H  
ATOM   2114  HB2 ASP A 126      -5.578 -23.395   3.540  1.00 44.65           H  
ATOM   2115  HB3 ASP A 126      -6.357 -22.040   3.250  1.00 44.65           H  
ATOM   2116  N   ALA A 127      -5.616 -19.529   4.371  1.00 29.11           N  
ATOM   2117  CA  ALA A 127      -5.542 -18.099   4.124  1.00 31.35           C  
ATOM   2118  C   ALA A 127      -4.459 -17.425   4.972  1.00 30.41           C  
ATOM   2119  O   ALA A 127      -3.745 -16.512   4.517  1.00 30.93           O  
ATOM   2120  CB  ALA A 127      -6.895 -17.455   4.397  1.00 28.91           C  
ATOM   2121  H   ALA A 127      -6.383 -19.810   4.642  1.00 34.94           H  
ATOM   2122  HA  ALA A 127      -5.324 -17.952   3.190  1.00 37.62           H  
ATOM   2123  HB1 ALA A 127      -7.137 -17.612   5.323  1.00 34.69           H  
ATOM   2124  HB2 ALA A 127      -6.830 -16.502   4.228  1.00 34.69           H  
ATOM   2125  HB3 ALA A 127      -7.556 -17.852   3.809  1.00 34.69           H  
ATOM   2126  N   ILE A 128      -4.366 -17.833   6.230  1.00 26.75           N  
ATOM   2127  CA  ILE A 128      -3.388 -17.281   7.152  1.00 29.84           C  
ATOM   2128  C   ILE A 128      -1.993 -17.618   6.658  1.00 36.31           C  
ATOM   2129  O   ILE A 128      -1.099 -16.773   6.667  1.00 36.73           O  
ATOM   2130  CB  ILE A 128      -3.614 -17.799   8.584  1.00 31.41           C  
ATOM   2131  CG1 ILE A 128      -4.884 -17.176   9.140  1.00 28.73           C  
ATOM   2132  CG2 ILE A 128      -2.457 -17.437   9.488  1.00 35.94           C  
ATOM   2133  CD1 ILE A 128      -5.396 -17.869  10.374  1.00 41.70           C  
ATOM   2134  H   ILE A 128      -4.868 -18.438   6.579  1.00 32.11           H  
ATOM   2135  HA  ILE A 128      -3.476 -16.315   7.166  1.00 35.81           H  
ATOM   2136  HB  ILE A 128      -3.714 -18.764   8.563  1.00 37.69           H  
ATOM   2137 HG12 ILE A 128      -4.705 -16.251   9.370  1.00 34.48           H  
ATOM   2138 HG13 ILE A 128      -5.578 -17.220   8.463  1.00 34.48           H  
ATOM   2139 HG21 ILE A 128      -2.368 -16.472   9.515  1.00 43.13           H  
ATOM   2140 HG22 ILE A 128      -2.634 -17.779  10.378  1.00 43.13           H  
ATOM   2141 HG23 ILE A 128      -1.645 -17.835   9.136  1.00 43.13           H  
ATOM   2142 HD11 ILE A 128      -4.717 -17.824  11.065  1.00 50.04           H  
ATOM   2143 HD12 ILE A 128      -6.203 -17.422  10.674  1.00 50.04           H  
ATOM   2144 HD13 ILE A 128      -5.590 -18.794  10.159  1.00 50.04           H  
ATOM   2145  N   TYR A 129      -1.795 -18.861   6.242  1.00 28.62           N  
ATOM   2146  CA  TYR A 129      -0.480 -19.265   5.773  1.00 35.64           C  
ATOM   2147  C   TYR A 129      -0.094 -18.484   4.516  1.00 40.48           C  
ATOM   2148  O   TYR A 129       1.069 -18.117   4.352  1.00 38.57           O  
ATOM   2149  CB  TYR A 129      -0.436 -20.763   5.496  1.00 33.74           C  
ATOM   2150  CG  TYR A 129      -0.101 -21.625   6.701  1.00 35.47           C  
ATOM   2151  CD1 TYR A 129       1.146 -21.558   7.310  1.00 47.13           C  
ATOM   2152  CD2 TYR A 129      -1.020 -22.540   7.193  1.00 40.87           C  
ATOM   2153  CE1 TYR A 129       1.456 -22.360   8.395  1.00 55.22           C  
ATOM   2154  CE2 TYR A 129      -0.725 -23.351   8.274  1.00 45.11           C  
ATOM   2155  CZ  TYR A 129       0.511 -23.258   8.873  1.00 52.54           C  
ATOM   2156  OH  TYR A 129       0.790 -24.065   9.951  1.00 63.50           O  
ATOM   2157  H   TYR A 129      -2.393 -19.479   6.222  1.00 34.35           H  
ATOM   2158  HA  TYR A 129       0.175 -19.068   6.461  1.00 42.77           H  
ATOM   2159  HB2 TYR A 129      -1.306 -21.042   5.169  1.00 40.49           H  
ATOM   2160  HB3 TYR A 129       0.236 -20.932   4.818  1.00 40.49           H  
ATOM   2161  HD1 TYR A 129       1.779 -20.956   6.990  1.00 56.56           H  
ATOM   2162  HD2 TYR A 129      -1.856 -22.605   6.791  1.00 49.05           H  
ATOM   2163  HE1 TYR A 129       2.291 -22.298   8.800  1.00 66.26           H  
ATOM   2164  HE2 TYR A 129      -1.358 -23.951   8.596  1.00 54.13           H  
ATOM   2165  HH  TYR A 129       1.584 -23.949  10.199  1.00 76.20           H  
ATOM   2166  N   GLN A 130      -1.058 -18.218   3.633  1.00 31.72           N  
ATOM   2167  CA  GLN A 130      -0.781 -17.451   2.414  1.00 32.14           C  
ATOM   2168  C   GLN A 130      -0.259 -16.061   2.766  1.00 49.28           C  
ATOM   2169  O   GLN A 130       0.584 -15.480   2.054  1.00 38.29           O  
ATOM   2170  CB  GLN A 130      -2.033 -17.333   1.550  1.00 35.67           C  
ATOM   2171  CG  GLN A 130      -2.470 -18.622   0.915  1.00 36.65           C  
ATOM   2172  CD  GLN A 130      -3.641 -18.415  -0.013  1.00 47.45           C  
ATOM   2173  OE1 GLN A 130      -3.805 -17.332  -0.588  1.00 50.01           O  
ATOM   2174  NE2 GLN A 130      -4.471 -19.437  -0.159  1.00 51.01           N  
ATOM   2175  H   GLN A 130      -1.877 -18.468   3.715  1.00 38.07           H  
ATOM   2176  HA  GLN A 130      -0.099 -17.909   1.898  1.00 38.56           H  
ATOM   2177  HB2 GLN A 130      -2.764 -17.014   2.103  1.00 42.81           H  
ATOM   2178  HB3 GLN A 130      -1.860 -16.697   0.838  1.00 42.81           H  
ATOM   2179  HG2 GLN A 130      -1.735 -18.989   0.399  1.00 43.98           H  
ATOM   2180  HG3 GLN A 130      -2.738 -19.245   1.608  1.00 43.98           H  
ATOM   2181 HE21 GLN A 130      -4.328 -20.171   0.265  1.00 61.21           H  
ATOM   2182 HE22 GLN A 130      -5.154 -19.367  -0.678  1.00 61.21           H  
ATOM   2183  N   MET A 131      -0.770 -15.542   3.879  1.00 39.21           N  
ATOM   2184  CA  MET A 131      -0.470 -14.194   4.332  1.00 39.59           C  
ATOM   2185  C   MET A 131       0.924 -14.120   4.952  1.00 49.09           C  
ATOM   2186  O   MET A 131       1.735 -13.279   4.551  1.00 53.38           O  
ATOM   2187  CB  MET A 131      -1.540 -13.745   5.342  1.00 42.82           C  
ATOM   2188  CG  MET A 131      -1.322 -12.383   5.962  1.00 49.69           C  
ATOM   2189  SD  MET A 131      -2.705 -11.823   7.001  1.00 46.65           S  
ATOM   2190  CE  MET A 131      -2.847 -13.230   8.096  1.00 45.58           C  
ATOM   2191  H   MET A 131      -1.307 -15.965   4.400  1.00 47.05           H  
ATOM   2192  HA  MET A 131      -0.507 -13.592   3.572  1.00 47.51           H  
ATOM   2193  HB2 MET A 131      -2.399 -13.725   4.890  1.00 51.38           H  
ATOM   2194  HB3 MET A 131      -1.570 -14.392   6.064  1.00 51.38           H  
ATOM   2195  HG2 MET A 131      -0.528 -12.415   6.517  1.00 59.62           H  
ATOM   2196  HG3 MET A 131      -1.202 -11.732   5.253  1.00 59.62           H  
ATOM   2197  HE1 MET A 131      -2.010 -13.345   8.573  1.00 54.69           H  
ATOM   2198  HE2 MET A 131      -3.567 -13.069   8.725  1.00 54.69           H  
ATOM   2199  HE3 MET A 131      -3.039 -14.022   7.569  1.00 54.69           H  
ATOM   2200  N   VAL A 132       1.203 -15.025   5.895  1.00 43.07           N  
ATOM   2201  CA  VAL A 132       2.405 -14.960   6.739  1.00 49.68           C  
ATOM   2202  C   VAL A 132       3.563 -15.841   6.245  1.00 53.45           C  
ATOM   2203  O   VAL A 132       4.691 -15.704   6.725  1.00 57.11           O  
ATOM   2204  CB  VAL A 132       2.071 -15.343   8.204  1.00 43.46           C  
ATOM   2205  CG1 VAL A 132       0.786 -14.657   8.672  1.00 46.58           C  
ATOM   2206  CG2 VAL A 132       1.958 -16.859   8.376  1.00 46.34           C  
ATOM   2207  H   VAL A 132       0.701 -15.701   6.070  1.00 51.68           H  
ATOM   2208  HA  VAL A 132       2.722 -14.044   6.744  1.00 59.62           H  
ATOM   2209  HB  VAL A 132       2.792 -15.036   8.775  1.00 52.15           H  
ATOM   2210 HG11 VAL A 132       0.054 -14.935   8.099  1.00 55.90           H  
ATOM   2211 HG12 VAL A 132       0.606 -14.917   9.589  1.00 55.90           H  
ATOM   2212 HG13 VAL A 132       0.903 -13.696   8.616  1.00 55.90           H  
ATOM   2213 HG21 VAL A 132       2.803 -17.268   8.132  1.00 55.61           H  
ATOM   2214 HG22 VAL A 132       1.749 -17.057   9.302  1.00 55.61           H  
ATOM   2215 HG23 VAL A 132       1.252 -17.190   7.799  1.00 55.61           H  
ATOM   2216  N   GLY A 133       3.280 -16.753   5.322  1.00 46.16           N  
ATOM   2217  CA  GLY A 133       4.309 -17.609   4.755  1.00 44.55           C  
ATOM   2218  C   GLY A 133       3.981 -19.088   4.893  1.00 44.79           C  
ATOM   2219  O   GLY A 133       3.849 -19.604   6.005  1.00 54.44           O  
ATOM   2220  H   GLY A 133       2.493 -16.896   5.007  1.00 55.40           H  
ATOM   2221  HA2 GLY A 133       4.415 -17.405   3.813  1.00 53.46           H  
ATOM   2222  HA3 GLY A 133       5.153 -17.440   5.203  1.00 53.46           H  
ATOM   2223  N   GLN A 134       3.840 -19.760   3.752  1.00 44.02           N  
ATOM   2224  CA  GLN A 134       3.498 -21.183   3.699  1.00 46.14           C  
ATOM   2225  C   GLN A 134       4.689 -22.046   4.077  1.00 57.41           C  
ATOM   2226  O   GLN A 134       5.835 -21.662   3.818  1.00 50.99           O  
ATOM   2227  CB  GLN A 134       3.021 -21.543   2.295  1.00 49.06           C  
ATOM   2228  CG  GLN A 134       1.561 -21.223   2.029  1.00 46.75           C  
ATOM   2229  CD  GLN A 134       0.660 -22.408   2.306  1.00 60.96           C  
ATOM   2230  OE1 GLN A 134       0.942 -23.237   3.179  1.00 58.55           O  
ATOM   2231  NE2 GLN A 134      -0.425 -22.511   1.538  1.00 71.92           N  
ATOM   2232  H   GLN A 134       3.940 -19.405   2.975  1.00 52.83           H  
ATOM   2233  HA  GLN A 134       2.778 -21.365   4.322  1.00 55.37           H  
ATOM   2234  HB2 GLN A 134       3.553 -21.051   1.650  1.00 58.87           H  
ATOM   2235  HB3 GLN A 134       3.144 -22.496   2.160  1.00 58.87           H  
ATOM   2236  HG2 GLN A 134       1.285 -20.493   2.606  1.00 56.10           H  
ATOM   2237  HG3 GLN A 134       1.454 -20.972   1.098  1.00 56.10           H  
ATOM   2238 HE21 GLN A 134      -0.579 -21.923   0.930  1.00 86.31           H  
ATOM   2239 HE22 GLN A 134      -0.972 -23.165   1.652  1.00 86.31           H  
ATOM   2240  N   GLN A 135       4.436 -23.218   4.665  1.00 51.39           N  
ATOM   2241  CA  GLN A 135       5.545 -24.074   5.078  1.00 55.48           C  
ATOM   2242  C   GLN A 135       5.420 -25.479   4.530  1.00 54.98           C  
ATOM   2243  O   GLN A 135       4.348 -26.076   4.581  1.00 51.15           O  
ATOM   2244  CB  GLN A 135       5.654 -24.096   6.599  1.00 42.48           C  
ATOM   2245  CG  GLN A 135       6.062 -22.742   7.091  1.00 48.65           C  
ATOM   2246  CD  GLN A 135       5.990 -22.607   8.572  1.00 62.25           C  
ATOM   2247  OE1 GLN A 135       5.132 -23.208   9.219  1.00 64.96           O  
ATOM   2248  NE2 GLN A 135       6.896 -21.808   9.135  1.00 63.11           N  
ATOM   2249  H   GLN A 135       3.653 -23.532   4.831  1.00 61.67           H  
ATOM   2250  HA  GLN A 135       6.369 -23.698   4.731  1.00 66.58           H  
ATOM   2251  HB2 GLN A 135       4.793 -24.320   6.984  1.00 50.97           H  
ATOM   2252  HB3 GLN A 135       6.327 -24.739   6.868  1.00 50.97           H  
ATOM   2253  HG2 GLN A 135       6.977 -22.571   6.820  1.00 58.38           H  
ATOM   2254  HG3 GLN A 135       5.473 -22.076   6.702  1.00 58.38           H  
ATOM   2255 HE21 GLN A 135       7.477 -21.405   8.646  1.00 75.74           H  
ATOM   2256 HE22 GLN A 135       6.899 -21.695   9.988  1.00 75.74           H  
ATOM   2257  N   PRO A 136       6.524 -25.997   3.969  1.00 54.93           N  
ATOM   2258  CA  PRO A 136       6.492 -27.351   3.413  1.00 47.56           C  
ATOM   2259  C   PRO A 136       6.322 -28.415   4.501  1.00 50.71           C  
ATOM   2260  O   PRO A 136       6.917 -28.274   5.569  1.00 47.35           O  
ATOM   2261  CB  PRO A 136       7.853 -27.471   2.721  1.00 46.12           C  
ATOM   2262  CG  PRO A 136       8.746 -26.489   3.415  1.00 46.55           C  
ATOM   2263  CD  PRO A 136       7.844 -25.354   3.803  1.00 46.67           C  
ATOM   2264  HA  PRO A 136       5.783 -27.437   2.757  1.00 57.08           H  
ATOM   2265  HB2 PRO A 136       8.192 -28.374   2.824  1.00 55.35           H  
ATOM   2266  HB3 PRO A 136       7.762 -27.246   1.782  1.00 55.35           H  
ATOM   2267  HG2 PRO A 136       9.137 -26.901   4.202  1.00 55.86           H  
ATOM   2268  HG3 PRO A 136       9.437 -26.186   2.806  1.00 55.86           H  
ATOM   2269  HD2 PRO A 136       8.136 -24.961   4.640  1.00 56.01           H  
ATOM   2270  HD3 PRO A 136       7.810 -24.692   3.094  1.00 56.01           H  
ATOM   2271  N   GLN A 137       5.508 -29.439   4.246  1.00 62.35           N  
ATOM   2272  CA  GLN A 137       5.388 -30.560   5.181  1.00 54.27           C  
ATOM   2273  C   GLN A 137       5.806 -31.820   4.444  1.00 54.62           C  
ATOM   2274  O   GLN A 137       5.320 -32.105   3.344  1.00 63.90           O  
ATOM   2275  CB  GLN A 137       3.964 -30.713   5.748  1.00 57.56           C  
ATOM   2276  CG  GLN A 137       3.534 -29.576   6.684  1.00 45.60           C  
ATOM   2277  CD  GLN A 137       3.064 -28.367   5.904  1.00 63.07           C  
ATOM   2278  OE1 GLN A 137       2.789 -28.471   4.705  1.00 70.05           O  
ATOM   2279  NE2 GLN A 137       2.968 -27.214   6.567  1.00 60.63           N  
ATOM   2280  H   GLN A 137       5.016 -29.509   3.544  1.00 74.82           H  
ATOM   2281  HA  GLN A 137       5.998 -30.424   5.923  1.00 65.13           H  
ATOM   2282  HB2 GLN A 137       3.336 -30.740   5.009  1.00 69.08           H  
ATOM   2283  HB3 GLN A 137       3.916 -31.542   6.249  1.00 69.08           H  
ATOM   2284  HG2 GLN A 137       2.803 -29.880   7.244  1.00 54.72           H  
ATOM   2285  HG3 GLN A 137       4.289 -29.309   7.232  1.00 54.72           H  
ATOM   2286 HE21 GLN A 137       3.170 -27.180   7.402  1.00 72.75           H  
ATOM   2287 HE22 GLN A 137       2.705 -26.504   6.159  1.00 72.75           H  
ATOM   2288  N   THR A 138       6.730 -32.555   5.054  1.00 53.50           N  
ATOM   2289  CA  THR A 138       7.206 -33.815   4.502  1.00 55.36           C  
ATOM   2290  C   THR A 138       6.532 -35.004   5.188  1.00 54.72           C  
ATOM   2291  O   THR A 138       6.810 -36.152   4.843  1.00 56.49           O  
ATOM   2292  CB  THR A 138       8.745 -33.942   4.636  1.00 45.85           C  
ATOM   2293  OG1 THR A 138       9.108 -34.185   6.005  1.00 46.73           O  
ATOM   2294  CG2 THR A 138       9.428 -32.668   4.131  1.00 37.94           C  
ATOM   2295  H   THR A 138       7.100 -32.342   5.800  1.00 64.20           H  
ATOM   2296  HA  THR A 138       6.984 -33.849   3.558  1.00 66.43           H  
ATOM   2297  HB  THR A 138       9.051 -34.683   4.090  1.00 55.01           H  
ATOM   2298  HG1 THR A 138       8.754 -34.897   6.275  1.00 56.07           H  
ATOM   2299 HG21 THR A 138       9.130 -31.904   4.650  1.00 45.53           H  
ATOM   2300 HG22 THR A 138      10.390 -32.751   4.216  1.00 45.53           H  
ATOM   2301 HG23 THR A 138       9.205 -32.520   3.198  1.00 45.53           H  
ATOM   2302  N   GLU A 139       5.646 -34.732   6.148  1.00 47.90           N  
ATOM   2303  CA  GLU A 139       4.880 -35.790   6.811  1.00 54.48           C  
ATOM   2304  C   GLU A 139       3.397 -35.599   6.522  1.00 60.68           C  
ATOM   2305  O   GLU A 139       2.769 -34.620   6.953  1.00 64.42           O  
ATOM   2306  CB  GLU A 139       5.141 -35.811   8.321  1.00 56.58           C  
ATOM   2307  CG  GLU A 139       6.448 -36.522   8.727  1.00 50.30           C  
ATOM   2308  CD  GLU A 139       6.542 -37.958   8.231  1.00 64.70           C  
ATOM   2309  OE1 GLU A 139       5.492 -38.642   8.204  1.00 65.26           O  
ATOM   2310  OE2 GLU A 139       7.663 -38.397   7.859  1.00 52.22           O1-
ATOM   2311  H   GLU A 139       5.470 -33.941   6.434  1.00 57.48           H  
ATOM   2312  HA  GLU A 139       5.148 -36.649   6.448  1.00 65.38           H  
ATOM   2313  HB2 GLU A 139       5.191 -34.897   8.641  1.00 67.90           H  
ATOM   2314  HB3 GLU A 139       4.407 -36.271   8.757  1.00 67.90           H  
ATOM   2315  HG2 GLU A 139       7.199 -36.031   8.359  1.00 60.36           H  
ATOM   2316  HG3 GLU A 139       6.508 -36.538   9.695  1.00 60.36           H  
ATOM   2317  N   ASP A 140       2.857 -36.541   5.760  1.00 57.84           N  
ATOM   2318  CA  ASP A 140       1.479 -36.475   5.326  1.00 62.42           C  
ATOM   2319  C   ASP A 140       0.544 -36.647   6.519  1.00 63.65           C  
ATOM   2320  O   ASP A 140      -0.644 -36.309   6.429  1.00 64.91           O  
ATOM   2321  CB  ASP A 140       1.209 -37.547   4.264  1.00 57.39           C  
ATOM   2322  CG  ASP A 140       1.142 -36.977   2.859  1.00 69.05           C  
ATOM   2323  OD1 ASP A 140       1.592 -35.820   2.640  1.00 65.02           O  
ATOM   2324  OD2 ASP A 140       0.633 -37.701   1.971  1.00 68.41           O1-
ATOM   2325  H   ASP A 140       3.278 -37.236   5.479  1.00 69.40           H  
ATOM   2326  HA  ASP A 140       1.310 -35.606   4.930  1.00 74.90           H  
ATOM   2327  HB2 ASP A 140       1.922 -38.203   4.288  1.00 68.87           H  
ATOM   2328  HB3 ASP A 140       0.359 -37.973   4.455  1.00 68.87           H  
ATOM   2329  N   GLU A 141       1.082 -37.158   7.632  1.00 66.92           N  
ATOM   2330  CA  GLU A 141       0.293 -37.344   8.859  1.00 64.86           C  
ATOM   2331  C   GLU A 141       0.372 -36.133   9.809  1.00 64.60           C  
ATOM   2332  O   GLU A 141      -0.310 -36.112  10.841  1.00 59.93           O  
ATOM   2333  CB  GLU A 141       0.732 -38.615   9.617  1.00 67.68           C  
ATOM   2334  CG  GLU A 141       0.815 -39.915   8.776  1.00 60.27           C  
ATOM   2335  CD  GLU A 141      -0.198 -39.977   7.632  1.00 74.39           C  
ATOM   2336  OE1 GLU A 141      -1.419 -39.828   7.892  1.00 74.03           O  
ATOM   2337  OE2 GLU A 141       0.236 -40.176   6.470  1.00 69.62           O1-
ATOM   2338  H   GLU A 141       1.902 -37.406   7.703  1.00 80.31           H  
ATOM   2339  HA  GLU A 141      -0.637 -37.459   8.611  1.00 77.84           H  
ATOM   2340  HB2 GLU A 141       1.612 -38.457   9.992  1.00 81.22           H  
ATOM   2341  HB3 GLU A 141       0.099 -38.775  10.335  1.00 81.22           H  
ATOM   2342  HG2 GLU A 141       1.702 -39.981   8.389  1.00 72.32           H  
ATOM   2343  HG3 GLU A 141       0.652 -40.674   9.357  1.00 72.32           H  
ATOM   2344  N   ASN A 142       1.175 -35.127   9.452  1.00 64.56           N  
ATOM   2345  CA  ASN A 142       1.402 -33.966  10.322  1.00 57.79           C  
ATOM   2346  C   ASN A 142       1.231 -32.615   9.603  1.00 58.57           C  
ATOM   2347  O   ASN A 142       1.843 -31.615   9.989  1.00 62.47           O  
ATOM   2348  CB  ASN A 142       2.811 -34.054  10.925  1.00 62.60           C  
ATOM   2349  CG  ASN A 142       2.929 -33.324  12.250  1.00 63.62           C  
ATOM   2350  OD1 ASN A 142       2.995 -32.090  12.297  1.00 68.20           O  
ATOM   2351  ND2 ASN A 142       2.962 -34.084  13.337  1.00 65.33           N  
ATOM   2352  H   ASN A 142       1.602 -35.092   8.707  1.00 77.48           H  
ATOM   2353  HA  ASN A 142       0.765 -33.994  11.052  1.00 69.35           H  
ATOM   2354  HB2 ASN A 142       3.032 -34.987  11.076  1.00 75.13           H  
ATOM   2355  HB3 ASN A 142       3.445 -33.659  10.307  1.00 75.13           H  
ATOM   2356 HD21 ASN A 142       2.916 -34.940  13.265  1.00 78.40           H  
ATOM   2357 HD22 ASN A 142       3.028 -33.721  14.114  1.00 78.40           H  
ATOM   2358  N   THR A 143       0.403 -32.590   8.560  1.00 54.13           N  
ATOM   2359  CA  THR A 143       0.081 -31.358   7.846  1.00 48.20           C  
ATOM   2360  C   THR A 143      -0.809 -30.436   8.683  1.00 52.03           C  
ATOM   2361  O   THR A 143      -1.342 -30.849   9.718  1.00 47.36           O  
ATOM   2362  CB  THR A 143      -0.639 -31.663   6.534  1.00 53.07           C  
ATOM   2363  OG1 THR A 143      -1.827 -32.411   6.821  1.00 46.73           O  
ATOM   2364  CG2 THR A 143       0.271 -32.484   5.608  1.00 50.42           C  
ATOM   2365  H   THR A 143       0.008 -33.285   8.243  1.00 64.95           H  
ATOM   2366  HA  THR A 143       0.902 -30.884   7.640  1.00 57.84           H  
ATOM   2367  HB  THR A 143      -0.873 -30.834   6.087  1.00 63.69           H  
ATOM   2368  HG1 THR A 143      -2.307 -32.464   6.133  1.00 56.07           H  
ATOM   2369 HG21 THR A 143       0.511 -33.320   6.036  1.00 60.50           H  
ATOM   2370 HG22 THR A 143      -0.189 -32.675   4.776  1.00 60.50           H  
ATOM   2371 HG23 THR A 143       1.080 -31.986   5.413  1.00 60.50           H  
ATOM   2372  N   PRO A 144      -0.956 -29.173   8.246  1.00 53.36           N  
ATOM   2373  CA  PRO A 144      -1.907 -28.265   8.894  1.00 48.98           C  
ATOM   2374  C   PRO A 144      -3.322 -28.836   8.936  1.00 43.16           C  
ATOM   2375  O   PRO A 144      -3.989 -28.739   9.973  1.00 42.05           O  
ATOM   2376  CB  PRO A 144      -1.849 -27.013   8.014  1.00 45.04           C  
ATOM   2377  CG  PRO A 144      -0.485 -27.022   7.438  1.00 53.68           C  
ATOM   2378  CD  PRO A 144      -0.130 -28.478   7.242  1.00 54.24           C  
ATOM   2379  HA  PRO A 144      -1.614 -28.046   9.793  1.00 58.77           H  
ATOM   2380  HB2 PRO A 144      -2.519 -27.072   7.315  1.00 54.05           H  
ATOM   2381  HB3 PRO A 144      -1.987 -26.222   8.559  1.00 54.05           H  
ATOM   2382  HG2 PRO A 144      -0.488 -26.555   6.588  1.00 64.42           H  
ATOM   2383  HG3 PRO A 144       0.132 -26.601   8.057  1.00 64.42           H  
ATOM   2384  HD2 PRO A 144      -0.371 -28.767   6.348  1.00 65.09           H  
ATOM   2385  HD3 PRO A 144       0.812 -28.623   7.421  1.00 65.09           H  
ATOM   2386  N   GLN A 145      -3.768 -29.425   7.827  1.00 49.10           N  
ATOM   2387  CA  GLN A 145      -5.110 -30.003   7.755  1.00 50.42           C  
ATOM   2388  C   GLN A 145      -5.296 -31.120   8.771  1.00 46.08           C  
ATOM   2389  O   GLN A 145      -6.346 -31.223   9.412  1.00 38.86           O  
ATOM   2390  CB  GLN A 145      -5.401 -30.527   6.352  1.00 44.38           C  
ATOM   2391  CG  GLN A 145      -5.362 -29.453   5.307  1.00 59.47           C  
ATOM   2392  CD  GLN A 145      -6.182 -29.821   4.084  1.00 61.48           C  
ATOM   2393  OE1 GLN A 145      -6.687 -30.948   3.974  1.00 56.96           O  
ATOM   2394  NE2 GLN A 145      -6.328 -28.872   3.159  1.00 66.87           N  
ATOM   2395  H   GLN A 145      -3.313 -29.503   7.101  1.00 58.92           H  
ATOM   2396  HA  GLN A 145      -5.759 -29.310   7.953  1.00 60.50           H  
ATOM   2397  HB2 GLN A 145      -4.736 -31.194   6.120  1.00 53.25           H  
ATOM   2398  HB3 GLN A 145      -6.286 -30.923   6.340  1.00 53.25           H  
ATOM   2399  HG2 GLN A 145      -5.724 -28.633   5.679  1.00 71.37           H  
ATOM   2400  HG3 GLN A 145      -4.444 -29.315   5.025  1.00 71.37           H  
ATOM   2401 HE21 GLN A 145      -5.966 -28.101   3.274  1.00 80.24           H  
ATOM   2402 HE22 GLN A 145      -6.784 -29.032   2.448  1.00 80.24           H  
ATOM   2403  N   LYS A 146      -4.276 -31.953   8.953  1.00 47.31           N  
ATOM   2404  CA  LYS A 146      -4.391 -33.032   9.924  1.00 39.93           C  
ATOM   2405  C   LYS A 146      -4.351 -32.526  11.365  1.00 33.49           C  
ATOM   2406  O   LYS A 146      -5.040 -33.062  12.228  1.00 37.59           O  
ATOM   2407  CB  LYS A 146      -3.287 -34.070   9.697  1.00 51.26           C  
ATOM   2408  CG  LYS A 146      -3.556 -34.964   8.478  1.00 51.15           C  
ATOM   2409  CD  LYS A 146      -4.217 -36.298   8.844  1.00 62.41           C  
ATOM   2410  CE  LYS A 146      -3.518 -37.459   8.130  1.00 61.23           C  
ATOM   2411  NZ  LYS A 146      -3.927 -38.829   8.574  1.00 70.75           N1+
ATOM   2412  H   LYS A 146      -3.524 -31.916   8.537  1.00 56.78           H  
ATOM   2413  HA  LYS A 146      -5.243 -33.477   9.793  1.00 47.91           H  
ATOM   2414  HB2 LYS A 146      -2.445 -33.609   9.552  1.00 61.51           H  
ATOM   2415  HB3 LYS A 146      -3.223 -34.640  10.479  1.00 61.51           H  
ATOM   2416  HG2 LYS A 146      -4.148 -34.495   7.869  1.00 61.38           H  
ATOM   2417  HG3 LYS A 146      -2.714 -35.158   8.037  1.00 61.38           H  
ATOM   2418  HD2 LYS A 146      -4.148 -36.441   9.801  1.00 74.89           H  
ATOM   2419  HD3 LYS A 146      -5.147 -36.285   8.570  1.00 74.89           H  
ATOM   2420  HE2 LYS A 146      -3.707 -37.393   7.180  1.00 73.48           H  
ATOM   2421  HE3 LYS A 146      -2.563 -37.378   8.276  1.00 73.48           H  
ATOM   2422  HZ1 LYS A 146      -3.255 -39.400   8.457  1.00 84.90           H  
ATOM   2423  HZ2 LYS A 146      -4.149 -38.815   9.435  1.00 84.90           H  
ATOM   2424  HZ3 LYS A 146      -4.628 -39.105   8.099  1.00 84.90           H  
ATOM   2425  N   ARG A 147      -3.571 -31.488  11.651  1.00 37.83           N  
ATOM   2426  CA  ARG A 147      -3.531 -30.972  13.020  1.00 37.88           C  
ATOM   2427  C   ARG A 147      -4.846 -30.242  13.352  1.00 37.68           C  
ATOM   2428  O   ARG A 147      -5.371 -30.333  14.476  1.00 40.54           O  
ATOM   2429  CB  ARG A 147      -2.330 -30.038  13.231  1.00 48.16           C  
ATOM   2430  CG  ARG A 147      -0.983 -30.770  13.262  1.00 46.15           C  
ATOM   2431  CD  ARG A 147       0.131 -29.882  13.764  1.00 53.18           C  
ATOM   2432  NE  ARG A 147       0.253 -28.644  12.992  1.00 61.18           N  
ATOM   2433  CZ  ARG A 147       0.954 -28.517  11.867  1.00 60.65           C  
ATOM   2434  NH1 ARG A 147       1.606 -29.556  11.351  1.00 65.94           N  
ATOM   2435  NH2 ARG A 147       1.006 -27.341  11.250  1.00 62.23           N1+
ATOM   2436  H   ARG A 147      -3.069 -31.073  11.089  1.00 45.40           H  
ATOM   2437  HA  ARG A 147      -3.441 -31.717  13.634  1.00 45.45           H  
ATOM   2438  HB2 ARG A 147      -2.302 -29.395  12.505  1.00 57.79           H  
ATOM   2439  HB3 ARG A 147      -2.437 -29.576  14.077  1.00 57.79           H  
ATOM   2440  HG2 ARG A 147      -1.050 -31.536  13.854  1.00 55.37           H  
ATOM   2441  HG3 ARG A 147      -0.758 -31.061  12.364  1.00 55.37           H  
ATOM   2442  HD2 ARG A 147      -0.046 -29.644  14.688  1.00 63.81           H  
ATOM   2443  HD3 ARG A 147       0.972 -30.361  13.699  1.00 63.81           H  
ATOM   2444  HE  ARG A 147      -0.158 -27.949  13.287  1.00 73.42           H  
ATOM   2445 HH11 ARG A 147       1.579 -30.320  11.746  1.00 79.13           H  
ATOM   2446 HH12 ARG A 147       2.055 -29.465  10.623  1.00 79.13           H  
ATOM   2447 HH21 ARG A 147       0.586 -26.665  11.577  1.00 74.68           H  
ATOM   2448 HH22 ARG A 147       1.455 -27.257  10.521  1.00 74.68           H  
ATOM   2449  N   VAL A 148      -5.369 -29.535  12.359  1.00 41.24           N  
ATOM   2450  CA  VAL A 148      -6.693 -28.914  12.446  1.00 41.23           C  
ATOM   2451  C   VAL A 148      -7.786 -29.954  12.663  1.00 39.82           C  
ATOM   2452  O   VAL A 148      -8.658 -29.764  13.509  1.00 34.52           O  
ATOM   2453  CB  VAL A 148      -6.965 -28.098  11.188  1.00 37.65           C  
ATOM   2454  CG1 VAL A 148      -8.476 -27.866  10.992  1.00 36.82           C  
ATOM   2455  CG2 VAL A 148      -6.189 -26.792  11.258  1.00 45.22           C  
ATOM   2456  H   VAL A 148      -4.973 -29.395  11.609  1.00 49.49           H  
ATOM   2457  HA  VAL A 148      -6.705 -28.307  13.203  1.00 49.47           H  
ATOM   2458  HB  VAL A 148      -6.641 -28.594  10.420  1.00 45.18           H  
ATOM   2459 HG11 VAL A 148      -8.823 -27.385  11.760  1.00 44.18           H  
ATOM   2460 HG12 VAL A 148      -8.613 -27.346  10.185  1.00 44.18           H  
ATOM   2461 HG13 VAL A 148      -8.919 -28.725  10.912  1.00 44.18           H  
ATOM   2462 HG21 VAL A 148      -5.241 -26.991  11.321  1.00 54.26           H  
ATOM   2463 HG22 VAL A 148      -6.365 -26.277  10.455  1.00 54.26           H  
ATOM   2464 HG23 VAL A 148      -6.476 -26.296  12.040  1.00 54.26           H  
ATOM   2465  N   ASP A 149      -7.747 -31.050  11.906  1.00 33.39           N  
ATOM   2466  CA  ASP A 149      -8.694 -32.127  12.122  1.00 34.60           C  
ATOM   2467  C   ASP A 149      -8.725 -32.560  13.574  1.00 34.03           C  
ATOM   2468  O   ASP A 149      -9.786 -32.850  14.112  1.00 36.42           O  
ATOM   2469  CB  ASP A 149      -8.351 -33.340  11.278  1.00 35.00           C  
ATOM   2470  CG  ASP A 149      -8.772 -33.193   9.840  1.00 46.55           C  
ATOM   2471  OD1 ASP A 149      -9.642 -32.349   9.545  1.00 47.48           O  
ATOM   2472  OD2 ASP A 149      -8.229 -33.935   8.991  1.00 54.51           O1-
ATOM   2473  H   ASP A 149      -7.186 -31.188  11.268  1.00 40.06           H  
ATOM   2474  HA  ASP A 149      -9.583 -31.826  11.874  1.00 41.52           H  
ATOM   2475  HB2 ASP A 149      -7.390 -33.476  11.297  1.00 42.00           H  
ATOM   2476  HB3 ASP A 149      -8.802 -34.117  11.644  1.00 42.00           H  
ATOM   2477  N   LYS A 150      -7.564 -32.634  14.216  1.00 39.28           N  
ATOM   2478  CA  LYS A 150      -7.547 -33.103  15.595  1.00 37.65           C  
ATOM   2479  C   LYS A 150      -8.156 -32.063  16.519  1.00 35.35           C  
ATOM   2480  O   LYS A 150      -8.892 -32.405  17.444  1.00 35.33           O  
ATOM   2481  CB  LYS A 150      -6.132 -33.467  16.038  1.00 40.77           C  
ATOM   2482  CG  LYS A 150      -5.498 -34.584  15.178  1.00 56.01           C  
ATOM   2483  CD  LYS A 150      -6.356 -35.871  15.071  1.00 54.32           C  
ATOM   2484  CE  LYS A 150      -6.372 -36.677  16.365  1.00 71.87           C  
ATOM   2485  NZ  LYS A 150      -7.148 -37.966  16.248  1.00 69.06           N1+
ATOM   2486  H   LYS A 150      -6.796 -32.425  13.889  1.00 47.14           H  
ATOM   2487  HA  LYS A 150      -8.090 -33.905  15.656  1.00 45.18           H  
ATOM   2488  HB2 LYS A 150      -5.569 -32.680  15.969  1.00 48.92           H  
ATOM   2489  HB3 LYS A 150      -6.159 -33.776  16.957  1.00 48.92           H  
ATOM   2490  HG2 LYS A 150      -5.361 -34.245  14.280  1.00 67.21           H  
ATOM   2491  HG3 LYS A 150      -4.645 -34.830  15.568  1.00 67.21           H  
ATOM   2492  HD2 LYS A 150      -7.270 -35.625  14.859  1.00 65.19           H  
ATOM   2493  HD3 LYS A 150      -5.994 -36.435  14.370  1.00 65.19           H  
ATOM   2494  HE2 LYS A 150      -5.459 -36.899  16.609  1.00 86.25           H  
ATOM   2495  HE3 LYS A 150      -6.781 -36.143  17.064  1.00 86.25           H  
ATOM   2496  HZ1 LYS A 150      -7.941 -37.811  15.874  1.00 82.87           H  
ATOM   2497  HZ2 LYS A 150      -6.699 -38.547  15.746  1.00 82.87           H  
ATOM   2498  HZ3 LYS A 150      -7.275 -38.319  17.055  1.00 82.87           H  
ATOM   2499  N   ILE A 151      -7.864 -30.795  16.267  1.00 32.20           N  
ATOM   2500  CA  ILE A 151      -8.453 -29.727  17.045  1.00 30.43           C  
ATOM   2501  C   ILE A 151      -9.970 -29.718  16.833  1.00 25.51           C  
ATOM   2502  O   ILE A 151     -10.735 -29.640  17.796  1.00 31.24           O  
ATOM   2503  CB  ILE A 151      -7.825 -28.375  16.666  1.00 35.85           C  
ATOM   2504  CG1 ILE A 151      -6.345 -28.361  17.051  1.00 40.73           C  
ATOM   2505  CG2 ILE A 151      -8.574 -27.212  17.334  1.00 35.24           C  
ATOM   2506  CD1 ILE A 151      -5.567 -27.138  16.525  1.00 39.98           C  
ATOM   2507  H   ILE A 151      -7.327 -30.530  15.650  1.00 38.64           H  
ATOM   2508  HA  ILE A 151      -8.280 -29.887  17.986  1.00 36.52           H  
ATOM   2509  HB  ILE A 151      -7.891 -28.267  15.704  1.00 43.02           H  
ATOM   2510 HG12 ILE A 151      -6.275 -28.362  18.018  1.00 48.87           H  
ATOM   2511 HG13 ILE A 151      -5.923 -29.157  16.691  1.00 48.87           H  
ATOM   2512 HG21 ILE A 151      -8.531 -27.320  18.297  1.00 42.28           H  
ATOM   2513 HG22 ILE A 151      -8.154 -26.377  17.075  1.00 42.28           H  
ATOM   2514 HG23 ILE A 151      -9.499 -27.222  17.040  1.00 42.28           H  
ATOM   2515 HD11 ILE A 151      -5.967 -26.331  16.885  1.00 47.97           H  
ATOM   2516 HD12 ILE A 151      -4.642 -27.206  16.811  1.00 47.97           H  
ATOM   2517 HD13 ILE A 151      -5.614 -27.127  15.556  1.00 47.97           H  
ATOM   2518  N   PHE A 152     -10.389 -29.816  15.574  1.00 28.71           N  
ATOM   2519  CA  PHE A 152     -11.811 -29.847  15.238  1.00 28.48           C  
ATOM   2520  C   PHE A 152     -12.501 -30.995  15.955  1.00 33.65           C  
ATOM   2521  O   PHE A 152     -13.531 -30.805  16.600  1.00 31.05           O  
ATOM   2522  CB  PHE A 152     -11.972 -29.955  13.737  1.00 30.54           C  
ATOM   2523  CG  PHE A 152     -13.379 -29.812  13.245  1.00 32.73           C  
ATOM   2524  CD1 PHE A 152     -14.264 -30.866  13.329  1.00 30.82           C  
ATOM   2525  CD2 PHE A 152     -13.802 -28.626  12.640  1.00 34.96           C  
ATOM   2526  CE1 PHE A 152     -15.546 -30.743  12.879  1.00 30.78           C  
ATOM   2527  CE2 PHE A 152     -15.086 -28.502  12.160  1.00 30.88           C  
ATOM   2528  CZ  PHE A 152     -15.959 -29.564  12.280  1.00 29.77           C  
ATOM   2529  H   PHE A 152      -9.867 -29.867  14.892  1.00 34.45           H  
ATOM   2530  HA  PHE A 152     -12.224 -29.018  15.527  1.00 34.17           H  
ATOM   2531  HB2 PHE A 152     -11.443 -29.259  13.318  1.00 36.65           H  
ATOM   2532  HB3 PHE A 152     -11.650 -30.825  13.454  1.00 36.65           H  
ATOM   2533  HD1 PHE A 152     -13.994 -31.660  13.731  1.00 36.98           H  
ATOM   2534  HD2 PHE A 152     -13.210 -27.913  12.561  1.00 41.95           H  
ATOM   2535  HE1 PHE A 152     -16.135 -31.460  12.949  1.00 36.94           H  
ATOM   2536  HE2 PHE A 152     -15.366 -27.706  11.770  1.00 37.06           H  
ATOM   2537  HZ  PHE A 152     -16.831 -29.484  11.967  1.00 35.72           H  
ATOM   2538  N   ASP A 153     -11.898 -32.184  15.896  1.00 29.27           N  
ATOM   2539  CA  ASP A 153     -12.548 -33.369  16.441  1.00 32.83           C  
ATOM   2540  C   ASP A 153     -12.777 -33.176  17.910  1.00 29.17           C  
ATOM   2541  O   ASP A 153     -13.837 -33.532  18.444  1.00 36.56           O  
ATOM   2542  CB  ASP A 153     -11.713 -34.638  16.183  1.00 35.73           C  
ATOM   2543  CG  ASP A 153     -11.667 -35.024  14.706  1.00 43.12           C  
ATOM   2544  OD1 ASP A 153     -12.574 -34.606  13.948  1.00 56.02           O  
ATOM   2545  OD2 ASP A 153     -10.728 -35.752  14.295  1.00 58.33           O1-
ATOM   2546  H   ASP A 153     -11.123 -32.327  15.550  1.00 35.12           H  
ATOM   2547  HA  ASP A 153     -13.411 -33.484  16.013  1.00 39.40           H  
ATOM   2548  HB2 ASP A 153     -10.803 -34.484  16.482  1.00 42.88           H  
ATOM   2549  HB3 ASP A 153     -12.103 -35.378  16.675  1.00 42.88           H  
ATOM   2550  N   GLN A 154     -11.799 -32.592  18.585  1.00 27.87           N  
ATOM   2551  CA  GLN A 154     -11.936 -32.350  19.996  1.00 31.71           C  
ATOM   2552  C   GLN A 154     -13.026 -31.336  20.362  1.00 35.47           C  
ATOM   2553  O   GLN A 154     -13.638 -31.448  21.427  1.00 33.35           O  
ATOM   2554  CB  GLN A 154     -10.608 -31.886  20.582  1.00 35.37           C  
ATOM   2555  CG  GLN A 154     -10.652 -31.827  22.089  1.00 44.18           C  
ATOM   2556  CD  GLN A 154     -11.330 -33.063  22.701  1.00 64.07           C  
ATOM   2557  OE1 GLN A 154     -10.809 -34.243  22.380  1.00 66.11           O  
ATOM   2558  NE2 GLN A 154     -12.316 -32.951  23.442  1.00 57.06           N  
ATOM   2559  H   GLN A 154     -11.053 -32.331  18.246  1.00 33.45           H  
ATOM   2560  HA  GLN A 154     -12.165 -33.188  20.427  1.00 38.05           H  
ATOM   2561  HB2 GLN A 154      -9.910 -32.508  20.323  1.00 42.44           H  
ATOM   2562  HB3 GLN A 154     -10.406 -30.997  20.250  1.00 42.44           H  
ATOM   2563  HG2 GLN A 154      -9.746 -31.780  22.432  1.00 53.01           H  
ATOM   2564  HG3 GLN A 154     -11.153 -31.042  22.362  1.00 53.01           H  
ATOM   2565 HE21 GLN A 154     -12.688 -32.036  23.653  1.00 68.47           H  
ATOM   2566 HE22 GLN A 154     -12.748 -33.775  23.835  1.00 68.47           H  
ATOM   2567  N   MET A 155     -13.274 -30.358  19.497  1.00 31.18           N  
ATOM   2568  CA  MET A 155     -14.341 -29.387  19.733  1.00 31.48           C  
ATOM   2569  C   MET A 155     -15.720 -29.916  19.331  1.00 27.36           C  
ATOM   2570  O   MET A 155     -16.746 -29.477  19.868  1.00 28.26           O  
ATOM   2571  CB  MET A 155     -14.039 -28.101  18.958  1.00 25.96           C  
ATOM   2572  CG  MET A 155     -12.791 -27.415  19.384  1.00 30.15           C  
ATOM   2573  SD  MET A 155     -12.847 -25.770  18.634  1.00 31.80           S  
ATOM   2574  CE  MET A 155     -11.303 -25.085  19.225  1.00 29.93           C  
ATOM   2575  H   MET A 155     -12.839 -30.233  18.765  1.00 37.42           H  
ATOM   2576  HA  MET A 155     -14.357 -29.166  20.678  1.00 37.77           H  
ATOM   2577  HB2 MET A 155     -13.950 -28.318  18.017  1.00 31.15           H  
ATOM   2578  HB3 MET A 155     -14.775 -27.481  19.083  1.00 31.15           H  
ATOM   2579  HG2 MET A 155     -12.768 -27.326  20.350  1.00 36.18           H  
ATOM   2580  HG3 MET A 155     -12.014 -27.892  19.054  1.00 36.18           H  
ATOM   2581  HE1 MET A 155     -10.571 -25.637  18.907  1.00 35.91           H  
ATOM   2582  HE2 MET A 155     -11.208 -24.182  18.885  1.00 35.91           H  
ATOM   2583  HE3 MET A 155     -11.313 -25.075  20.195  1.00 35.91           H  
ATOM   2584  N   ASP A 156     -15.745 -30.871  18.402  1.00 28.59           N  
ATOM   2585  CA  ASP A 156     -16.997 -31.378  17.836  1.00 29.74           C  
ATOM   2586  C   ASP A 156     -17.584 -32.450  18.759  1.00 35.85           C  
ATOM   2587  O   ASP A 156     -17.446 -33.646  18.492  1.00 34.40           O  
ATOM   2588  CB  ASP A 156     -16.759 -31.928  16.437  1.00 30.05           C  
ATOM   2589  CG  ASP A 156     -18.035 -32.382  15.757  1.00 28.44           C  
ATOM   2590  OD1 ASP A 156     -19.132 -32.037  16.258  1.00 28.96           O  
ATOM   2591  OD2 ASP A 156     -17.935 -33.082  14.720  1.00 32.22           O1-
ATOM   2592  H   ASP A 156     -15.042 -31.247  18.078  1.00 34.31           H  
ATOM   2593  HA  ASP A 156     -17.636 -30.651  17.771  1.00 35.68           H  
ATOM   2594  HB2 ASP A 156     -16.358 -31.234  15.890  1.00 36.06           H  
ATOM   2595  HB3 ASP A 156     -16.162 -32.690  16.495  1.00 36.06           H  
ATOM   2596  N   LYS A 157     -18.257 -31.999  19.818  1.00 28.73           N  
ATOM   2597  CA  LYS A 157     -18.696 -32.858  20.927  1.00 37.73           C  
ATOM   2598  C   LYS A 157     -19.746 -33.892  20.554  1.00 36.43           C  
ATOM   2599  O   LYS A 157     -19.811 -34.952  21.179  1.00 39.40           O  
ATOM   2600  CB  LYS A 157     -19.253 -32.007  22.082  1.00 36.61           C  
ATOM   2601  CG  LYS A 157     -18.214 -31.276  22.914  1.00 41.84           C  
ATOM   2602  CD  LYS A 157     -17.220 -32.230  23.566  1.00 52.73           C  
ATOM   2603  CE  LYS A 157     -16.221 -31.495  24.435  1.00 53.07           C  
ATOM   2604  NZ  LYS A 157     -15.494 -30.469  23.647  1.00 58.50           N1+
ATOM   2605  H   LYS A 157     -18.480 -31.174  19.921  1.00 34.47           H  
ATOM   2606  HA  LYS A 157     -17.924 -33.337  21.266  1.00 45.27           H  
ATOM   2607  HB2 LYS A 157     -19.850 -31.339  21.711  1.00 43.94           H  
ATOM   2608  HB3 LYS A 157     -19.749 -32.587  22.680  1.00 43.94           H  
ATOM   2609  HG2 LYS A 157     -17.718 -30.669  22.342  1.00 50.20           H  
ATOM   2610  HG3 LYS A 157     -18.661 -30.780  23.617  1.00 50.20           H  
ATOM   2611  HD2 LYS A 157     -17.702 -32.859  24.125  1.00 63.28           H  
ATOM   2612  HD3 LYS A 157     -16.731 -32.702  22.875  1.00 63.28           H  
ATOM   2613  HE2 LYS A 157     -16.689 -31.051  25.159  1.00 63.68           H  
ATOM   2614  HE3 LYS A 157     -15.575 -32.126  24.787  1.00 63.68           H  
ATOM   2615  HZ1 LYS A 157     -14.985 -30.862  23.031  1.00 70.20           H  
ATOM   2616  HZ2 LYS A 157     -16.074 -29.930  23.241  1.00 70.20           H  
ATOM   2617  HZ3 LYS A 157     -14.976 -29.984  24.184  1.00 70.20           H  
ATOM   2618  N   ASN A 158     -20.577 -33.616  19.562  1.00 34.90           N  
ATOM   2619  CA  ASN A 158     -21.564 -34.607  19.125  1.00 37.37           C  
ATOM   2620  C   ASN A 158     -21.221 -35.240  17.790  1.00 38.77           C  
ATOM   2621  O   ASN A 158     -22.056 -35.908  17.161  1.00 38.59           O  
ATOM   2622  CB  ASN A 158     -22.944 -33.979  19.062  1.00 35.78           C  
ATOM   2623  CG  ASN A 158     -23.059 -32.886  18.025  1.00 38.60           C  
ATOM   2624  OD1 ASN A 158     -22.093 -32.515  17.340  1.00 28.19           O  
ATOM   2625  ND2 ASN A 158     -24.271 -32.389  17.876  1.00 39.05           N  
ATOM   2626  H   ASN A 158     -20.597 -32.874  19.127  1.00 41.88           H  
ATOM   2627  HA  ASN A 158     -21.597 -35.318  19.784  1.00 44.84           H  
ATOM   2628  HB2 ASN A 158     -23.592 -34.666  18.843  1.00 42.94           H  
ATOM   2629  HB3 ASN A 158     -23.153 -33.592  19.927  1.00 42.94           H  
ATOM   2630 HD21 ASN A 158     -24.921 -32.691  18.351  1.00 46.86           H  
ATOM   2631 HD22 ASN A 158     -24.412 -31.763  17.303  1.00 46.86           H  
ATOM   2632  N   HIS A 159     -19.980 -35.038  17.367  1.00 35.62           N  
ATOM   2633  CA  HIS A 159     -19.420 -35.701  16.194  1.00 31.07           C  
ATOM   2634  C   HIS A 159     -20.298 -35.707  14.968  1.00 43.46           C  
ATOM   2635  O   HIS A 159     -20.426 -36.730  14.286  1.00 43.76           O  
ATOM   2636  CB  HIS A 159     -19.070 -37.155  16.555  1.00 36.39           C  
ATOM   2637  CG  HIS A 159     -18.456 -37.276  17.902  1.00 26.62           C  
ATOM   2638  ND1 HIS A 159     -19.016 -37.469  19.131  1.00 36.77           N  
ATOM   2639  CD2 HIS A 159     -17.106 -37.132  18.125  1.00 28.80           C  
ATOM   2640  CE1 HIS A 159     -18.004 -37.463  20.038  1.00 34.96           C  
ATOM   2641  NE2 HIS A 159     -16.854 -37.233  19.423  1.00 39.02           N  
ATOM   2642  H   HIS A 159     -19.427 -34.506  17.754  1.00 42.74           H  
ATOM   2643  HA  HIS A 159     -18.593 -35.253  15.956  1.00 37.29           H  
ATOM   2644  HB2 HIS A 159     -19.880 -37.687  16.545  1.00 43.67           H  
ATOM   2645  HB3 HIS A 159     -18.438 -37.499  15.904  1.00 43.67           H  
ATOM   2646  HD2 HIS A 159     -16.480 -36.976  17.348  1.00 34.56           H  
ATOM   2647  HE1 HIS A 159     -18.098 -37.572  20.886  1.00 41.95           H  
ATOM   2648  HD1 HIS A 159     -19.919 -37.602  19.311  1.00  0.00           H  
ATOM   2649  N   ASP A 160     -20.885 -34.559  14.651  1.00 30.07           N  
ATOM   2650  CA  ASP A 160     -21.662 -34.447  13.441  1.00 33.84           C  
ATOM   2651  C   ASP A 160     -20.889 -33.719  12.352  1.00 27.62           C  
ATOM   2652  O   ASP A 160     -21.442 -33.373  11.307  1.00 37.19           O  
ATOM   2653  CB  ASP A 160     -22.990 -33.770  13.741  1.00 32.36           C  
ATOM   2654  CG  ASP A 160     -22.825 -32.352  14.219  1.00 36.43           C  
ATOM   2655  OD1 ASP A 160     -21.669 -31.962  14.457  1.00 32.28           O  
ATOM   2656  OD2 ASP A 160     -23.854 -31.662  14.385  1.00 44.68           O1-
ATOM   2657  H   ASP A 160     -20.845 -33.839  15.119  1.00 36.09           H  
ATOM   2658  HA  ASP A 160     -21.856 -35.340  13.115  1.00 40.61           H  
ATOM   2659  HB2 ASP A 160     -23.526 -33.754  12.933  1.00 38.83           H  
ATOM   2660  HB3 ASP A 160     -23.449 -34.269  14.435  1.00 38.83           H  
ATOM   2661  N   ASP A 161     -19.595 -33.491  12.588  1.00 31.40           N  
ATOM   2662  CA  ASP A 161     -18.693 -32.939  11.581  1.00 30.24           C  
ATOM   2663  C   ASP A 161     -18.953 -31.466  11.322  1.00 26.17           C  
ATOM   2664  O   ASP A 161     -18.643 -30.933  10.255  1.00 27.62           O  
ATOM   2665  CB  ASP A 161     -18.787 -33.690  10.248  1.00 41.98           C  
ATOM   2666  CG  ASP A 161     -17.832 -34.865  10.169  1.00 53.16           C  
ATOM   2667  OD1 ASP A 161     -16.715 -34.767  10.727  1.00 46.61           O  
ATOM   2668  OD2 ASP A 161     -18.207 -35.881   9.539  1.00 59.11           O1-
ATOM   2669  H   ASP A 161     -19.211 -33.652  13.340  1.00 37.68           H  
ATOM   2670  HA  ASP A 161     -17.782 -33.024  11.903  1.00 36.29           H  
ATOM   2671  HB2 ASP A 161     -19.689 -34.029  10.139  1.00 50.38           H  
ATOM   2672  HB3 ASP A 161     -18.572 -33.080   9.525  1.00 50.38           H  
ATOM   2673  N   ARG A 162     -19.506 -30.817  12.319  1.00 30.19           N  
ATOM   2674  CA  ARG A 162     -19.712 -29.372  12.232  1.00 24.62           C  
ATOM   2675  C   ARG A 162     -19.690 -28.779  13.649  1.00 23.79           C  
ATOM   2676  O   ARG A 162     -20.030 -29.436  14.613  1.00 25.81           O  
ATOM   2677  CB  ARG A 162     -21.019 -29.058  11.490  1.00 32.18           C  
ATOM   2678  CG  ARG A 162     -22.200 -29.775  11.992  1.00 34.66           C  
ATOM   2679  CD  ARG A 162     -23.358 -29.616  11.011  1.00 32.20           C  
ATOM   2680  NE  ARG A 162     -24.561 -30.097  11.650  1.00 38.90           N  
ATOM   2681  CZ  ARG A 162     -25.787 -29.836  11.213  1.00 34.63           C  
ATOM   2682  NH1 ARG A 162     -25.959 -29.083  10.132  1.00 40.60           N  
ATOM   2683  NH2 ARG A 162     -26.823 -30.319  11.878  1.00 44.43           N1+
ATOM   2684  H   ARG A 162     -19.773 -31.174  13.055  1.00 36.23           H  
ATOM   2685  HA  ARG A 162     -18.980 -28.979  11.731  1.00 29.55           H  
ATOM   2686  HB2 ARG A 162     -21.198 -28.108  11.567  1.00 38.62           H  
ATOM   2687  HB3 ARG A 162     -20.908 -29.294  10.555  1.00 38.62           H  
ATOM   2688  HG2 ARG A 162     -21.995 -30.719  12.078  1.00 41.59           H  
ATOM   2689  HG3 ARG A 162     -22.466 -29.404  12.848  1.00 41.59           H  
ATOM   2690  HD2 ARG A 162     -23.475 -28.679  10.787  1.00 38.64           H  
ATOM   2691  HD3 ARG A 162     -23.192 -30.145  10.215  1.00 38.64           H  
ATOM   2692  HE  ARG A 162     -24.481 -30.507  12.402  1.00 46.68           H  
ATOM   2693 HH11 ARG A 162     -25.276 -28.773   9.712  1.00 48.72           H  
ATOM   2694 HH12 ARG A 162     -26.753 -28.912   9.849  1.00 48.72           H  
ATOM   2695 HH21 ARG A 162     -26.698 -30.804  12.577  1.00 53.32           H  
ATOM   2696 HH22 ARG A 162     -27.623 -30.157  11.606  1.00 53.32           H  
ATOM   2697  N   LEU A 163     -19.268 -27.516  13.775  1.00 23.17           N  
ATOM   2698  CA  LEU A 163     -19.191 -26.873  15.063  1.00 23.07           C  
ATOM   2699  C   LEU A 163     -20.246 -25.783  15.172  1.00 20.84           C  
ATOM   2700  O   LEU A 163     -20.372 -24.952  14.279  1.00 24.17           O  
ATOM   2701  CB  LEU A 163     -17.821 -26.224  15.300  1.00 24.61           C  
ATOM   2702  CG  LEU A 163     -16.588 -27.115  15.145  1.00 24.65           C  
ATOM   2703  CD1 LEU A 163     -15.345 -26.325  15.516  1.00 24.76           C  
ATOM   2704  CD2 LEU A 163     -16.700 -28.368  16.025  1.00 26.95           C  
ATOM   2705  H   LEU A 163     -19.022 -27.018  13.119  1.00 27.80           H  
ATOM   2706  HA  LEU A 163     -19.348 -27.527  15.762  1.00 27.69           H  
ATOM   2707  HB2 LEU A 163     -17.723 -25.491  14.672  1.00 29.53           H  
ATOM   2708  HB3 LEU A 163     -17.807 -25.873  16.204  1.00 29.53           H  
ATOM   2709  HG  LEU A 163     -16.507 -27.397  14.220  1.00 29.59           H  
ATOM   2710 HD11 LEU A 163     -15.422 -26.029  16.436  1.00 29.72           H  
ATOM   2711 HD12 LEU A 163     -14.567 -26.896  15.415  1.00 29.72           H  
ATOM   2712 HD13 LEU A 163     -15.271 -25.558  14.927  1.00 29.72           H  
ATOM   2713 HD21 LEU A 163     -17.486 -28.870  15.760  1.00 32.34           H  
ATOM   2714 HD22 LEU A 163     -15.904 -28.911  15.904  1.00 32.34           H  
ATOM   2715 HD23 LEU A 163     -16.777 -28.096  16.953  1.00 32.34           H  
ATOM   2716  N   THR A 164     -21.010 -25.847  16.243  1.00 23.30           N  
ATOM   2717  CA  THR A 164     -21.913 -24.769  16.570  1.00 23.56           C  
ATOM   2718  C   THR A 164     -21.092 -23.663  17.205  1.00 22.19           C  
ATOM   2719  O   THR A 164     -19.944 -23.870  17.597  1.00 22.39           O  
ATOM   2720  CB  THR A 164     -22.960 -25.217  17.543  1.00 24.23           C  
ATOM   2721  OG1 THR A 164     -22.301 -25.634  18.751  1.00 24.52           O  
ATOM   2722  CG2 THR A 164     -23.821 -26.339  16.956  1.00 26.49           C  
ATOM   2723  H   THR A 164     -21.025 -26.505  16.796  1.00 27.96           H  
ATOM   2724  HA  THR A 164     -22.342 -24.432  15.768  1.00 28.27           H  
ATOM   2725  HB  THR A 164     -23.543 -24.468  17.745  1.00 29.08           H  
ATOM   2726  HG1 THR A 164     -22.013 -26.419  18.666  1.00 29.42           H  
ATOM   2727 HG21 THR A 164     -23.264 -27.102  16.734  1.00 31.79           H  
ATOM   2728 HG22 THR A 164     -24.491 -26.614  17.600  1.00 31.79           H  
ATOM   2729 HG23 THR A 164     -24.265 -26.028  16.151  1.00 31.79           H  
ATOM   2730  N   LEU A 165     -21.690 -22.489  17.376  1.00 22.42           N  
ATOM   2731  CA  LEU A 165     -21.035 -21.450  18.149  1.00 22.70           C  
ATOM   2732  C   LEU A 165     -20.645 -21.907  19.557  1.00 22.23           C  
ATOM   2733  O   LEU A 165     -19.528 -21.626  20.006  1.00 25.40           O  
ATOM   2734  CB  LEU A 165     -21.947 -20.231  18.247  1.00 21.47           C  
ATOM   2735  CG  LEU A 165     -21.507 -19.090  19.140  1.00 25.47           C  
ATOM   2736  CD1 LEU A 165     -20.156 -18.550  18.758  1.00 22.12           C  
ATOM   2737  CD2 LEU A 165     -22.574 -17.985  19.110  1.00 23.37           C  
ATOM   2738  H   LEU A 165     -22.460 -22.274  17.059  1.00 26.91           H  
ATOM   2739  HA  LEU A 165     -20.225 -21.180  17.688  1.00 27.24           H  
ATOM   2740  HB2 LEU A 165     -22.056 -19.866  17.355  1.00 25.76           H  
ATOM   2741  HB3 LEU A 165     -22.810 -20.530  18.575  1.00 25.76           H  
ATOM   2742  HG  LEU A 165     -21.447 -19.415  20.052  1.00 30.56           H  
ATOM   2743 HD11 LEU A 165     -20.194 -18.224  17.845  1.00 26.54           H  
ATOM   2744 HD12 LEU A 165     -19.925 -17.824  19.359  1.00 26.54           H  
ATOM   2745 HD13 LEU A 165     -19.501 -19.261  18.829  1.00 26.54           H  
ATOM   2746 HD21 LEU A 165     -23.414 -18.349  19.430  1.00 28.05           H  
ATOM   2747 HD22 LEU A 165     -22.289 -17.256  19.683  1.00 28.05           H  
ATOM   2748 HD23 LEU A 165     -22.676 -17.669  18.198  1.00 28.05           H  
ATOM   2749  N   GLU A 166     -21.556 -22.614  20.237  1.00 23.67           N  
ATOM   2750  CA  GLU A 166     -21.282 -23.128  21.589  1.00 25.69           C  
ATOM   2751  C   GLU A 166     -20.105 -24.095  21.567  1.00 25.35           C  
ATOM   2752  O   GLU A 166     -19.217 -23.989  22.427  1.00 28.45           O  
ATOM   2753  CB  GLU A 166     -22.516 -23.781  22.181  1.00 32.75           C  
ATOM   2754  CG  GLU A 166     -22.192 -24.698  23.355  1.00 48.50           C  
ATOM   2755  CD  GLU A 166     -23.365 -24.902  24.313  1.00 72.30           C  
ATOM   2756  OE1 GLU A 166     -24.532 -24.784  23.863  1.00 80.51           O  
ATOM   2757  OE2 GLU A 166     -23.119 -25.175  25.520  1.00 73.40           O1-
ATOM   2758  H   GLU A 166     -22.339 -22.809  19.940  1.00 28.40           H  
ATOM   2759  HA  GLU A 166     -21.040 -22.384  22.162  1.00 30.83           H  
ATOM   2760  HB2 GLU A 166     -23.118 -23.089  22.498  1.00 39.30           H  
ATOM   2761  HB3 GLU A 166     -22.952 -24.312  21.496  1.00 39.30           H  
ATOM   2762  HG2 GLU A 166     -21.934 -25.568  23.011  1.00 58.20           H  
ATOM   2763  HG3 GLU A 166     -21.459 -24.313  23.860  1.00 58.20           H  
ATOM   2764  N   GLU A 167     -20.045 -24.995  20.597  1.00 23.64           N  
ATOM   2765  CA  GLU A 167     -18.907 -25.913  20.547  1.00 23.97           C  
ATOM   2766  C   GLU A 167     -17.607 -25.190  20.288  1.00 26.79           C  
ATOM   2767  O   GLU A 167     -16.597 -25.476  20.911  1.00 26.50           O  
ATOM   2768  CB  GLU A 167     -19.097 -26.967  19.486  1.00 25.94           C  
ATOM   2769  CG  GLU A 167     -20.194 -27.989  19.783  1.00 29.01           C  
ATOM   2770  CD  GLU A 167     -20.498 -28.919  18.607  1.00 26.00           C  
ATOM   2771  OE1 GLU A 167     -20.548 -28.499  17.417  1.00 24.55           O  
ATOM   2772  OE2 GLU A 167     -20.704 -30.142  18.861  1.00 31.02           O1-
ATOM   2773  H   GLU A 167     -20.628 -25.098  19.972  1.00 28.37           H  
ATOM   2774  HA  GLU A 167     -18.832 -26.363  21.403  1.00 28.76           H  
ATOM   2775  HB2 GLU A 167     -19.324 -26.529  18.651  1.00 31.13           H  
ATOM   2776  HB3 GLU A 167     -18.264 -27.454  19.381  1.00 31.13           H  
ATOM   2777  HG2 GLU A 167     -19.915 -28.539  20.532  1.00 34.82           H  
ATOM   2778  HG3 GLU A 167     -21.010 -27.516  20.007  1.00 34.82           H  
ATOM   2779  N   PHE A 168     -17.606 -24.254  19.349  1.00 25.78           N  
ATOM   2780  CA  PHE A 168     -16.399 -23.503  19.060  1.00 23.72           C  
ATOM   2781  C   PHE A 168     -16.001 -22.619  20.239  1.00 24.25           C  
ATOM   2782  O   PHE A 168     -14.821 -22.513  20.585  1.00 27.13           O  
ATOM   2783  CB  PHE A 168     -16.623 -22.658  17.824  1.00 24.86           C  
ATOM   2784  CG  PHE A 168     -15.479 -21.803  17.470  1.00 23.28           C  
ATOM   2785  CD1 PHE A 168     -14.396 -22.325  16.805  1.00 28.47           C  
ATOM   2786  CD2 PHE A 168     -15.487 -20.448  17.795  1.00 24.74           C  
ATOM   2787  CE1 PHE A 168     -13.337 -21.519  16.452  1.00 29.01           C  
ATOM   2788  CE2 PHE A 168     -14.440 -19.653  17.446  1.00 24.33           C  
ATOM   2789  CZ  PHE A 168     -13.356 -20.170  16.799  1.00 26.35           C  
ATOM   2790  H   PHE A 168     -18.287 -24.037  18.869  1.00 30.93           H  
ATOM   2791  HA  PHE A 168     -15.672 -24.119  18.881  1.00 28.46           H  
ATOM   2792  HB2 PHE A 168     -16.797 -23.246  17.072  1.00 29.84           H  
ATOM   2793  HB3 PHE A 168     -17.389 -22.082  17.974  1.00 29.84           H  
ATOM   2794  HD1 PHE A 168     -14.384 -23.227  16.579  1.00 34.17           H  
ATOM   2795  HD2 PHE A 168     -16.217 -20.083  18.241  1.00 29.69           H  
ATOM   2796  HE1 PHE A 168     -12.602 -21.879  16.009  1.00 34.81           H  
ATOM   2797  HE2 PHE A 168     -14.452 -18.752  17.674  1.00 29.20           H  
ATOM   2798  HZ  PHE A 168     -12.644 -19.618  16.567  1.00 31.61           H  
ATOM   2799  N   ARG A 169     -16.975 -21.989  20.876  1.00 25.05           N  
ATOM   2800  CA  ARG A 169     -16.616 -21.039  21.920  1.00 32.62           C  
ATOM   2801  C   ARG A 169     -16.055 -21.785  23.126  1.00 31.89           C  
ATOM   2802  O   ARG A 169     -14.976 -21.457  23.603  1.00 33.22           O  
ATOM   2803  CB  ARG A 169     -17.805 -20.175  22.311  1.00 34.76           C  
ATOM   2804  CG  ARG A 169     -17.424 -19.065  23.265  1.00 33.93           C  
ATOM   2805  CD  ARG A 169     -18.230 -17.814  22.980  1.00 38.42           C  
ATOM   2806  NE  ARG A 169     -19.667 -18.087  23.005  1.00 36.85           N  
ATOM   2807  CZ  ARG A 169     -20.594 -17.185  22.708  1.00 36.99           C  
ATOM   2808  NH1 ARG A 169     -20.224 -15.948  22.359  1.00 42.35           N  
ATOM   2809  NH2 ARG A 169     -21.881 -17.523  22.761  1.00 29.88           N1+
ATOM   2810  H   ARG A 169     -17.817 -22.086  20.734  1.00 30.06           H  
ATOM   2811  HA  ARG A 169     -15.920 -20.453  21.584  1.00 39.15           H  
ATOM   2812  HB2 ARG A 169     -18.179 -19.771  21.513  1.00 41.71           H  
ATOM   2813  HB3 ARG A 169     -18.471 -20.730  22.746  1.00 41.71           H  
ATOM   2814  HG2 ARG A 169     -17.606 -19.345  24.176  1.00 40.72           H  
ATOM   2815  HG3 ARG A 169     -16.483 -18.854  23.157  1.00 40.72           H  
ATOM   2816  HD2 ARG A 169     -18.035 -17.146  23.656  1.00 46.10           H  
ATOM   2817  HD3 ARG A 169     -17.999 -17.479  22.099  1.00 46.10           H  
ATOM   2818  HE  ARG A 169     -19.927 -18.843  23.320  1.00 44.22           H  
ATOM   2819 HH11 ARG A 169     -19.389 -15.741  22.329  1.00 35.86           H  
ATOM   2820 HH12 ARG A 169     -20.820 -15.359  22.165  1.00 35.86           H  
ATOM   2821 HH21 ARG A 169     -22.108 -18.321  22.986  1.00 50.82           H  
ATOM   2822 HH22 ARG A 169     -22.486 -16.943  22.568  1.00 50.82           H  
ATOM   2823  N   GLU A 170     -16.755 -22.819  23.576  1.00 32.11           N  
ATOM   2824  CA  GLU A 170     -16.283 -23.628  24.691  1.00 37.80           C  
ATOM   2825  C   GLU A 170     -15.036 -24.423  24.303  1.00 37.67           C  
ATOM   2826  O   GLU A 170     -14.105 -24.546  25.100  1.00 38.23           O  
ATOM   2827  CB  GLU A 170     -17.394 -24.557  25.168  1.00 39.08           C  
ATOM   2828  CG  GLU A 170     -18.586 -23.816  25.841  1.00 42.00           C  
ATOM   2829  CD  GLU A 170     -18.170 -22.816  26.932  1.00 50.44           C  
ATOM   2830  OE1 GLU A 170     -17.380 -23.180  27.832  1.00 54.41           O  
ATOM   2831  OE2 GLU A 170     -18.632 -21.650  26.877  1.00 61.85           O1-
ATOM   2832  H   GLU A 170     -17.509 -23.073  23.251  1.00 38.53           H  
ATOM   2833  HA  GLU A 170     -16.047 -23.042  25.428  1.00 45.35           H  
ATOM   2834  HB2 GLU A 170     -17.742 -25.046  24.405  1.00 46.90           H  
ATOM   2835  HB3 GLU A 170     -17.026 -25.178  25.816  1.00 46.90           H  
ATOM   2836  HG2 GLU A 170     -19.071 -23.325  25.160  1.00 50.40           H  
ATOM   2837  HG3 GLU A 170     -19.170 -24.473  26.250  1.00 50.40           H  
ATOM   2838  N   GLY A 171     -15.009 -24.937  23.077  1.00 29.73           N  
ATOM   2839  CA  GLY A 171     -13.850 -25.630  22.558  1.00 32.32           C  
ATOM   2840  C   GLY A 171     -12.609 -24.749  22.587  1.00 35.13           C  
ATOM   2841  O   GLY A 171     -11.514 -25.213  22.898  1.00 32.58           O  
ATOM   2842  H   GLY A 171     -15.664 -24.892  22.522  1.00 35.68           H  
ATOM   2843  HA2 GLY A 171     -13.680 -26.423  23.090  1.00 38.79           H  
ATOM   2844  HA3 GLY A 171     -14.017 -25.901  21.642  1.00 38.79           H  
ATOM   2845  N   SER A 172     -12.774 -23.471  22.276  1.00 27.15           N  
ATOM   2846  CA  SER A 172     -11.649 -22.553  22.204  1.00 26.86           C  
ATOM   2847  C   SER A 172     -11.170 -22.086  23.581  1.00 35.75           C  
ATOM   2848  O   SER A 172     -10.032 -21.640  23.736  1.00 39.53           O  
ATOM   2849  CB  SER A 172     -12.013 -21.341  21.357  1.00 23.74           C  
ATOM   2850  OG  SER A 172     -12.103 -21.664  19.992  1.00 29.25           O  
ATOM   2851  H   SER A 172     -13.533 -23.108  22.100  1.00 32.58           H  
ATOM   2852  HA  SER A 172     -10.907 -23.004  21.771  1.00 32.23           H  
ATOM   2853  HB2 SER A 172     -12.870 -20.997  21.654  1.00 28.49           H  
ATOM   2854  HB3 SER A 172     -11.329 -20.662  21.472  1.00 28.49           H  
ATOM   2855  HG  SER A 172     -12.865 -21.974  19.821  1.00 35.10           H  
ATOM   2856  N   LYS A 173     -12.039 -22.154  24.570  1.00 30.54           N  
ATOM   2857  CA  LYS A 173     -11.622 -21.778  25.917  1.00 33.41           C  
ATOM   2858  C   LYS A 173     -10.676 -22.858  26.453  1.00 38.73           C  
ATOM   2859  O   LYS A 173      -9.781 -22.558  27.237  1.00 48.38           O  
ATOM   2860  CB  LYS A 173     -12.828 -21.560  26.820  1.00 37.20           C  
ATOM   2861  CG  LYS A 173     -13.535 -20.271  26.487  1.00 34.60           C  
ATOM   2862  CD  LYS A 173     -14.839 -20.101  27.232  1.00 40.71           C  
ATOM   2863  CE  LYS A 173     -15.523 -18.793  26.844  1.00 39.17           C  
ATOM   2864  NZ  LYS A 173     -16.863 -18.632  27.486  1.00 43.42           N1+
ATOM   2865  H   LYS A 173     -12.858 -22.407  24.498  1.00 36.65           H  
ATOM   2866  HA  LYS A 173     -11.128 -20.944  25.872  1.00 40.09           H  
ATOM   2867  HB2 LYS A 173     -13.454 -22.291  26.701  1.00 44.65           H  
ATOM   2868  HB3 LYS A 173     -12.534 -21.516  27.743  1.00 44.65           H  
ATOM   2869  HG2 LYS A 173     -12.959 -19.526  26.719  1.00 41.52           H  
ATOM   2870  HG3 LYS A 173     -13.730 -20.255  25.537  1.00 41.52           H  
ATOM   2871  HD2 LYS A 173     -15.433 -20.835  27.011  1.00 48.85           H  
ATOM   2872  HD3 LYS A 173     -14.664 -20.084  28.186  1.00 48.85           H  
ATOM   2873  HE2 LYS A 173     -14.966 -18.050  27.122  1.00 47.00           H  
ATOM   2874  HE3 LYS A 173     -15.647 -18.774  25.882  1.00 47.00           H  
ATOM   2875  HZ1 LYS A 173     -17.265 -17.903  27.171  1.00 52.11           H  
ATOM   2876  HZ2 LYS A 173     -17.371 -19.342  27.311  1.00 52.11           H  
ATOM   2877  HZ3 LYS A 173     -16.770 -18.553  28.367  1.00 52.11           H  
ATOM   2878  N   ALA A 174     -10.832 -24.093  25.989  1.00 41.37           N  
ATOM   2879  CA  ALA A 174      -9.949 -25.191  26.406  1.00 40.19           C  
ATOM   2880  C   ALA A 174      -8.743 -25.374  25.465  1.00 51.74           C  
ATOM   2881  O   ALA A 174      -7.705 -25.906  25.861  1.00 50.36           O  
ATOM   2882  CB  ALA A 174     -10.741 -26.477  26.503  1.00 43.96           C  
ATOM   2883  H   ALA A 174     -11.441 -24.327  25.429  1.00 49.64           H  
ATOM   2884  HA  ALA A 174      -9.604 -24.991  27.290  1.00 48.23           H  
ATOM   2885  HB1 ALA A 174     -11.122 -26.679  25.634  1.00 52.76           H  
ATOM   2886  HB2 ALA A 174     -10.147 -27.193  26.779  1.00 52.76           H  
ATOM   2887  HB3 ALA A 174     -11.449 -26.363  27.156  1.00 52.76           H  
ATOM   2888  N   ASP A 175      -8.889 -24.940  24.217  1.00 40.62           N  
ATOM   2889  CA  ASP A 175      -7.821 -25.003  23.231  1.00 37.91           C  
ATOM   2890  C   ASP A 175      -7.948 -23.737  22.396  1.00 34.27           C  
ATOM   2891  O   ASP A 175      -8.665 -23.734  21.389  1.00 37.14           O  
ATOM   2892  CB  ASP A 175      -7.943 -26.269  22.367  1.00 40.23           C  
ATOM   2893  CG  ASP A 175      -6.783 -26.440  21.374  1.00 45.09           C  
ATOM   2894  OD1 ASP A 175      -5.968 -25.496  21.190  1.00 43.35           O  
ATOM   2895  OD2 ASP A 175      -6.696 -27.524  20.758  1.00 47.63           O1-
ATOM   2896  H   ASP A 175      -9.616 -24.597  23.912  1.00 48.74           H  
ATOM   2897  HA  ASP A 175      -6.958 -25.005  23.675  1.00 45.50           H  
ATOM   2898  HB2 ASP A 175      -7.956 -27.046  22.948  1.00 48.28           H  
ATOM   2899  HB3 ASP A 175      -8.768 -26.224  21.858  1.00 48.28           H  
ATOM   2900  N   PRO A 176      -7.270 -22.656  22.814  1.00 41.75           N  
ATOM   2901  CA  PRO A 176      -7.441 -21.363  22.151  1.00 36.56           C  
ATOM   2902  C   PRO A 176      -6.648 -21.200  20.850  1.00 38.96           C  
ATOM   2903  O   PRO A 176      -6.541 -20.079  20.354  1.00 35.63           O  
ATOM   2904  CB  PRO A 176      -6.949 -20.368  23.212  1.00 42.77           C  
ATOM   2905  CG  PRO A 176      -5.963 -21.122  24.003  1.00 40.93           C  
ATOM   2906  CD  PRO A 176      -6.441 -22.539  24.030  1.00 43.74           C  
ATOM   2907  HA  PRO A 176      -8.380 -21.200  21.974  1.00 43.88           H  
ATOM   2908  HB2 PRO A 176      -6.533 -19.606  22.780  1.00 51.32           H  
ATOM   2909  HB3 PRO A 176      -7.693 -20.087  23.768  1.00 51.32           H  
ATOM   2910  HG2 PRO A 176      -5.094 -21.065  23.575  1.00 49.12           H  
ATOM   2911  HG3 PRO A 176      -5.924 -20.760  24.902  1.00 49.12           H  
ATOM   2912  HD2 PRO A 176      -5.689 -23.149  23.984  1.00 52.49           H  
ATOM   2913  HD3 PRO A 176      -6.980 -22.697  24.821  1.00 52.49           H  
ATOM   2914  N   ARG A 177      -6.112 -22.280  20.292  1.00 35.28           N  
ATOM   2915  CA  ARG A 177      -5.199 -22.155  19.156  1.00 32.79           C  
ATOM   2916  C   ARG A 177      -5.863 -21.610  17.885  1.00 38.42           C  
ATOM   2917  O   ARG A 177      -5.209 -20.921  17.108  1.00 36.24           O  
ATOM   2918  CB  ARG A 177      -4.539 -23.510  18.848  1.00 38.16           C  
ATOM   2919  CG  ARG A 177      -3.255 -23.727  19.657  1.00 44.90           C  
ATOM   2920  CD  ARG A 177      -2.586 -25.053  19.319  1.00 42.63           C  
ATOM   2921  NE  ARG A 177      -3.448 -26.174  19.674  1.00 41.27           N  
ATOM   2922  CZ  ARG A 177      -3.246 -27.430  19.285  1.00 46.41           C  
ATOM   2923  NH1 ARG A 177      -2.216 -27.729  18.499  1.00 53.64           N  
ATOM   2924  NH2 ARG A 177      -4.087 -28.381  19.661  1.00 48.96           N1+
ATOM   2925  H   ARG A 177      -6.257 -23.088  20.547  1.00 42.34           H  
ATOM   2926  HA  ARG A 177      -4.492 -21.537  19.400  1.00 39.34           H  
ATOM   2927  HB2 ARG A 177      -5.159 -24.223  19.069  1.00 45.79           H  
ATOM   2928  HB3 ARG A 177      -4.311 -23.546  17.906  1.00 45.79           H  
ATOM   2929  HG2 ARG A 177      -2.629 -23.013  19.460  1.00 53.88           H  
ATOM   2930  HG3 ARG A 177      -3.471 -23.730  20.603  1.00 53.88           H  
ATOM   2931  HD2 ARG A 177      -2.410 -25.092  18.366  1.00 51.15           H  
ATOM   2932  HD3 ARG A 177      -1.758 -25.133  19.819  1.00 51.15           H  
ATOM   2933  HE  ARG A 177      -4.134 -26.012  20.167  1.00 49.52           H  
ATOM   2934 HH11 ARG A 177      -1.670 -27.112  18.254  1.00 64.37           H  
ATOM   2935 HH12 ARG A 177      -2.089 -28.541  18.246  1.00 64.37           H  
ATOM   2936 HH21 ARG A 177      -4.757 -28.188  20.165  1.00 58.75           H  
ATOM   2937 HH22 ARG A 177      -3.961 -29.193  19.405  1.00 58.75           H  
ATOM   2938  N   MET A 178      -7.139 -21.900  17.659  1.00 34.24           N  
ATOM   2939  CA  MET A 178      -7.786 -21.415  16.441  1.00 29.91           C  
ATOM   2940  C   MET A 178      -8.139 -19.936  16.516  1.00 35.50           C  
ATOM   2941  O   MET A 178      -8.302 -19.280  15.483  1.00 35.04           O  
ATOM   2942  CB  MET A 178      -9.055 -22.219  16.134  1.00 30.45           C  
ATOM   2943  CG  MET A 178      -8.825 -23.697  15.957  1.00 31.33           C  
ATOM   2944  SD  MET A 178      -7.456 -24.094  14.860  1.00 35.14           S  
ATOM   2945  CE  MET A 178      -8.067 -23.579  13.255  1.00 32.07           C  
ATOM   2946  H   MET A 178      -7.644 -22.363  18.180  1.00 41.08           H  
ATOM   2947  HA  MET A 178      -7.175 -21.546  15.699  1.00 35.90           H  
ATOM   2948  HB2 MET A 178      -9.680 -22.103  16.867  1.00 36.54           H  
ATOM   2949  HB3 MET A 178      -9.446 -21.881  15.314  1.00 36.54           H  
ATOM   2950  HG2 MET A 178      -8.633 -24.089  16.823  1.00 37.60           H  
ATOM   2951  HG3 MET A 178      -9.627 -24.095  15.586  1.00 37.60           H  
ATOM   2952  HE1 MET A 178      -8.264 -22.629  13.283  1.00 38.48           H  
ATOM   2953  HE2 MET A 178      -7.387 -23.757  12.587  1.00 38.48           H  
ATOM   2954  HE3 MET A 178      -8.872 -24.078  13.049  1.00 38.48           H  
ATOM   2955  N   VAL A 179      -8.259 -19.401  17.718  1.00 33.05           N  
ATOM   2956  CA  VAL A 179      -8.547 -17.967  17.862  1.00 33.97           C  
ATOM   2957  C   VAL A 179      -7.270 -17.181  18.140  1.00 43.58           C  
ATOM   2958  O   VAL A 179      -7.176 -15.992  17.808  1.00 49.96           O  
ATOM   2959  CB  VAL A 179      -9.598 -17.731  18.934  1.00 37.79           C  
ATOM   2960  CG1 VAL A 179     -10.870 -18.461  18.530  1.00 39.83           C  
ATOM   2961  CG2 VAL A 179      -9.112 -18.176  20.304  1.00 38.47           C  
ATOM   2962  H   VAL A 179      -8.181 -19.830  18.459  1.00 39.66           H  
ATOM   2963  HA  VAL A 179      -8.911 -17.642  17.023  1.00 40.77           H  
ATOM   2964  HB  VAL A 179      -9.797 -16.782  18.979  1.00 45.34           H  
ATOM   2965 HG11 VAL A 179     -10.678 -19.408  18.451  1.00 47.80           H  
ATOM   2966 HG12 VAL A 179     -11.547 -18.315  19.210  1.00 47.80           H  
ATOM   2967 HG13 VAL A 179     -11.176 -18.113  17.678  1.00 47.80           H  
ATOM   2968 HG21 VAL A 179      -8.315 -17.673  20.535  1.00 46.16           H  
ATOM   2969 HG22 VAL A 179      -9.810 -18.008  20.956  1.00 46.16           H  
ATOM   2970 HG23 VAL A 179      -8.908 -19.124  20.273  1.00 46.16           H  
ATOM   2971  N   GLN A 180      -6.275 -17.834  18.728  1.00 43.40           N  
ATOM   2972  CA  GLN A 180      -4.975 -17.205  18.884  1.00 44.05           C  
ATOM   2973  C   GLN A 180      -4.377 -16.994  17.488  1.00 46.40           C  
ATOM   2974  O   GLN A 180      -3.639 -16.028  17.259  1.00 47.72           O  
ATOM   2975  CB  GLN A 180      -4.074 -18.046  19.788  1.00 44.16           C  
ATOM   2976  CG  GLN A 180      -4.453 -17.903  21.258  1.00 53.39           C  
ATOM   2977  CD  GLN A 180      -3.711 -18.854  22.169  1.00 53.71           C  
ATOM   2978  OE1 GLN A 180      -3.863 -18.647  23.470  1.00 59.71           O  
ATOM   2979  NE2 GLN A 180      -3.014 -19.766  21.713  1.00 61.10           N  
ATOM   2980  H   GLN A 180      -6.328 -18.633  19.042  1.00 52.08           H  
ATOM   2981  HA  GLN A 180      -5.089 -16.336  19.298  1.00 52.86           H  
ATOM   2982  HB2 GLN A 180      -4.159 -18.981  19.543  1.00 52.99           H  
ATOM   2983  HB3 GLN A 180      -3.155 -17.755  19.682  1.00 52.99           H  
ATOM   2984  HG2 GLN A 180      -4.253 -16.998  21.546  1.00 64.07           H  
ATOM   2985  HG3 GLN A 180      -5.402 -18.077  21.355  1.00 64.07           H  
ATOM   2986 HE21 GLN A 180      -2.932 -19.887  20.714  1.00 73.32           H  
ATOM   2987 HE22 GLN A 180      -2.526 -20.390  22.339  1.00 73.32           H  
ATOM   2988  N   ALA A 181      -4.763 -17.860  16.545  1.00 41.03           N  
ATOM   2989  CA  ALA A 181      -4.309 -17.771  15.158  1.00 44.11           C  
ATOM   2990  C   ALA A 181      -4.804 -16.475  14.466  1.00 49.18           C  
ATOM   2991  O   ALA A 181      -4.236 -16.043  13.462  1.00 47.16           O  
ATOM   2992  CB  ALA A 181      -4.768 -19.012  14.378  1.00 42.80           C  
ATOM   2993  H   ALA A 181      -5.298 -18.518  16.690  1.00 49.24           H  
ATOM   2994  HA  ALA A 181      -3.339 -17.758  15.148  1.00 52.93           H  
ATOM   2995  HB1 ALA A 181      -5.736 -19.059  14.400  1.00 51.36           H  
ATOM   2996  HB2 ALA A 181      -4.460 -18.940  13.461  1.00 51.36           H  
ATOM   2997  HB3 ALA A 181      -4.389 -19.803  14.793  1.00 51.36           H  
ATOM   2998  N   LEU A 182      -5.853 -15.874  15.031  1.00 55.52           N  
ATOM   2999  CA  LEU A 182      -6.385 -14.570  14.600  1.00 51.46           C  
ATOM   3000  C   LEU A 182      -5.999 -13.454  15.581  1.00 54.71           C  
ATOM   3001  O   LEU A 182      -6.430 -12.303  15.436  1.00 62.16           O  
ATOM   3002  CB  LEU A 182      -7.911 -14.627  14.496  1.00 48.74           C  
ATOM   3003  CG  LEU A 182      -8.513 -15.922  13.951  1.00 34.29           C  
ATOM   3004  CD1 LEU A 182     -10.005 -15.907  14.160  1.00 35.91           C  
ATOM   3005  CD2 LEU A 182      -8.172 -16.027  12.492  1.00 39.82           C  
ATOM   3006  H   LEU A 182      -6.291 -16.211  15.690  1.00 66.63           H  
ATOM   3007  HA  LEU A 182      -6.026 -14.349  13.727  1.00 61.76           H  
ATOM   3008  HB2 LEU A 182      -8.280 -14.491  15.383  1.00 58.49           H  
ATOM   3009  HB3 LEU A 182      -8.202 -13.908  13.914  1.00 58.49           H  
ATOM   3010  HG  LEU A 182      -8.136 -16.684  14.418  1.00 41.15           H  
ATOM   3011 HD11 LEU A 182     -10.382 -15.147  13.690  1.00 43.09           H  
ATOM   3012 HD12 LEU A 182     -10.380 -16.731  13.811  1.00 43.09           H  
ATOM   3013 HD13 LEU A 182     -10.189 -15.835  15.109  1.00 43.09           H  
ATOM   3014 HD21 LEU A 182      -7.207 -16.039  12.393  1.00 47.78           H  
ATOM   3015 HD22 LEU A 182      -8.551 -16.847  12.138  1.00 47.78           H  
ATOM   3016 HD23 LEU A 182      -8.543 -15.262  12.025  1.00 47.78           H  
ATOM   3017  N   SER A 183      -5.207 -13.809  16.587  1.00 52.32           N  
ATOM   3018  CA  SER A 183      -4.861 -12.907  17.685  1.00 55.43           C  
ATOM   3019  C   SER A 183      -6.102 -12.438  18.469  1.00 61.15           C  
ATOM   3020  O   SER A 183      -6.224 -11.252  18.807  1.00 61.61           O  
ATOM   3021  CB  SER A 183      -4.073 -11.700  17.157  1.00 57.92           C  
ATOM   3022  OG  SER A 183      -3.778 -10.794  18.213  1.00 68.27           O  
ATOM   3023  H   SER A 183      -4.847 -14.587  16.658  1.00 62.78           H  
ATOM   3024  HA  SER A 183      -4.287 -13.383  18.306  1.00 66.51           H  
ATOM   3025  HB2 SER A 183      -3.242 -12.011  16.766  1.00 69.50           H  
ATOM   3026  HB3 SER A 183      -4.606 -11.243  16.487  1.00 69.50           H  
ATOM   3027  HG  SER A 183      -4.458 -10.683  18.694  1.00 81.93           H  
ATOM   3028  N   LEU A 184      -6.998 -13.378  18.785  1.00 51.89           N  
ATOM   3029  CA  LEU A 184      -8.238 -13.067  19.510  1.00 47.35           C  
ATOM   3030  C   LEU A 184      -8.469 -13.955  20.738  1.00 61.45           C  
ATOM   3031  O   LEU A 184      -9.617 -14.271  21.070  1.00 59.55           O  
ATOM   3032  CB  LEU A 184      -9.440 -13.199  18.570  1.00 51.11           C  
ATOM   3033  CG  LEU A 184      -9.630 -12.138  17.475  1.00 49.44           C  
ATOM   3034  CD1 LEU A 184     -10.852 -12.486  16.627  1.00 45.68           C  
ATOM   3035  CD2 LEU A 184      -9.757 -10.739  18.078  1.00 50.83           C  
ATOM   3036  H   LEU A 184      -6.911 -14.211  18.590  1.00 62.27           H  
ATOM   3037  HA  LEU A 184      -8.199 -12.147  19.814  1.00 56.82           H  
ATOM   3038  HB2 LEU A 184      -9.374 -14.057  18.121  1.00 61.33           H  
ATOM   3039  HB3 LEU A 184     -10.244 -13.189  19.113  1.00 61.33           H  
ATOM   3040  HG  LEU A 184      -8.853 -12.143  16.895  1.00 59.33           H  
ATOM   3041 HD11 LEU A 184     -11.636 -12.509  17.198  1.00 54.81           H  
ATOM   3042 HD12 LEU A 184     -10.962 -11.810  15.940  1.00 54.81           H  
ATOM   3043 HD13 LEU A 184     -10.715 -13.355  16.218  1.00 54.81           H  
ATOM   3044 HD21 LEU A 184      -8.950 -10.535  18.576  1.00 61.00           H  
ATOM   3045 HD22 LEU A 184      -9.875 -10.096  17.361  1.00 61.00           H  
ATOM   3046 HD23 LEU A 184     -10.525 -10.719  18.670  1.00 61.00           H  
ATOM   3047  N   GLY A 185      -7.391 -14.357  21.407  1.00 56.85           N  
ATOM   3048  CA  GLY A 185      -7.492 -15.179  22.602  1.00 58.37           C  
ATOM   3049  C   GLY A 185      -7.012 -14.476  23.858  1.00 57.46           C  
ATOM   3050  O   GLY A 185      -7.164 -13.256  23.993  1.00 62.42           O  
ATOM   3051  H   GLY A 185      -6.583 -14.163  21.184  1.00 68.22           H  
ATOM   3052  HA2 GLY A 185      -8.417 -15.440  22.734  1.00 70.04           H  
ATOM   3053  HA3 GLY A 185      -6.963 -15.984  22.483  1.00 70.04           H  
ATOM   3054  HXT GLY A 185      -6.534 -15.050  24.638  1.00  0.00           H  
TER    3055      GLY A 185
HETATM 3056  C1  F09   900      -4.072  -3.286  10.502  1.00  0.00           C  
HETATM 3057  C2  F09   900      -4.845  -3.679   9.234  1.00  0.00           C  
HETATM 3058  C3  F09   900      -3.896  -4.356   8.231  1.00  0.00           C  
HETATM 3059  C4  F09   900      -6.047  -4.593   9.548  1.00  0.00           C  
HETATM 3060  N1  F09   900      -7.202  -3.882  10.155  1.00  0.00           N  
HETATM 3061  C5  F09   900      -7.529  -3.989  11.606  1.00  0.00           C  
HETATM 3062  C6  F09   900      -6.712  -4.995  12.459  1.00  0.00           C  
HETATM 3063  O1  F09   900      -6.879  -4.625  13.816  1.00  0.00           O  
HETATM 3064  C7  F09   900      -7.140  -6.478  12.285  1.00  0.00           C  
HETATM 3065  C8  F09   900      -8.529  -6.849  12.870  1.00  0.00           C  
HETATM 3066  C9  F09   900      -8.756  -8.350  12.947  1.00  0.00           C  
HETATM 3067  C10 F09   900      -8.765  -9.005  14.196  1.00  0.00           C  
HETATM 3068  C11 F09   900      -8.911 -10.404  14.255  1.00  0.00           C  
HETATM 3069  C12 F09   900      -9.045 -11.150  13.069  1.00  0.00           C  
HETATM 3070  C13 F09   900      -9.048 -10.498  11.822  1.00  0.00           C  
HETATM 3071  C14 F09   900      -8.911  -9.099  11.763  1.00  0.00           C  
HETATM 3072  N2  F09   900      -6.093  -7.369  12.798  1.00  0.00           N  
HETATM 3073  C15 F09   900      -5.102  -7.927  12.011  1.00  0.00           C  
HETATM 3074  O2  F09   900      -4.921  -7.716  10.814  1.00  0.00           O  
HETATM 3075  O3  F09   900      -4.363  -8.766  12.755  1.00  0.00           O  
HETATM 3076  C16 F09   900      -3.280  -9.458  12.141  1.00  0.00           C  
HETATM 3077  C17 F09   900      -2.264 -10.013  13.128  1.00  0.00           C  
HETATM 3078  O4  F09   900      -1.571 -10.981  12.349  1.00  0.00           O  
HETATM 3079  C18 F09   900      -2.423 -11.552  11.396  1.00  0.00           C  
HETATM 3080  O5  F09   900      -2.783 -12.856  11.744  1.00  0.00           O  
HETATM 3081  C19 F09   900      -4.194 -13.001  11.722  1.00  0.00           C  
HETATM 3082  C20 F09   900      -4.709 -11.621  12.095  1.00  0.00           C  
HETATM 3083  C21 F09   900      -3.705 -10.714  11.390  1.00  0.00           C  
HETATM 3084  S1  F09   900      -8.180  -2.846   9.149  1.00  0.00           S  
HETATM 3085  O6  F09   900      -8.025  -3.306   7.761  1.00  0.00           O  
HETATM 3086  O7  F09   900      -9.518  -2.764   9.755  1.00  0.00           O  
HETATM 3087  C22 F09   900      -7.455  -1.203   9.233  1.00  0.00           C  
HETATM 3088  C23 F09   900      -7.726  -0.318   8.170  1.00  0.00           C  
HETATM 3089  C24 F09   900      -7.165   0.974   8.166  1.00  0.00           C  
HETATM 3090  C25 F09   900      -6.329   1.379   9.224  1.00  0.00           C  
HETATM 3091  N3  F09   900      -5.760   2.648   9.214  1.00  0.00           N  
HETATM 3092  C26 F09   900      -6.066   0.498  10.292  1.00  0.00           C  
HETATM 3093  C27 F09   900      -6.628  -0.792  10.298  1.00  0.00           C  
HETATM 3094  H1  F09   900      -3.317  -2.535  10.271  1.00  0.00           H  
HETATM 3095  H2  F09   900      -4.722  -2.865  11.265  1.00  0.00           H  
HETATM 3096  H3  F09   900      -3.569  -4.148  10.941  1.00  0.00           H  
HETATM 3097  H4  F09   900      -5.212  -2.771   8.758  1.00  0.00           H  
HETATM 3098  H5  F09   900      -4.410  -4.592   7.297  1.00  0.00           H  
HETATM 3099  H6  F09   900      -3.055  -3.706   7.984  1.00  0.00           H  
HETATM 3100  H7  F09   900      -3.492  -5.287   8.629  1.00  0.00           H  
HETATM 3101  H8  F09   900      -5.718  -5.440  10.135  1.00  0.00           H  
HETATM 3102  H9  F09   900      -6.396  -5.039   8.618  1.00  0.00           H  
HETATM 3103  H10 F09   900      -8.590  -4.224  11.698  1.00  0.00           H  
HETATM 3104  H11 F09   900      -7.431  -3.001  12.047  1.00  0.00           H  
HETATM 3105  H12 F09   900      -5.648  -4.877  12.256  1.00  0.00           H  
HETATM 3106  H13 F09   900      -7.794  -4.690  14.044  1.00  0.00           H  
HETATM 3107  H14 F09   900      -7.224  -6.673  11.214  1.00  0.00           H  
HETATM 3108  H15 F09   900      -8.653  -6.443  13.873  1.00  0.00           H  
HETATM 3109  H16 F09   900      -9.322  -6.406  12.267  1.00  0.00           H  
HETATM 3110  H17 F09   900      -8.643  -8.445  15.111  1.00  0.00           H  
HETATM 3111  H18 F09   900      -8.904 -10.904  15.213  1.00  0.00           H  
HETATM 3112  H19 F09   900      -9.157 -12.223  13.115  1.00  0.00           H  
HETATM 3113  H20 F09   900      -9.154 -11.069  10.913  1.00  0.00           H  
HETATM 3114  H21 F09   900      -8.910  -8.599  10.808  1.00  0.00           H  
HETATM 3115  H22 F09   900      -6.111  -7.645  13.768  1.00  0.00           H  
HETATM 3116  H23 F09   900      -2.745  -8.793  11.461  1.00  0.00           H  
HETATM 3117  H24 F09   900      -1.591  -9.248  13.514  1.00  0.00           H  
HETATM 3118  H25 F09   900      -2.746 -10.502  13.976  1.00  0.00           H  
HETATM 3119  H26 F09   900      -1.925 -11.555  10.425  1.00  0.00           H  
HETATM 3120  H27 F09   900      -4.517 -13.279  10.720  1.00  0.00           H  
HETATM 3121  H28 F09   900      -4.516 -13.779  12.412  1.00  0.00           H  
HETATM 3122  H29 F09   900      -5.737 -11.449  11.774  1.00  0.00           H  
HETATM 3123  H30 F09   900      -4.676 -11.496  13.178  1.00  0.00           H  
HETATM 3124  H31 F09   900      -4.011 -10.510  10.363  1.00  0.00           H  
HETATM 3125  H32 F09   900      -8.358  -0.636   7.353  1.00  0.00           H  
HETATM 3126  H33 F09   900      -7.370   1.651   7.348  1.00  0.00           H  
HETATM 3127  H34 F09   900      -4.978   2.842   9.821  1.00  0.00           H  
HETATM 3128  H35 F09   900      -5.720   3.173   8.323  1.00  0.00           H  
HETATM 3129  H36 F09   900      -5.427   0.805  11.106  1.00  0.00           H  
HETATM 3130  H37 F09   900      -6.403  -1.446  11.120  1.00  0.00           H  
CONECT 3049 3054
CONECT 3054 3049
CONECT 3056 3057 3094 3095 3096
CONECT 3057 3056 3058 3059 3097
CONECT 3058 3057 3098 3099 3100
CONECT 3059 3057 3060 3101 3102
CONECT 3060 3059 3061 3084
CONECT 3061 3060 3062 3103 3104
CONECT 3062 3061 3063 3064 3105
CONECT 3063 3062 3106
CONECT 3064 3062 3065 3072 3107
CONECT 3065 3064 3066 3108 3109
CONECT 3066 3065 3067 3071
CONECT 3066 3067
CONECT 3067 3066 3068 3110
CONECT 3067 3066
CONECT 3068 3067 3069 3111
CONECT 3068 3069
CONECT 3069 3068 3070 3112
CONECT 3069 3068
CONECT 3070 3069 3071 3113
CONECT 3070 3071
CONECT 3071 3066 3070 3114
CONECT 3071 3070
CONECT 3072 3064 3073 3115
CONECT 3073 3072 3074 3075
CONECT 3073 3074
CONECT 3074 3073
CONECT 3074 3073
CONECT 3075 3073 3076
CONECT 3076 3075 3077 3083 3116
CONECT 3077 3076 3078 3117 3118
CONECT 3078 3077 3079
CONECT 3079 3078 3080 3083 3119
CONECT 3080 3079 3081
CONECT 3081 3080 3082 3120 3121
CONECT 3082 3081 3083 3122 3123
CONECT 3083 3076 3079 3082 3124
CONECT 3084 3060 3085 3086 3087
CONECT 3084 3085 3086
CONECT 3085 3084
CONECT 3085 3084
CONECT 3086 3084
CONECT 3086 3084
CONECT 3087 3084 3088 3093
CONECT 3087 3088
CONECT 3088 3087 3089 3125
CONECT 3088 3087
CONECT 3089 3088 3090 3126
CONECT 3089 3090
CONECT 3090 3089 3091 3092
CONECT 3090 3089
CONECT 3091 3090 3127 3128
CONECT 3092 3090 3093 3129
CONECT 3092 3093
CONECT 3093 3087 3092 3130
CONECT 3093 3092
CONECT 3094 3056
CONECT 3095 3056
CONECT 3096 3056
CONECT 3097 3057
CONECT 3098 3058
CONECT 3099 3058
CONECT 3100 3058
CONECT 3101 3059
CONECT 3102 3059
CONECT 3103 3061
CONECT 3104 3061
CONECT 3105 3062
CONECT 3106 3063
CONECT 3107 3064
CONECT 3108 3065
CONECT 3109 3065
CONECT 3110 3067
CONECT 3111 3068
CONECT 3112 3069
CONECT 3113 3070
CONECT 3114 3071
CONECT 3115 3072
CONECT 3116 3076
CONECT 3117 3077
CONECT 3118 3077
CONECT 3119 3079
CONECT 3120 3081
CONECT 3121 3081
CONECT 3122 3082
CONECT 3123 3082
CONECT 3124 3083
CONECT 3125 3088
CONECT 3126 3089
CONECT 3127 3091
CONECT 3128 3091
CONECT 3129 3092
CONECT 3130 3093
END   
